# Supplementary material for: Integrative transcriptomic analysis reveals the molecular responses of tobacco to magnesium deficiency
Source: Front Plant Sci. 2024 Nov 25;15:1483217. doi: 10.3389/fpls.2024.1483217 (PMC11625586; doi:10.3389/fpls.2024.1483217)
Supplement: Supplementary Table 1 — Primers used in this study. [file Table1.xlsx]

## Sheet: Sheet
Primer	Sequence (5ʹ-3ʹ)	Note
Nitab4.5_0003331g0150-qRT-F	5'-TGATGGTGATATGGCTGAC-3'	F and R primers for qRT-PCR analysis of Nitab4.5_0003331g0150
Nitab4.5_0003331g0150-qRT-R	5'-TGGTAGGTGAGGCAAGAA-3'
Nitab4.5_0000436g0030-qRT-F	5'-GAAGCCATCTGTAGTTACCT-3'	F and R primers for qRT-PCR analysis of Nitab4.5_0000436g0030
Nitab4.5_0000436g0030-qRT-R	5'-GCCATATCATCATCATCATCC-3'
Nitab4.5_0005805g0040-qRT-F	5'-GGCGAAGATGTCACTGAA-3'	F and R primers for qRT-PCR analysis of Nitab4.5_0005805g0040
Nitab4.5_0005805g0040-qRT-R	5'-TTGCGAGGCGTAGGTATA-3'
Nitab4.5_0004871g0010-qRT-F	5'-AGCCAATAAGAACAAGAACC-3'	F and R primers for qRT-PCR analysis of Nitab4.5_0004871g0010
Nitab4.5_0004871g0010-qRT-R	5'-AAGAGTGAAGTGAAGGAGAG-3'
Nitab4.5_0000071g0190-qRT-F	5'-CGGTCTTCTCTTAACAGTTC-3'	F and R primers for qRT-PCR analysis of Nitab4.5_0000071g0190
Nitab4.5_0000071g0190-qRT-R	5'-ATCGTTCGCCTACATCTATT-3'
Nitab4.5_0003858g0010-qRT-F	5'-GCCGAATCCATAGTTCAATC-3'	F and R primers for qRT-PCR analysis of Nitab4.5_0003858g0010
Nitab4.5_0003858g0010-qRT-R	5'-AATCACGAGCAGCAAGAG-3'
Nitab4.5_0002731g0010-qRT-F	5'-GCGATGGAGGAGTTCTTC-3'	F and R primers for qRT-PCR analysis of Nitab4.5_0002731g0010
Nitab4.5_0002731g0010-qRT-R	5'-ATCACGAGCAGCAATAGC-3'
Nitab4.5_0000008g0130-qRT-F	5'-CCTCTGCTTCTTCAATCCA-3'	F and R primers for qRT-PCR analysis of Nitab4.5_0000008g0130
Nitab4.5_0000008g0130-qRT-R	5'-GCTTCTTGTTGTATGCTCTT-3'
Nitab4.5_0017813g0010-qRT-F	5'-ATGGCAGGAGTGAAGTTG-3'	F and R primers for qRT-PCR analysis of Nitab4.5_0017813g0010
Nitab4.5_0017813g0010-qRT-R	5'-TTGGATTGAAGAAGCAGAGA-3'
Nitab4.5_0000026g0030-qRT-F	5'-GCCAGTATCGGAGTCCTT-3'	F and R primers for qRT-PCR analysis of Nitab4.5_0000026g0030
Nitab4.5_0000026g0030-qRT-R	5'-CCTCTAATGCCTTGTCTTGT-3'
Nitab4.5_0011583g0010-qRT-F	5'-GGCTATCAACTAATACTCCAAG-3'	F and R primers for qRT-PCR analysis of Nitab4.5_0011583g0010
Nitab4.5_0011583g0010-qRT-R	5'-CCTTCACAGCAGCATCAT-3'
Nitab4.5_0003331g0150-GFP-F	5'-agtccggactcagatctcgaATGGTGATGGGTCGAGAA-3'	F and R primers for making GFP fusion construct of Nitab4.5_0003331g0150
Nitab4.5_0003331g0150-GFP-R	5'-gatcccgggcccgcggtaccTCATGACCCAACAAGCCC-3'
Nitab4.5_0000436g0030-GFP-F	5'-agtccggactcagatctcgaATGGTGATGGGTCGAGAA-3'	F and R primers for making GFP fusion construct of Nitab4.5_0000436g0030
Nitab4.5_0000436g0030-GFP-R	5'-gatcccgggcccgcggtaccTCATGATCCAACAAGCCC-3'
Nitab4.5_0005805g0040-GFP-F	5'-agtccggactcagatctcgaGTCCGGACTCAGATCTC-3'	F and R primers for making GFP fusion construct of Nitab4.5_0005805g0040
Nitab4.5_0005805g0040-GFP-R	5'-gatcccgggcccgcggtaccCTATATGATCCCCGAAACTC-3'
