# Supplementary material for: Integrative transcriptomic analysis reveals the molecular responses of tobacco to magnesium deficiency
Source: Front Plant Sci. 2024 Nov 25;15:1483217. doi: 10.3389/fpls.2024.1483217 (PMC11625586; doi:10.3389/fpls.2024.1483217)
Supplement: Supplementary Table 2 — Total DEGs in Mg0, Mg1/4, and Mg4 in comparison to Mg1. [file Table2.xlsx]

## Sheet: Sheet1
Gene id	FPKM																																																The comparisons of Mg0_vs_Mg1, Mg1/4_vs_Mg1, and Mg4_vs_Mg1 at 5, 15 and 25 DAT, respectively
	5 DAT												15 DAT												25 DAT												Average
	5Mg0-1	5Mg0-2	5Mg0-3	5Mg1/4-1	5Mg1/4-2	5Mg1/4-3	5Mg1-1	5Mg1-2	5Mg1-3	5Mg4-1	5Mg4-2	5Mg4-3	15Mg0-1	15Mg0-2	15Mg0-3	15Mg1/4-1	15Mg1/4-2	15Mg1/4-3	15Mg1-1	15Mg1-2	15Mg1-3	15Mg4-1	15Mg4-2	15Mg4-3	25Mg0-1	25Mg0-2	25Mg0-3	25Mg1/4-1	25Mg1/4-2	25Mg1/4-3	25Mg1-1	25Mg1-2	25Mg1-3	25Mg4-1	25Mg4-2	25Mg4-3	5Mg0	5Mg1/4	5Mg1	5Mg4	15Mg0	15Mg1/4	15Mg1	15Mg4	25Mg0	25Mg1/4	25Mg1	25Mg4	cp01.5Mg1_vs_5Mg0
Nitab4.5_0003040g0170	0	0	0	3.78337	4.30823	3.6975	2.17202	3.50142	4.01214	4.49818	2.19409	4.27922	3.35391	4.00719	0	4.06432	6.55249	5.00645	6.40769	4.25497	6.09682	2.30624	2.12238	3.40762	4.43819	2.09956	3.49472	5.45946	11.4334	6.78724	1.85857	0	5.58646	4.05482	2.27698	4.92436	0	3.9297	3.22853	3.65716	2.4537	5.20775	5.58649	2.61208	3.34416	7.89338	2.48168	3.75205	TRUE
Nitab4.5_0007140g0010	2.30786	2.12743	2.15071	1.84698	1.69225	1.32911	0.612627	0.971857	0.781194	1.87144	2.25765	1.35074	45.1285	40.0371	19.5966	39.9085	45.1745	35.1855	24.8797	29.5798	43.1357	41.1116	32.8074	26.7528	10.671	9.16557	10.6689	12.7863	12.4395	6.42485	14.51	8.88343	11.7344	7.01497	8.08087	6.21921	2.19533	1.62278	0.788559	1.82661	34.9207	40.0895	32.5318	33.5573	10.1685	10.5502	11.7092	7.10502	TRUE
Nitab4.5_0001591g0240	0.169941	0.037996	0	0.334398	0.682486	0.702966	0.644151	0.822993	0.858215	0.365669	0.280428	0.459555	1.55159	0.875914	1.14438	0.495595	1.29835	1.07825	0.851906	1.54819	1.01406	1.06576	0.608504	0.822833	1.98461	1.12072	1.50501	1.24516	1.71595	1.7974	1.4548	1.09002	1.90683	0.767815	1.46293	1.87896	0.0693123	0.573283	0.77512	0.368551	1.19063	0.957398	1.13805	0.832367	1.53678	1.58617	1.48388	1.3699	TRUE
Nitab4.5_0003061g0020	0	0	0	0.085361	0.08932	0.80265	0.317321	0.329516	0.808338	0.3737	0.339554	0.094206	6.95646	4.67351	15.1032	2.96391	6.40631	2.2811	0.350576	0.461623	0.116895	2.19178	2.10877	1.65782	1.6479	1.65646	1.01901	1.19858	0.649462	0.80487	1.75557	2.79737	3.6673	1.03819	3.96219	0.715071	0	0.325777	0.485058	0.269153	8.91105	3.88377	0.309698	1.98612	1.44112	0.884304	2.74008	1.90515	TRUE
Nitab4.5_0000256g0270	0.223006	0.199608	0.29427	0.344574	0.722882	0.844062	0	0	0	0	0.304169	0.112135	0.763526	0.86605	0	0.627315	0.230654	0.436495	1.70074	1.3194	1.62214	0.64312	3.01617	0.928239	0.146209	0.238868	0.266852	0.656961	0.535004	0.443421	0.202061	0.247864	0.345429	0.20459	0.206826	0.094753	0.238961	0.637173	0	0.138768	0.543192	0.431488	1.54742	1.52918	0.21731	0.545129	0.265118	0.168723	TRUE
Nitab4.5_0008594g0010	0	0	0	0.098492	0.128495	0.188137	0.101444	0.312564	0.040913	0.081906	0.063474	0	13.0964	11.5526	8.1057	5.72762	7.21463	2.9888	2.07154	2.88896	1.36224	6.03606	5.38361	4.58125	1.58856	1.25472	2.29586	0.207445	2.97205	0.744176	1.59405	2.21752	2.64188	0.236456	2.14436	0.68122	0	0.138375	0.15164	0.04846	10.9182	5.31035	2.10758	5.33364	1.71305	1.30789	2.15115	1.02068	TRUE
Nitab4.5_0003298g0050	0	0	0	0.148078	0.247427	0.625089	0.619982	0	0.521348	0.106941	0.179714	0.056096	1.22252	0.06439	0	0.306282	0.516485	1.05364	0.767038	1.32303	2.46193	0.433752	0.631972	0.53569	0.28932	0.329511	0.564952	0.572491	0.555494	0.436793	0.145134	0.564085	0.532931	0.019443	0.115837	0.630103	0	0.340198	0.380443	0.11425	0.428969	0.625469	1.51734	0.533805	0.394594	0.521593	0.41405	0.255128	TRUE
Nitab4.5_0004985g0050	0	0	0	0.040302	0.085019	0.047311	0.106856	0.1234	0.202821	0.129918	0.092638	0.23373	0.361028	0.234145	0.40691	0.289056	0.523599	0.627865	0.489928	0.350107	0.888431	0.167742	0.697479	0.611354	0.303849	0.544568	0.17381	0.695892	0.19207	0.483495	0.070933	0.627389	0.591731	0.070286	0.221419	0.572919	0	0.057544	0.144359	0.152095	0.334028	0.480173	0.576155	0.492192	0.340742	0.457152	0.430018	0.288208	TRUE
Nitab4.5_0007505g0060	0	0	0	0	0.984297	0	1.28252	1.68378	2.09696	0.258688	0.147341	0	2.48306	0.464513	0	0.53046	4.0052	1.30827	1.55706	0.995724	1.35677	1.82747	1.80663	1.25147	5.7069	3.56701	2.52079	2.63621	5.48148	3.88769	2.93107	4.19479	11.9877	1.20502	8.2587	7.57111	0	0.328099	1.68775	0.135343	0.982524	1.94797	1.30318	1.62852	3.93157	4.00179	6.37119	5.67828	TRUE
Nitab4.5_0005241g0040	5.93015	10.9706	9.5505	4.54075	6.80489	4.31877	3.06357	0.727918	2.66954	1.21376	2.02681	1.2636	22.4289	15.174	16.8607	8.87544	8.85783	13.6052	6.01124	4.08236	11.4053	2.37072	2.64988	2.68961	55.5311	41.3063	41.9356	12.4637	8.81336	25.9675	5.72492	6.04077	5.95414	8.77321	5.63976	5.78927	8.81708	5.22147	2.15368	1.50139	18.1545	10.4461	7.16629	2.57007	46.2577	15.7482	5.90661	6.73408	TRUE
Nitab4.5_0001112g0040	0.209918	0.0813	0.054309	0.440307	1.13367	0.636688	1.32883	1.3938	1.29781	0.336507	0.181743	0.423254	3.28021	3.00328	3.90553	3.24921	1.64222	2.32541	0.360107	0.872322	1.58067	0.828173	0.91809	1.45865	0.456971	0.255745	0.183279	0.254826	0	0	0.353985	0.684928	0.379693	0.289563	0.613464	0.315079	0.115176	0.736889	1.34014	0.313835	3.39634	2.40561	0.937699	1.06831	0.298665	0.084942	0.472869	0.406035	TRUE
Nitab4.5_0000425g0180	0	0	0	0.307201	0.431547	0	0.147008	1.91976	0.659227	0.619681	0.510974	1.13919	0.834131	0.11817	0	0	0	0	0.126666	0.130314	0	0	0	0	13.3739	9.97924	10.3182	0	0	0	0.993834	0.274459	0.365429	0.233103	1.50897	0.195272	0	0.246249	0.908667	0.756614	0.317434	0	0.08566	0	11.2238	0	0.544574	0.645782	TRUE
Nitab4.5_0000391g0200	0	0	0	0	0	0.056581	0.128814	0.148559	0.176933	0	0	0	0	0	0	0	0	0	0	0	0	0	0	0	2.28474	1.45263	1.00344	0	0	0	0	0	0	0	0	0	0	0.0188603	0.151435	0	0	0	0	0	1.58027	0	0	0	TRUE
Nitab4.5_0005554g0020	0.445446	0.471069	0.480453	0.502922	0.112031	0.636307	0	0	0.067603	0.456687	0.099351	0.149975	0.366079	0.873343	1.15901	1.19825	0.871732	0.726789	1.37074	1.98625	2.06042	1.35955	1.14817	1.16037	0.82794	1.05299	0.946099	0.778156	1.23028	2.32371	0.706394	0.619322	0.66601	0.252022	0.189143	1.71492	0.465656	0.417087	0.0225343	0.235338	0.799479	0.932258	1.8058	1.2227	0.942344	1.44405	0.663909	0.718694	TRUE
Nitab4.5_0003466g0070	0.740248	0	0	0.572	0.346265	0.697611	1.89239	0.631972	2.355	0.762906	0.526326	0.642963	32.0107	34.9783	31.1705	16.7668	17.8199	11.8591	3.10542	4.4901	6.26453	19.2812	12.3978	15.6582	9.16896	6.041	11.2854	6.10113	6.44625	7.0929	6.06654	7.95134	5.57573	5.54188	8.06053	6.55964	0.246749	0.538625	1.62645	0.644065	32.7198	15.4819	4.62002	15.7791	8.83179	6.54676	6.5312	6.72068	TRUE
Nitab4.5_0025058g0010	0	0	0	0.046354	0.191371	0.044273	0.137025	0.042999	0.225341	0.042384	0	0	3.45729	5.17361	0.475721	0.370748	0.418149	0.39757	0.244905	0.747267	0.690593	1.64296	0.876195	1.15473	13.1638	1.69524	6.67538	1.11404	0.521077	1.53801	1.42277	1.1866	1.80949	0.952748	12.2266	1.81702	0	0.0939993	0.135122	0.014128	3.03554	0.395489	0.560922	1.22463	7.17815	1.05771	1.47295	4.99879	TRUE
Nitab4.5_0002394g0010	1.10791	0	0	0.191388	0	0	0	0	0	0	0	0	45.8903	23.7999	13.8976	2.58	9.02883	5.67293	1.56871	1.90011	1.11901	11.8722	6.58388	5.5011	47.5674	24.3803	23.2076	34.9053	35.3573	17.4901	12.5979	20.9631	39.344	40.6825	73.1967	17.777	0.369304	0.063796	0	0	27.8626	5.76059	1.52928	7.98572	31.7184	29.2509	24.3017	43.8854	TRUE
Nitab4.5_0000322g0190	0.209846	0.125767	0	0.195665	0.174502	0.097289	0	0	0	0.064887	0.067763	0.074233	0.845162	0.631814	0.910879	0.67486	0.869233	1.22701	0.222306	0.484438	0.460764	0.534659	0.523872	0.369995	4.2147	2.3257	1.78661	0.315825	0.136452	0.307344	0.242587	0.459448	0.259031	0.209506	0.441253	0.70154	0.111871	0.155819	0	0.068961	0.795952	0.923701	0.389169	0.476175	2.77567	0.253207	0.320355	0.450766	TRUE
Nitab4.5_0002857g0010	30.3829	23.3856	30.4762	37.8038	28.739	37.24	11.8497	11.8648	5.36929	22.1624	35.006	16.1534	208.583	221.456	107.994	153.504	99.6702	49.8872	119.79	125.128	216.55	123.837	83.512	100.148	52.4658	86.0156	77.0381	65.9942	67.9512	44.7474	36.5017	36.2215	29.544	47.8955	36.1486	35.2619	28.0816	34.5943	9.69461	24.4406	179.344	101.02	153.823	102.499	71.8398	59.5643	34.0891	39.7687	TRUE
Nitab4.5_0000364g0040	0	0.03953	0.525139	0.038783	0	0.026234	0	0	0	0.157406	0.094025	0	1.83319	2.46629	1.40896	0.120451	0.197942	0.192779	0.19556	0.039294	0.179226	0.319332	0.183307	0.233845	9.44386	3.57014	4.94693	0.263586	0.540735	0.52938	0.033452	0.298888	0.390068	0.523508	2.17675	0.070545	0.188223	0.0216723	0	0.0838103	1.90281	0.170391	0.138027	0.245495	5.98698	0.444567	0.240803	0.923602	TRUE
Nitab4.5_0008150g0020	0	0	0	0.180314	0	0.288984	0	0.290167	0.266512	0.114637	0.474227	0	4.16409	4.01736	2.92069	1.1407	0.762014	0.549951	0.814968	0.59668	0.671923	1.14299	0.970485	0.908753	1.24613	1.67872	1.54989	0.483856	0.267848	0.059123	0.481263	0.398226	0.505659	0.079941	0.580568	0.665062	0	0.156433	0.18556	0.196288	3.70071	0.817555	0.694524	1.00741	1.49158	0.270276	0.461716	0.441857	TRUE
Nitab4.5_0007740g0010	0	0	0	0.054801	0.142989	0	0.225773	0	0.049091	0	0	0	11.7821	16.175	4.96285	10.0815	8.88773	10.4849	5.93989	6.20801	8.39877	12.2362	7.45475	8.96106	0.902195	0.592344	0.990483	0.870364	1.04282	0.438238	0.691274	0.425925	0.571045	0.49165	0.155821	1.70615	0	0.06593	0.0916213	0	10.9733	9.81805	6.84889	9.55068	0.828341	0.783808	0.562748	0.78454	TRUE
Nitab4.5_0009310g0060	0	0	0	0.26564	0.645784	0.611888	0	0.512286	0.446136	0.797715	0	0.087807	2.15275	2.67631	3.31193	1.94906	1.26708	2.96076	0.381599	1.22015	0.995649	1.94888	1.3052	0.991011	0.294211	0.490593	0.1812	1.24616	0.317608	0.693009	0.61878	0.393024	0.534353	0.311839	0.512506	1.3482	0	0.507771	0.319474	0.295174	2.71366	2.05897	0.865798	1.41503	0.322001	0.752258	0.515386	0.724181	TRUE
Nitab4.5_0001585g0070	3.37319	1.86552	3.60747	3.82317	1.7636	2.29995	1.26932	1.20663	0.978562	2.44882	2.45319	2.07736	38.5279	43.6547	16.8943	31.195	44.8445	21.9947	23.2656	32.5525	28.3986	36.6591	28.9257	32.1892	29.6535	35.0866	30.7862	11.473	10.405	10.1964	19.7995	11.6766	10.8753	7.075	9.42767	9.43776	2.94873	2.62891	1.15151	2.32646	33.0256	32.678	28.0722	32.5913	31.8421	10.6915	14.1172	8.64681	TRUE
Nitab4.5_0004394g0050	1.10238	1.9117	0.800812	0.20806	0.829124	0.580469	0.055874	0.390643	0.163283	0.717089	0.262236	0.990701	5.31635	4.08518	1.51602	3.68188	4.35027	1.47785	2.72244	2.18193	2.85707	3.40315	2.96802	3.70972	6.2982	7.1286	8.23715	3.70077	3.4673	2.15351	1.39228	1.48468	2.68028	1.16282	4.24904	4.03963	1.27163	0.539218	0.203267	0.656675	3.63919	3.17	2.58715	3.36029	7.22132	3.10719	1.85241	3.1505	TRUE
Nitab4.5_0001702g0120	0	0	0	0	0.694125	0	0.265514	0.201185	0.470911	0.175043	0.430988	0.283771	0.499684	0.46211	0.44615	0	0.125252	0.292225	0.518328	0.597237	0.534617	0.606045	0.499136	0.298589	30.7584	22.0241	13.9946	0.032457	0.653869	1.14198	0.25584	0.282593	0.941378	0.11093	0.313752	0.44064	0	0.231375	0.312537	0.296601	0.469315	0.139159	0.550061	0.467923	22.259	0.609434	0.49327	0.288441	TRUE
Nitab4.5_0000410g0320	25.9073	25.8656	35.4211	34.1998	27.042	28.7525	18.9429	14.0226	10.9516	21.9459	30.7288	21.4488	9.00212	11.2154	5.01447	6.98222	8.72137	12.1131	18.0842	10.9248	22.0359	10.7992	10.2785	12.5799	10.7606	13.1486	10.6454	14.0439	14.1827	15.1429	13.964	8.28568	11.6684	7.56876	6.75384	7.37188	29.0647	29.9981	14.639	24.7078	8.41065	9.27222	17.015	11.2192	11.5182	14.4565	11.306	7.23149	TRUE
Nitab4.5_0003871g0010	0.273426	0.668556	0.504641	0.268758	0.818133	0	0	0	0	0.368606	0	0.369808	1.41605	0.887076	1.18887	0.999976	0.925417	1.20117	1.18817	1.22035	1.66016	0.642804	0.914687	0.246835	2.593	0.128762	0.759315	0.31494	1.52969	3.21573	0.121905	3.04051	2.40566	0.877856	2.41865	2.69735	0.482208	0.362297	0	0.246138	1.164	1.04219	1.35623	0.601442	1.16036	1.68679	1.85602	1.99795	TRUE
Nitab4.5_0001699g0070	0	0.300404	0.506798	0.911953	0.261748	0	0	0	0	0	0.186151	0.198074	6.35861	6.07583	10.3255	0.993307	1.06214	0.678693	0.452772	0.460937	0.416995	1.32079	0.549474	1.52008	1.89685	1.60967	1.7369	1.03635	2.43923	0.963236	0.173076	0.707577	0.520863	2.62087	0.919124	0.593811	0.269067	0.391234	0	0.128075	7.58664	0.911378	0.443568	1.13011	1.74781	1.47961	0.467172	1.37793	TRUE
Nitab4.5_0000709g0070	16.9597	12.4457	18.0803	16.3758	13.6315	11.7008	7.12755	7.6837	3.3426	13.5875	13.656	13.9525	30.4991	32.2139	11.822	38.734	28.5441	15.7991	41.4071	41.1814	42.2825	19.8473	17.6854	20.4652	9.42581	20.7536	19.4036	26.5152	32.6301	20.9586	12.1722	13.689	10.5099	8.52087	5.53862	5.63937	15.8286	13.9027	6.05128	13.732	24.845	27.6924	41.6236	19.3326	16.5277	26.7013	12.1237	6.56629	TRUE
Nitab4.5_0001971g0020	26.3693	22.4456	27.1001	32.4041	19.5843	23.0536	14.7781	12.1624	6.56977	21.8647	17.4521	23.5146	16.4409	19.6999	5.98487	28.3007	18.2323	19.6732	52.9563	59.026	73.2852	24.45	22.4073	25.0908	21.9742	27.259	36.6306	47.2891	38.0674	35.4737	17.9521	11.4616	16.6814	11.0301	11.4209	7.11426	25.305	25.014	11.1701	20.9438	14.0419	22.0688	61.7558	23.9827	28.6213	40.2768	15.365	9.85509	TRUE
Nitab4.5_0004582g0010	0	0	0	0.05208	0.046065	0.048801	0.38185	0	0.08793	0	0	0	1.06113	0.836055	0.772409	0.366781	1.73777	0.798053	0.435833	0.439216	0.123106	0.743327	0.526001	1.43447	0.474507	0.123996	0.492992	0.124127	0.175845	0.38462	0	0.176691	0.52462	0.159299	0.770038	0.429441	0	0.048982	0.156593	0	0.889865	0.967533	0.332718	0.901266	0.363832	0.228197	0.23377	0.452926	TRUE
Nitab4.5_0000326g0040	0.492605	0.362935	0	3.46775	1.6852	1.5467	1.20226	1.82868	3.00393	1.33923	1.47967	2.46602	1.83522	2.94016	1.49785	2.76103	3.20074	3.321	1.99799	4.68112	3.26108	3.42634	1.41266	1.80332	3.38626	1.29243	1.85329	3.31777	6.01109	6.75457	2.37846	7.79192	5.05716	4.6831	3.45523	6.71309	0.28518	2.23322	2.01162	1.76164	2.09108	3.09426	3.31339	2.2141	2.17733	5.36114	5.07585	4.95047	TRUE
Nitab4.5_0002097g0050	0	0	0	0.365819	0	1.4235	0.596673	1.868	0.575084	0	0	0.982222	5.68445	5.22007	12.1578	5.77733	6.23873	1.44471	0.340532	1.62045	0	3.19182	3.45651	3.08525	1.13452	1.15049	1.99608	2.8329	0.86377	2.68476	2.12141	6.3113	2.7705	2.38058	1.96664	1.05602	0	0.596439	1.01325	0.327407	7.68742	4.48693	0.653661	3.24453	1.42703	2.12714	3.7344	1.80108	TRUE
Nitab4.5_0000497g0130	0.037805	0.225056	0.228105	0.143517	0.225795	0.047675	0	0	0	0.176418	0.04738	0	0.596863	0.345867	1.34669	0.570186	1.91968	1.1029	0.514962	0.975505	1.4177	0.712968	0.561187	0.527406	0.153992	0.645751	0.256229	1.02149	0.594042	0.213095	0.362286	0.78702	0.705232	0.578338	0.452862	0.391494	0.163655	0.138996	0	0.0745993	0.763141	1.19759	0.96939	0.60052	0.351991	0.609543	0.618179	0.474231	TRUE
Nitab4.5_0009182g0010	0.55405	0.200719	0	0.034736	0	0.22045	0	0	0	0.189551	0.31182	0	2.3297	2.26071	2.82508	0.512692	0.564559	0.08439	0.313313	0.226386	0.248926	0.636018	0.751145	0.411919	3.06077	3.38669	1.23405	0.446105	0.160732	0.619901	0.199191	0.436895	0.476929	0.229028	0.456431	0	0.25159	0.085062	0	0.167124	2.47183	0.387214	0.262875	0.599694	2.5605	0.408913	0.371005	0.228486	TRUE
Nitab4.5_0004743g0020	0	0	0	0.761513	0.321715	0.228399	0.442686	0	0.500133	0.086821	0	0	0.99151	1.31274	1.71341	1.80212	1.74357	2.34693	0.489273	1.10783	1.94863	1.91257	2.81844	2.28008	0	0	0.520652	1.2834	0.250258	0.935069	0.836544	2.0755	1.28886	0.643056	0.278996	0.322897	0	0.437209	0.314273	0.0289403	1.33922	1.96421	1.18191	2.33703	0.173551	0.822909	1.4003	0.414983	TRUE
Nitab4.5_0000014g0440	0	0	0	0.17947	0	0.136973	0.108872	0	1.17425	0.23478	0.409958	0	13.096	6.57304	6.13522	3.57093	8.60436	7.31176	1.27856	2.52113	1.29653	11.0014	4.87301	3.15613	0.64348	0.202571	1.15512	2.59126	1.45097	0	0.635022	0.470189	2.53899	0.283838	0.704254	0.891135	0	0.105481	0.427708	0.214913	8.60142	6.49568	1.69874	6.34352	0.667057	1.34741	1.21473	0.626409	TRUE
Nitab4.5_0007144g0030	0.142181	0.493702	0	0.519001	1.02851	0.304031	1.54769	0.735163	2.57127	0.464171	0	0.493077	25.6779	27.6521	24.5798	26.7964	23.9356	17.7426	5.24985	15.9806	6.14446	22.0509	11.2391	19.2224	4.52823	5.17794	7.9406	15.0462	6.88474	13.2229	6.33903	8.12632	9.5049	7.31449	3.73375	10.9886	0.211961	0.617181	1.61804	0.319083	25.9699	22.8249	9.12499	17.5041	5.88226	11.7179	7.99009	7.34562	TRUE
Nitab4.5_0010219g0010	0	0	0	0.044477	0.322522	0	0.235386	0.319885	0.229956	0.059712	0.071579	0.049857	1.39042	1.16943	0	0	0.188063	0.091275	0.09794	0.147421	0.267775	0.181787	0.083071	0.466935	6.01966	4.02179	5.79526	0.054534	0.372993	0.43417	0.357526	0.248202	0.143685	0	0.582982	0.055291	0	0.122333	0.261742	0.0603827	0.853282	0.0931127	0.171045	0.243931	5.2789	0.287232	0.249804	0.212758	TRUE
Nitab4.5_0000960g0030	0.218479	0.137407	0.134788	0.265475	0.339659	0.366518	0.414104	0.512507	1.12592	0.266881	0.282795	0.360002	8.99604	8.68121	12.3902	8.15926	6.74818	5.40822	2.57878	4.84965	3.2778	6.41657	6.5775	6.6913	0.634054	1.26012	1.2668	1.09775	0.497687	0.557183	0.572555	0.815616	0.970985	0.981223	0.495047	0.192586	0.163558	0.323884	0.684177	0.303226	10.0225	6.77189	3.56874	6.56179	1.05366	0.71754	0.786385	0.556285	TRUE
Nitab4.5_0000359g0190	61.3446	77.796	39.9488	156.186	111.088	141.56	52.6351	26.6256	42.5374	55.2595	137.383	92.5486	180.319	151.338	159.787	227.889	223.731	352.347	170.9	270.839	273.66	233.646	141.059	161.793	293.675	236.103	249.629	288.143	346.125	165.847	100.754	110.766	82.1724	162.819	152.281	147.373	59.6965	136.278	40.5994	95.0638	163.814	267.989	238.466	178.833	259.803	266.705	97.8972	154.158	FALSE
Nitab4.5_0001488g0050	1.29358	1.46759	1.4706	2.4007	2.23736	1.79303	0.872028	0.392406	0.507014	1.76643	0.943859	1.3378	3.51997	2.08579	1.19845	3.23278	3.07091	3.5372	2.11188	1.59133	2.87631	3.72649	1.78682	1.80446	1.41137	2.7438	2.36238	3.05865	3.19198	2.94112	1.97148	2.42747	2.72898	2.0698	2.05027	2.35975	1.41059	2.1437	0.590483	1.34936	2.26807	3.2803	2.19318	2.43926	2.17252	3.06392	2.37598	2.15994	FALSE
Nitab4.5_0005570g0030	4.15186	2.97527	3.58725	5.61059	5.12472	6.20949	1.56567	1.75738	3.05306	4.15077	4.40515	3.69527	7.689	6.9695	2.88993	6.36179	4.33585	7.2094	7.18892	5.37289	7.21468	7.54895	8.20594	5.89185	6.16135	7.42106	6.95822	6.32741	8.14201	3.75318	6.68916	6.14574	9.15964	3.30709	3.47461	4.94256	3.57146	5.64827	2.12537	4.08373	5.84947	5.96902	6.59216	7.21558	6.84688	6.0742	7.33152	3.90809	FALSE
Nitab4.5_0005184g0020	2.34292	2.69548	1.67971	4.78265	4.66448	3.38575	1.67232	1.54616	1.73163	4.00188	3.93062	3.99464	4.12461	4.168	3.55955	5.82678	5.31453	6.90797	4.91338	4.27013	3.42442	4.01562	4.15477	4.46288	6.51919	5.26733	5.99199	4.0698	5.41378	4.95322	3.11547	3.56868	3.56813	3.43948	6.6035	5.58873	2.23937	4.27762	1.65004	3.97571	3.95072	6.01642	4.20264	4.21109	5.92617	4.81226	3.41742	5.21057	FALSE
Nitab4.5_0003074g0030	55.7175	49.8864	14.522	135.548	93.2257	103.976	32.2802	20.7786	35.3961	111.22	66.6032	109.147	70.4012	86.462	56.8546	87.2047	115.691	116.055	183.953	325.236	251.324	169.454	149.106	138.501	576.05	358.957	535.203	138.58	172.275	215.581	214.556	100.757	108.452	65.2528	144.486	73.4814	40.0419	110.917	29.485	95.6567	71.2393	106.317	253.505	152.353	490.07	175.479	141.255	94.4068	FALSE
Nitab4.5_0001801g0070	3.94662	4.47963	6.12837	1.15172	0.586378	0.20372	4.28946	1.9538	5.33974	1.98119	3.94109	2.60842	3.18417	1.27959	1.60782	2.86017	2.92637	2.89078	2.65235	3.21628	3.56775	4.93974	2.4276	2.90981	3.1397	2.84882	2.62593	4.15761	5.70189	5.31554	2.54697	5.40219	5.52823	3.39586	7.98005	9.5771	4.85154	0.647273	3.861	2.84357	2.02386	2.89244	3.14546	3.42572	2.87148	5.05835	4.49246	6.98433	FALSE
Nitab4.5_0001614g0060	10.6826	12.838	9.41324	15.5995	11.8523	12.2631	5.73549	5.53489	3.58526	11.5078	10.4827	12.2163	10.2095	15.8163	6.75304	33.7026	30.2238	26.2308	24.4645	38.9107	24.6902	29.6889	21.5879	26.5881	11.0993	18.9821	23.5848	34.1154	29.2678	24.1339	13.4277	9.57401	11.8356	6.55	2.76436	5.26181	10.9779	13.2383	4.95188	11.4023	10.9263	30.0524	29.3551	25.955	17.8887	29.1723	11.6124	4.85872	FALSE
Nitab4.5_0001793g0130	6.96405	3.72115	2.49446	7.0107	7.26174	6.79463	1.55995	2.96396	1.31691	3.32512	4.61019	3.93204	16.0324	14.24	6.45056	12.6095	7.1309	9.28573	10.3871	12.1821	12.7391	11.0599	15.0003	12.9313	20.7354	15.4941	15.4137	13.5599	28.4717	18.7073	4.56386	13.6331	13.8555	16.9302	12.0428	12.2495	4.39322	7.02236	1.94694	3.95578	12.241	9.67539	11.7695	12.9971	17.2144	20.2463	10.6842	13.7408	FALSE
Nitab4.5_0010705g0010	0.501301	1.31863	1.08069	0.720643	2.1725	0.981885	0.263105	0.10425	0.143863	0.541847	0.734944	0.835665	1.01848	0.901176	0.182055	0.647175	0.574481	1.51555	0.885404	1.28532	1.40796	0.917496	0.619768	0.747253	1.31367	0.622128	1.17003	1.45931	1.09669	1.07293	0.84764	0.314397	0.921992	0.305482	0	0.418604	0.966874	1.29167	0.170406	0.704152	0.700571	0.912401	1.1929	0.761506	1.03527	1.20964	0.694676	0.241362	FALSE
Nitab4.5_0010331g0010	21.0023	20.604	25.8237	15.6507	17.2225	8.79404	25.6169	39.0746	36.5429	31.0201	25.0449	19.045	33.4901	36.6037	22.218	35.0639	34.9009	21.3315	38.8012	36.8422	35.7654	33.1038	37.141	34.2755	21.84	23.7164	29.9948	49.5025	35.9369	35.5752	53.6287	70.4066	61.8523	40.7112	44.1326	50.1956	22.4767	13.8891	33.7448	25.0366	30.7706	30.4321	37.1363	34.8401	25.1838	40.3382	61.9625	45.0131	FALSE
Nitab4.5_0002415g0020	12.0499	16.091	10.6821	21.0775	14.5253	17.7213	8.35542	6.8167	4.97255	13.6185	12.5087	15.0668	11.5673	15.941	10.1761	42.8335	42.7535	36.1398	26.988	49.4286	23.9068	43.115	30.0991	34.3763	25.9544	26.7188	36.7637	45.9859	42.1581	57.0534	16.4511	12.1511	22.2152	15.4075	6.74468	13.775	12.941	17.7747	6.71489	13.7314	12.5615	40.5756	33.4411	35.8634	29.8123	48.3992	16.9391	11.9757	FALSE
Nitab4.5_0002269g0030	26.3756	13.8223	15.7206	28.296	22.2105	19.4012	7.39423	10.3446	9.83721	15.7981	24.0312	25.7819	96.5546	83.4456	110.605	116.18	110.103	99.5683	101.738	92.7262	78.1329	106.46	103.48	102.147	34.0193	44.2863	45.2749	64.9339	113.967	71.2374	54.6503	87.1679	72.0288	60.0292	58.8642	70.4466	18.6395	23.3026	9.192	21.8704	96.8683	108.617	90.8659	104.029	41.1935	83.3793	71.2823	63.1133	FALSE
Nitab4.5_0023821g0010	36.3263	25.4767	32.1419	41.7086	30.7199	45.9812	13.0812	16.3612	6.60189	26.6942	47.8976	16.644	289.928	279.914	108.722	183.454	113.735	62.431	135.167	142.521	253.121	143.664	102.866	114.41	65.1795	124.805	91.1281	92.3127	126.772	46.755	59.4095	55.5316	48.1491	65.0142	56.0495	68.4185	31.315	39.4699	12.0148	30.4119	226.188	119.873	176.937	120.313	93.704	88.6132	54.3634	63.1607	FALSE
Nitab4.5_0000373g0270	1.83354	2.51573	3.43022	3.27835	4.88847	4.01521	2.00874	2.08111	1.40634	2.79137	2.88991	2.60797	33.7168	24.4706	16.5233	18.7473	21.8239	26.7104	15.1124	23.3979	28.4456	25.4262	20.7814	23.1708	6.30383	4.73892	4.81625	8.08195	8.09785	9.23987	6.20276	10.0233	10.0807	7.95974	8.58224	12.0772	2.59316	4.06068	1.83207	2.76308	24.9036	22.4272	22.3186	23.1261	5.28633	8.47322	8.76891	9.53974	FALSE
Nitab4.5_0000394g0080	46.1285	48.4337	20.5609	79.4838	66.3142	71.2925	39.874	19.4391	15.8546	51.8235	45.3949	65.1508	5.8005	8.94551	10.2242	22.053	20.0471	16.0885	40.1384	39.0584	33.961	15.63	13.7892	17.6125	18.3213	41.4394	38.4746	57.3284	54.2011	41.7365	75.5411	47.0863	52.7473	14.0586	18.4641	15.693	38.3744	72.3635	25.0559	54.1231	8.32339	19.3962	37.7192	15.6772	32.7451	51.0887	58.4582	16.0719	FALSE
Nitab4.5_0003884g0010	0.062995	0.376686	0	0	0	0	0.191326	0.278953	0.166404	0	0	0	0.869868	0.70694	0.413172	0.057765	0.279658	0.182985	0.054951	0	0	0.576852	0.029225	0.170607	8.16746	3.49145	1.38039	0.541134	0.896344	0.452392	0.129861	0.660623	0.762363	0.508999	0.794627	0.374367	0.14656	0	0.212228	0	0.663327	0.173469	0.018317	0.258895	4.34643	0.629957	0.517616	0.559331	FALSE
Nitab4.5_0006117g0050	4.886	4.71811	3.00469	12.2395	11.4204	11.0465	2.09616	2.8817	4.72709	6.20528	3.69638	5.91722	8.85404	7.17626	6.99043	5.07847	7.02549	8.94156	6.51679	8.82585	16.7706	11.1709	7.55375	8.56955	12.8317	7.96087	15.911	15.5994	13.9322	34.7807	16.1581	20.3643	18.6269	15.6733	40.7517	33.9822	4.20293	11.5688	3.23499	5.27296	7.67358	7.01517	10.7044	9.09807	12.2345	21.4375	18.3831	30.1357	FALSE
Nitab4.5_0009822g0020	0	0	0.160356	0.518515	0.297421	0.48037	0	0	0.066949	0.228145	0.129021	0	1.00647	0.959703	0.197452	0.848938	0.516374	0.425545	1.22581	1.43154	1.43893	0.758229	0.927075	0.85016	1.15076	0.248421	0.293172	0.610946	1.1007	0.354563	0.378697	0.990349	0.885769	0.210295	0.490083	0.415064	0.053452	0.432102	0.0223163	0.119055	0.721208	0.596952	1.36542	0.845155	0.564119	0.688737	0.751605	0.371814	FALSE
Nitab4.5_0009123g0010	11.5597	9.28993	10.7023	12.5027	11.2154	12.7954	8.11154	4.7491	5.7016	8.6418	9.88808	10.3877	21.9682	21.3879	11.3705	25.8509	25.4303	21.3743	57.8184	50.3131	79.1703	20.1883	20.4223	24.4535	15.8301	17.6085	16.2997	26.5577	24.4048	37.5265	18.1923	11.3952	16.6537	7.94783	4.95196	6.45376	10.5173	12.1712	6.18742	9.63921	18.2422	24.2185	62.4339	21.688	16.5794	29.4963	15.4137	6.45118	FALSE
Nitab4.5_0002456g0090	6.56855	4.29642	7.1285	3.82206	6.78122	4.85883	25.8061	15.1463	15.0793	12.3207	4.63711	4.03721	4.92504	6.74423	6.11599	8.30271	8.98815	4.84807	19.613	12.5453	22.4538	7.02616	6.87651	9.35887	6.8428	2.49575	5.17882	10.217	7.62366	13.6805	25.9774	28.9895	30.8791	12.9346	20.5493	21.1972	5.99782	5.15404	18.6772	6.99834	5.92842	7.37965	18.204	7.75385	4.83912	10.507	28.6153	18.227	FALSE
Nitab4.5_0002113g0180	0	0	0	0.436106	0.419264	0	0	0	0	0	0.321356	0.09139	44.7628	42.9832	41.5353	16.4185	27.6414	32.9166	4.83198	17.0398	40.5752	19.1486	19.8257	24.9255	364.215	207.889	160.53	2.07269	3.52654	8.27505	8.1345	9.68635	13.2492	5.51264	47.17	16.1679	0	0.285123	0	0.137582	43.0938	25.6588	20.8157	21.2999	244.211	4.62476	10.3567	22.9502	FALSE
Nitab4.5_0000722g0020	0.333471	0.687191	0.569649	0.897829	0.287736	0.650363	0.052355	0.316289	0.228333	0.451468	0.442402	0.677246	53.3207	54.5665	27.1586	54.9256	67.4647	45.1039	21.465	36.5293	48.2587	52.3872	47.378	41.9747	10.3548	8.74906	13.9269	8.88312	9.57492	9.4353	16.7109	10.1109	11.6674	4.46914	5.49172	7.12604	0.530104	0.611976	0.198992	0.523705	45.0153	55.8314	35.4176	47.2466	11.0103	9.29778	12.8297	5.69563	FALSE
Nitab4.5_0004063g0040	7.36828	8.28343	3.05961	22.8804	12.7636	20.958	7.22776	2.9538	7.25263	14.839	12.9343	17.3676	40.322	36.077	61.9624	53.8263	51.8206	69.0236	26.6335	77.0667	39.4889	65.5402	50.5151	58.7698	97.1625	85.2057	81.7726	79.1281	51.7246	87.8893	40.4121	47.6099	41.5121	40.3499	78.448	40.5774	6.23711	18.8673	5.8114	15.0469	46.1205	58.2235	47.7297	58.275	88.0469	72.914	43.178	53.1251	FALSE
Nitab4.5_0000476g0150	3.74025	4.80133	4.18968	6.36483	6.41096	6.31955	4.00807	2.9726	2.51361	3.8249	5.48516	3.99245	7.83235	6.93021	3.28676	7.65505	6.28086	9.84959	11.5331	9.00596	17.5368	6.71528	8.424	7.78048	1.55062	3.445	4.0572	6.18492	4.54941	4.46216	5.52437	3.37279	3.37475	3.03835	3.21849	2.87375	4.24376	6.36511	3.16476	4.43417	6.01644	7.9285	12.6919	7.63992	3.01761	5.06549	4.09064	3.04353	FALSE
Nitab4.5_0007401g0050	5.01075	5.48453	3.52911	5.60997	5.34955	6.93816	3.5819	2.35361	3.14112	3.78376	4.99232	4.27503	9.41601	7.33538	3.94874	8.46905	6.19031	14.2005	10.7727	11.1582	12.2175	8.70369	10.51	8.96084	3.25905	5.0157	4.4979	7.69878	10.3491	4.40469	4.65365	3.30252	6.04495	5.10313	4.00717	3.46612	4.6748	5.96589	3.02554	4.35037	6.90004	9.61996	11.3828	9.3915	4.25755	7.48418	4.66704	4.19214	FALSE
Nitab4.5_0000566g0250	94.9331	75.3898	47.0828	160.666	176.727	142.283	93.1823	46.4695	97.2737	122.185	110.937	130.795	154.815	139.239	60.4366	155.341	115.605	240.818	169.563	194.518	209.514	132.567	198.969	157.734	95.9035	77.2542	106.798	124.556	119.511	100.096	110.326	89.5639	98.5122	100.448	108.29	80.6989	72.4686	159.892	78.9752	121.306	118.164	170.588	191.199	163.09	93.3186	114.721	99.4672	96.4791	FALSE
Nitab4.5_0000125g0010	1.22016	0	0.632484	1.39423	0.467806	0.582458	0	0	0	0.186285	1.91779	0.536381	2.08802	3.3578	0	1.03142	0.187407	1.40305	3.91624	5.54565	7.72215	1.81668	0.75885	2.08261	1.1493	2.43048	1.08891	1.44945	2.04928	1.60893	0	6.75661	3.06887	0.154722	1.59501	0.273731	0.617546	0.814832	0	0.880151	1.81527	0.87396	5.72802	1.55271	1.55623	1.70255	3.27516	0.674487	FALSE
Nitab4.5_0006343g0010	3.37527	3.66125	2.35448	4.09419	3.9567	4.31756	1.77673	2.20262	2.07947	2.85483	3.79637	4.58817	3.89829	3.83246	2.13072	5.13865	6.17466	6.79839	6.24839	6.8362	4.85423	6.81971	5.36379	5.47057	6.91561	3.88625	6.13961	3.66029	3.85702	5.10615	3.71524	3.47513	4.38535	3.43359	4.3093	3.33564	3.13033	4.12282	2.01961	3.74646	3.28716	6.03723	5.97961	5.88469	5.64715	4.20782	3.85857	3.69285	FALSE
Nitab4.5_0007803g0050	1.16796	2.541	1.51939	3.86644	2.21177	3.19286	0	0.645022	1.09024	1.93044	2.89532	2.94846	2.93631	2.08595	2.83302	2.52041	4.85793	5.16561	4.51788	3.32065	5.69188	5.18114	2.73652	2.38789	3.27256	2.56244	4.07712	2.51444	2.76067	6.51926	3.55911	4.10822	4.65313	3.07491	3.54254	7.69513	1.74278	3.09035	0.578421	2.59141	2.61842	4.18131	4.51014	3.43519	3.30404	3.93146	4.10682	4.77086	FALSE
Nitab4.5_0013739g0010	0.143765	0	0	0.047104	0.027483	0.044988	0	0.218468	0.161177	0	0	0.0169	39.5123	30.3244	21.2227	27.5508	26.5813	22.1366	24.768	31.8663	32.45	30.5161	22.1389	25.8058	5.56337	4.2413	6.89643	8.03752	7.20779	5.49334	2.9719	3.07272	2.27904	2.62002	1.32838	2.8785	0.0479217	0.0398583	0.126548	0.00563333	30.3531	25.4229	29.6948	26.1536	5.56703	6.91289	2.77456	2.27563	FALSE
Nitab4.5_0000349g0100	33.2927	41.3523	47.7325	28.4229	36.6451	29.6939	65.4734	53.2099	60.4616	18.3482	21.4867	26.1049	20.029	17.271	13.9494	21.6603	16.2658	31.6345	15.9656	21.0005	15.4494	17.1486	36.038	21.5974	73.4898	53.8208	49.6518	14.3162	13.0355	9.8368	18.6924	14.3965	12.4149	13.3288	19.9783	12.9195	40.7925	31.5873	59.715	21.9799	17.0831	23.1869	17.4719	24.928	58.9875	12.3962	15.1679	15.4089	FALSE
Nitab4.5_0000223g0340	3.06024	1.29989	2.32953	1.56242	3.41048	1.27704	3.26818	2.79695	2.23723	1.2581	1.19657	1.68591	14.2639	10.6048	7.9622	0.652858	1.07092	1.04747	0.118827	0.114153	0	0.614378	0.240772	0.683142	39.724	23.2731	22.3905	4.69901	5.96392	3.67704	2.56951	2.95498	11.1572	6.22594	9.89863	6.01138	2.22989	2.08332	2.76745	1.38019	10.9436	0.923748	0.07766	0.512764	28.4625	4.77999	5.56055	7.37865	FALSE
Nitab4.5_0000451g0050	25.4374	19.5746	22.7917	25.0428	20.4119	26.1162	18.7176	22.6964	28.4769	23.0179	22.7569	20.9305	240.114	201.827	200.746	92.5066	89.2671	58.9785	17.4526	35.3084	20.9998	117.283	100.584	88.2278	65.3507	47.3721	62.4754	65.283	41.4406	48.0083	21.3951	53.6618	57.0458	59.2604	77.2323	76.9336	22.6012	23.857	23.2969	22.2351	214.229	80.2507	24.587	102.032	58.3994	51.5773	44.0342	71.1421	FALSE
Nitab4.5_0000792g0080	13.0579	9.47682	12.0368	13.6814	8.61524	11.1038	9.24783	6.38696	3.95824	9.23011	8.40517	11.209	4.39404	4.39646	1.65154	9.60805	8.64471	8.62965	26.2923	30.4262	40.352	10.9087	8.83146	9.15035	12.437	9.45907	13.2098	19.5495	28.1376	35.6314	10.4506	7.78888	14.2432	8.62472	7.25992	10.4827	11.5239	11.1335	6.53101	9.61476	3.48068	8.9608	32.3568	9.63018	11.702	27.7728	10.8276	8.78911	FALSE
Nitab4.5_0002311g0120	80.9724	75.6377	72.5714	66.9503	68.041	52.6551	81.7988	56.2539	38.0626	65.4373	50.2254	83.5496	14.2009	12.88	7.84697	26.8065	17.1697	21.2116	66.3074	61.3641	80.4206	21.2639	28.8653	30.0832	39.7918	51.5362	50.4173	94.6157	89.9478	90.1221	61.316	47.5044	69.8227	46.4095	44.5441	54.4634	76.3938	62.5488	58.7051	66.4041	11.6426	21.7293	69.364	26.7375	47.2484	91.5619	59.5477	48.4723	FALSE
Nitab4.5_0001134g0070	127.708	153.829	121.201	118.52	157.192	126.733	162.511	109.195	111.022	141.973	109.248	130.588	57.901	57.6397	35.1651	79.4789	93.0044	77.4745	298.655	191.899	248.861	77.3835	69.6077	82.8903	70.3781	83.2548	112.797	273.46	277.722	282.503	207.333	185.496	248.248	151.113	133.752	184.793	134.246	134.148	127.576	127.27	50.2353	83.3193	246.472	76.6272	88.8098	277.895	213.692	156.553	FALSE
Nitab4.5_0007099g0040	1.12525	0.427656	1.40249	1.11819	1.26951	0.203179	0.57306	0.960679	0.877615	0.87785	1.2893	0.641999	13.1623	12.5058	7.94471	1.46605	1.08098	1.35319	0.17512	0.220987	0.503246	0.720185	0.745635	1.14644	42.8052	29.9993	27.4977	3.90552	5.65198	2.29244	2.39427	2.24939	10.1696	4.14863	10.5808	3.85421	0.985132	0.863628	0.803785	0.936383	11.2043	1.30008	0.299784	0.870752	33.4341	3.94998	4.93774	6.19456	FALSE
Nitab4.5_0002484g0060	2.73648	2.20665	2.91185	2.87966	2.20414	1.89261	2.10806	2.69008	2.49541	3.55767	2.72242	2.70764	0.490923	0.60866	0.157871	1.52853	0.937191	1.11766	3.91902	2.7072	4.65532	1.05922	1.11004	1.2517	2.24249	1.24381	1.69939	5.34589	5.35179	7.22959	1.9468	2.13716	3.89883	1.25296	1.32907	1.79257	2.61833	2.32547	2.43118	2.99591	0.419151	1.19446	3.76051	1.14032	1.72857	5.97576	2.66093	1.4582	FALSE
Nitab4.5_0000191g0030	3.05148	2.21808	1.6392	3.3472	2.68114	3.1227	1.26742	1.5101	2.46679	1.67569	2.85499	1.47078	96.5324	87.9479	49.7554	47.6953	42.101	44.5207	10.7782	16.1358	17.8967	55.1015	41.5084	39.0711	10.4491	12.6222	9.77694	12.2202	12.3909	7.88523	3.97287	8.46377	9.50082	7.49772	6.69973	6.91061	2.30292	3.05035	1.7481	2.00049	78.0786	44.7723	14.9369	45.227	10.9494	10.8321	7.31249	7.03602	FALSE
Nitab4.5_0000949g0010	39.8879	57.2227	63.0587	41.2516	37.6452	46.7574	55.6446	57.0896	58.6612	41.6331	41.051	36.0648	42.5732	47.1616	23.2811	33.192	24.4967	15.0008	5.21271	7.9199	6.72343	16.5147	17.6764	14.3339	12.1342	26.2953	17.2175	41.2774	27.911	19.8341	16.6117	22.6919	28.1686	25.0477	13.5131	27.6707	53.3898	41.8847	57.1318	39.583	37.672	24.2298	6.61868	16.175	18.549	29.6742	22.4907	22.0772	FALSE
Nitab4.5_0000037g0180	104.51	75.8718	45.3852	71.1493	67.5071	58.6544	53.2836	28.4001	25.1468	63.3284	36.5927	68.1817	30.0677	34.0429	21.5433	113.589	85.091	58.58	365.792	316.857	260.102	78.3458	76.7987	100.497	102.313	83.393	123.463	167.899	303.628	142.326	32.7554	42.8145	67.1837	21.0921	28.5186	27.2015	75.2556	65.7703	35.6102	56.0342	28.5513	85.7534	314.25	85.2138	103.056	204.618	47.5845	25.604	FALSE
Nitab4.5_0012555g0030	33.3961	31.5426	33.322	39.564	33.7319	35.5871	27.7815	28.5411	23.1158	42.1423	38.3999	37.3083	11.9906	13.2411	9.40475	21.4724	24.0698	28.9493	53.31	44.1741	51.64	24.6794	20.0599	27.5844	11.2029	21.4699	18.847	35.8761	47.1613	37.5468	29.3744	20.4606	30.5179	19.28	15.359	22.5923	32.7536	36.2943	26.4795	39.2835	11.5455	24.8305	49.708	24.1079	17.1733	40.1947	26.7843	19.0771	FALSE
Nitab4.5_0006935g0030	35.1168	31.8226	35.6771	36.8773	33.5167	35.3895	32.6309	25.5531	27.5948	30.3395	32.3543	32.0201	4.49701	4.93913	3.3693	10.8824	8.72527	11.8949	20.9712	17.5627	17.4376	8.83439	9.8246	11.4942	7.78484	12.0773	13.3419	23.7314	19.0195	22.0846	18.1657	11.6622	13.6764	10.1815	7.37216	10.1225	34.2055	35.2612	28.5929	31.5713	4.26848	10.5009	18.6572	10.0511	11.068	21.6118	14.5014	9.22537	FALSE
Nitab4.5_0009492g0020	3.47536	6.08685	4.92306	5.77832	5.36835	7.14974	2.05372	1.8075	4.41862	2.06287	3.3743	2.34904	40.5002	41.6829	45.7293	6.8416	7.6222	2.84772	3.62812	2.56596	1.17403	6.28137	2.4747	4.24841	121.35	88.3794	82.3569	22.3912	21.049	9.78267	9.35165	11.7992	7.31489	16.0068	36.7592	12.0762	4.82842	6.0988	2.75995	2.5954	42.6375	5.77051	2.45604	4.33483	97.362	17.741	9.48859	21.6141	FALSE
Nitab4.5_0003159g0010	6.62412	6.49358	9.50219	4.35262	5.02012	3.37569	8.82053	7.65785	7.11956	4.51953	3.90296	3.3676	4.97869	3.76279	3.65812	2.01254	3.38592	2.72146	0.326065	0.511253	0	3.29549	2.36112	2.88479	1.85083	1.40712	1.84263	1.21473	2.86238	2.38085	2.17931	1.79964	1.78273	0.940708	2.20237	0.786318	7.53996	4.24948	7.86598	3.93003	4.1332	2.70664	0.279106	2.84713	1.70019	2.15266	1.92056	1.3098	FALSE
Nitab4.5_0002436g0020	20.6955	15.8746	16.1885	11.2893	16.3926	9.98739	16.6999	21.5774	8.87494	17.3511	13.4839	17.2108	0.628145	0.599494	0.044956	0.801539	0.779026	0.600869	12.3653	3.26954	11.611	0.744554	0.954297	1.78183	7.55889	5.08374	6.81972	10.3236	15.6013	14.5782	14.6227	18.6734	26.1544	12.1483	8.95305	12.7217	17.5862	12.5564	15.7174	16.0153	0.424198	0.727145	9.08195	1.16023	6.48745	13.501	19.8168	11.2743	FALSE
Nitab4.5_0000308g0260	2.15051	3.92991	2.57719	2.85768	3.32724	2.99624	4.75757	2.23321	3.00219	2.62755	2.0523	1.95801	25.2946	23.1779	15.228	19.4916	15.2195	10.0098	2.71367	5.90662	3.39534	14.5488	15.5477	14.1382	0.74206	1.50002	1.68577	1.15777	0.914304	0.971516	1.22332	0.930012	1.2933	0.778093	1.11923	0.947315	2.88587	3.06039	3.33099	2.21262	21.2335	14.907	4.00521	14.7449	1.30928	1.01453	1.14888	0.948214	FALSE
Nitab4.5_0000227g0020	24.9745	21.7953	33.4415	29.8362	20.8387	20.0714	15.924	18.4752	4.30964	25.3502	15.2234	20.928	6.00177	7.68283	3.05247	30.2183	23.2317	11.5843	98.2448	92.121	104.857	21.5	18.216	31.8675	19.9097	23.3711	40.131	66.2439	96.5335	85.227	28.8837	17.1842	41.5473	12.2375	5.56954	13.4577	26.7371	23.5821	12.9029	20.5005	5.57902	21.6781	98.4077	23.8612	27.8039	82.6681	29.2051	10.4216	FALSE
Nitab4.5_0005513g0050	15.1038	17.5204	16.9889	15.6662	13.8337	16.9659	12.5492	16.079	17.8175	15.1284	17.474	12.4792	75.9184	69.1714	41.1955	44.7236	46.3633	30.126	21.2361	23.6028	23.5782	46.8183	37.4602	35.4911	26.5052	29.9937	31.4606	25.4106	24.66	19.3723	24.8625	31.1211	31.9518	18.7729	23.9239	24.175	16.5377	15.4886	15.4819	15.0272	62.0951	40.4043	22.8057	39.9232	29.3198	23.1476	29.3118	22.2906	FALSE
Nitab4.5_0006024g0010	1.07419	0.932324	0.520418	0.490412	0.409998	0.646251	0.922854	0.818531	0.736187	0.56257	0.605918	0.789867	7.68992	5.74286	3.61071	0.926069	1.11727	0.98849	0.399815	0.543489	0.718376	1.62323	1.18891	0.935531	2.80572	3.00158	3.35386	3.59471	2.90585	1.84727	2.38486	2.17338	3.61416	4.01443	8.56556	1.56398	0.842311	0.515554	0.825857	0.652785	5.68116	1.01061	0.553893	1.24922	3.05372	2.78261	2.72413	4.71466	FALSE
Nitab4.5_0004644g0030	4.77393	8.37648	4.92476	6.54079	6.95927	8.96002	9.21903	2.33286	9.6199	4.37194	5.5348	3.40901	16.6564	15.3023	19.1445	16.4008	17.3873	12.566	1.84651	2.4848	1.87325	14.1312	12.4522	9.39512	1.18217	1.5476	1.88866	3.39123	2.9234	2.79635	1.64	3.78472	3.50997	2.54176	1.88193	2.16748	6.02506	7.48669	7.05726	4.43858	17.0344	15.4514	2.06819	11.9928	1.53947	3.03699	2.97823	2.19706	FALSE
Nitab4.5_0005076g0010	7.77878	8.37776	7.84304	8.28891	8.16622	8.23968	11.5269	5.91753	8.09594	9.99648	9.51676	7.55354	29.382	27.9041	17.3488	9.13937	8.74808	8.45744	5.37137	4.9124	4.73788	11.3378	11.7287	10.6027	21.2847	14.8713	16.414	10.5835	13.8382	11.4718	9.09483	8.35674	18.7911	15.5452	35.5657	10.7555	7.99986	8.2316	8.51344	9.02226	24.8783	8.78163	5.00722	11.2231	17.5233	11.9645	12.0809	20.6221	FALSE
Nitab4.5_0008173g0020	9.40715	7.67943	8.23243	12.0394	10.8866	9.45432	8.1156	10.8493	10.7268	10.8459	7.84997	10.009	2.23975	2.74276	1.75888	4.07253	3.97065	4.02873	21.2274	13.3546	36.0095	3.69179	4.45941	4.72715	3.99088	3.25654	3.65414	3.60797	6.71567	8.31636	2.89388	5.75676	8.22685	3.96474	5.5937	5.69488	8.43967	10.7934	9.89722	9.56831	2.24713	4.02397	23.5305	4.29279	3.63385	6.21333	5.62583	5.08444	FALSE
Nitab4.5_0000827g0110	241.495	215.172	226.877	252.417	194.476	225.378	218.153	204.518	142.946	198.206	242.273	227.68	25.383	23.4581	15.0227	34.0121	23.218	48.139	109.168	76.4619	98.4067	33.2954	33.5663	36.3616	75.0666	71.4196	78.0195	150.217	160.018	171.736	81.7171	79.8772	91.281	73.2929	59.4119	82.9994	227.848	224.09	188.539	222.72	21.2879	35.123	94.6788	34.4078	74.8352	160.657	84.2917	71.9014	FALSE
Nitab4.5_0002573g0070	9.90539	8.215	5.12553	11.6022	9.28431	10.435	10.2978	4.04089	2.32269	11.5732	6.29997	8.15076	1.54529	1.86896	0.504778	5.74486	3.92132	6.11962	14.5378	22.5791	15.536	6.25036	6.87134	6.50298	8.84461	5.47271	8.21166	13.5057	20.9728	13.2238	5.53923	3.16753	3.78584	2.68267	1.49439	2.23199	7.74864	10.4405	5.5538	8.67464	1.30634	5.26193	17.551	6.54156	7.50966	15.9008	4.1642	2.13635	FALSE
Nitab4.5_0000564g0060	1.92573	1.88007	2.19398	1.61477	1.46452	1.61668	1.58423	1.80413	1.52643	1.40699	1.13107	0.969604	10.6191	11.7759	6.16056	5.53155	4.71126	4.76243	1.3054	2.96375	2.7055	4.85758	4.61189	5.03437	5.86195	8.14682	6.95282	3.19659	3.17859	2.56927	2.84961	2.5563	3.99798	2.73652	7.84878	3.50621	1.99993	1.56532	1.63826	1.16922	9.5185	5.00175	2.32488	4.83461	6.9872	2.98148	3.13463	4.69717	FALSE
Nitab4.5_0000136g0320	2.82307	3.39177	2.01117	3.42865	3.4418	3.02509	2.7878	2.31499	3.89975	3.05287	2.82023	2.39515	13.6902	16.9051	8.01139	7.73152	6.85402	7.85152	4.53812	4.5451	4.60894	8.21431	8.59045	6.81549	4.55645	5.21522	5.27724	4.80058	4.51342	3.37805	4.61402	6.04405	5.4475	4.02728	5.28541	5.92246	2.742	3.29852	3.00085	2.75608	12.8689	7.47902	4.56405	7.87342	5.0163	4.23069	5.36852	5.07838	FALSE
Nitab4.5_0001383g0040	57.8638	64.6163	66.4805	62.0302	48.5931	44.809	49.578	58.388	36.1393	62.2477	47.4369	61.8437	15.6686	16.4705	9.11238	21.6919	22.3158	18.1569	63.8512	59.5703	81.3302	25.8525	16.7772	26.5629	44.8154	59.2794	58.7902	80.704	93.3685	101.372	54.4091	55.2593	61.4127	48.6509	31.8528	41.0069	62.9869	51.8107	48.0351	57.1761	13.7505	20.7215	68.2506	23.0642	54.295	91.815	57.027	40.5035	FALSE
Nitab4.5_0010630g0010	17.9308	14.2653	6.51436	16.6731	16.3292	12.823	10.6717	11.3219	15.1676	10.1178	15.8567	10.6283	197.935	166.741	108.447	64.8863	56.7693	49.3047	30.7011	34.8151	19.2224	72.9785	55.4965	54.6966	108.279	80.6529	98.0274	48.6838	69.3067	55.6497	27.7079	35.5709	60.2255	39.6148	76.3222	49.9957	12.9035	15.2751	12.3871	12.2009	157.708	56.9868	28.2462	61.0572	95.6532	57.8801	41.1681	55.3109	FALSE
Nitab4.5_0003364g0060	2.50574	1.75945	1.53861	1.58202	1.52351	1.35089	2.26941	0.996529	1.49701	1.41437	1.24594	2.29871	46.5311	56.548	21.1273	3.74307	7.15879	2.79265	4.28916	2.94067	3.42387	6.98075	4.25227	5.08728	171.8	113.812	103.335	4.37423	5.92924	7.34033	12.8932	9.38117	11.3164	7.54516	34.5583	11.2624	1.9346	1.48547	1.58765	1.65301	41.4021	4.56483	3.55123	5.4401	129.649	5.88127	11.1969	17.7886	FALSE
Nitab4.5_0005120g0020	5.64299	5.59012	7.4396	5.45385	3.28449	2.08099	3.24086	3.82624	1.20688	4.00885	3.45081	5.67067	0	0.084737	0	0.917265	0.787525	1.36162	5.5591	4.36127	3.56161	1.21956	1.81224	1.81907	0.710432	0.338999	0.723268	1.35108	2.81675	1.15094	4.14922	1.03128	1.31852	1.36439	0.248329	0.140248	6.22424	3.60644	2.758	4.37678	0.0282457	1.02214	4.49399	1.61696	0.5909	1.77293	2.16634	0.584323	FALSE
Nitab4.5_0001247g0090	24.9797	17.8555	17.8474	23.1503	23.5659	15.3716	30.499	19.5023	7.09392	22.8409	14.8349	30.344	3.82271	3.87636	2.53697	12.4436	14.045	12.0688	46.0799	37.9391	43.8787	10.5497	12.2173	15.8965	5.4154	8.66465	8.72409	13.3621	27.3192	26.4151	27.9343	28.3032	26.2768	24.9189	11.1503	12.958	20.2275	20.6959	19.0317	22.6733	3.41202	12.8525	42.6326	12.8878	7.60138	22.3655	27.5048	16.3424	FALSE
Nitab4.5_0002039g0050	17.7173	11.0736	8.65356	15.5383	14.5977	10.5547	11.281	11.9797	15.6251	13.6929	12.8718	10.2588	93.5106	93.3905	52.4349	20.0629	19.5591	19.4338	9.98504	12.4971	8.07384	32.7058	23.8683	23.9468	138.479	58.8411	68.5235	61.9889	71.7934	37.4162	28.7798	37.5431	67.5361	60.7724	190.892	57.3705	12.4815	13.5636	12.9619	12.2745	79.7787	19.6853	10.1853	26.8403	88.6145	57.0662	44.6196	103.012	FALSE
Nitab4.5_0012301g0010	18.2285	17.7422	16.159	17.8602	17.1951	18.8131	15.4991	13.7013	12.4842	18.5232	15.248	15.4163	7.52095	9.37032	2.38819	8.90846	7.38691	9.06149	35.3909	19.5215	35.9727	13.2186	12.5256	12.5573	11.867	14.6735	17.6749	21.6401	19.8094	23.5234	17.9339	9.43459	19.036	10.4166	7.95633	11.0658	17.3765	17.9562	13.8949	16.3958	6.42649	8.45228	30.295	12.7672	14.7385	21.6576	15.4682	9.81292	FALSE
Nitab4.5_0000143g0520	5.74909	7.05401	5.72141	6.85035	5.90557	5.44558	4.26491	8.2931	4.35315	4.62613	5.04588	5.89689	24.6128	30.2318	12.8431	20.8787	16.2274	8.63304	1.15992	5.29782	2.51311	17.7823	13.7919	12.1287	10.4172	13.0154	14.7155	5.67598	4.81805	4.51666	3.64161	4.18173	4.90621	3.73334	5.04435	2.71859	6.17484	6.06717	5.63705	5.18963	22.5625	15.2464	2.99029	14.5676	12.716	5.00357	4.24318	3.83209	FALSE
Nitab4.5_0001315g0210	31.11	36.7395	38.0687	35.9698	34.2163	35.5684	35.2319	34.4349	31.4715	35.8259	30.7667	29.889	27.2357	27.9946	14.5287	36.6601	29.6629	47.7274	80.61	64.8575	86.1294	37.2379	37.6501	39.3501	14.6903	23.508	23.2248	35.9243	35.6431	40.562	33.3224	25.8453	34.4661	19.4598	18.7596	29.1594	35.3061	35.2515	33.7127	32.1605	23.253	38.0168	77.199	38.0794	20.4744	37.3765	31.2113	22.4596	FALSE
Nitab4.5_0000368g0350	3.60502	3.0693	3.10934	3.1726	4.68533	2.30625	2.81001	2.39404	3.42774	2.31357	4.00664	1.95588	15.4205	16.6986	9.93911	2.46305	2.59021	1.73323	2.79743	1.61592	1.60304	4.11102	3.04849	3.7383	59.5303	42.8726	41.6437	4.0661	9.32254	4.01254	7.70922	4.5666	12.3767	10.501	37.3471	16.4135	3.26122	3.38806	2.87726	2.75869	14.0194	2.26216	2.00546	3.6326	48.0155	5.80039	8.21752	21.4205	FALSE
Nitab4.5_0006935g0010	6.1259	10.4695	7.43692	11.1838	8.77012	9.44671	10.2088	5.73789	9.02241	7.60469	8.75405	9.89227	19.2718	17.867	15.6078	27.4697	29.7921	33.6585	91.6671	55.2593	94.9421	24.4137	22.4069	31.9899	14.8593	13.0908	14.681	25.7913	37.2333	27.0883	24.8025	20.4244	32.922	12.6744	17.5605	21.2995	8.01079	9.80021	8.32304	8.75034	17.5822	30.3067	80.6228	26.2701	14.2104	30.0376	26.0496	17.1781	FALSE
Nitab4.5_0001323g0170	38.605	29.4857	39.6259	32.5513	32.0192	26.8248	34.3489	46.8392	31.015	39.7439	30.9272	31.5365	0.198082	0.443511	0	0.246454	0.138972	0.347148	2.39045	1.68835	2.10366	0.456613	0.308461	0.241861	4.15267	3.27329	5.45101	4.06906	8.84411	2.83969	5.13677	3.08319	5.1974	2.30052	3.04104	3.5904	35.9055	30.4651	37.401	34.0692	0.213864	0.244191	2.06082	0.335645	4.29232	5.25095	4.47245	2.97732	FALSE
Nitab4.5_0001898g0010	10.5317	11.4453	9.85523	11.5089	10.5918	10.892	11.6951	9.094	10.9185	11.1038	10.62	10.4434	27.8629	27.4237	17.0561	17.2683	13.1155	11.2851	7.52727	10.6928	9.27487	18.2295	16.4179	13.6953	14.3015	16.3688	17.2073	24.2629	18.766	12.8428	17.7796	15.7871	29.1134	23.1406	31.8188	22.4948	10.6107	10.9976	10.5692	10.7224	24.1143	13.8896	9.16497	16.1142	15.9592	18.6239	20.8934	25.8181	FALSE
Nitab4.5_0005716g0010	25.1508	15.6663	16.5118	18.1426	25.7585	14.5509	25.1561	20.042	21.7766	17.0138	16.7853	15.9216	137.208	126.795	68.8663	35.7706	34.8561	29.4573	20.8637	20.3532	17.1814	52.5299	41.097	40.6608	132.326	81.8196	89.1005	75.2136	83.0111	42.1795	50.8098	49.0871	107.289	54.3042	173.363	53.8122	19.1097	19.484	22.3249	16.5736	110.956	33.3613	19.4661	44.7625	101.082	66.8014	69.062	93.8263	FALSE
Nitab4.5_0004207g0020	4.69974	4.47323	4.97884	4.94884	4.60479	3.70423	5.22886	3.13781	2.29564	4.64822	5.32566	3.98973	4.54027	3.94517	2.41019	7.0018	6.89154	7.11594	15.0469	13.9863	18.501	7.15042	5.91097	6.65796	8.43987	6.51967	9.5035	15.0287	11.3948	10.854	7.55675	5.01696	10.7349	3.92551	3.89133	5.8109	4.71727	4.41929	3.55411	4.65453	3.63188	7.00309	15.8447	6.57312	8.15435	12.4258	7.76954	4.54258	FALSE
Nitab4.5_0000414g0100	3.52625	6.4997	7.9078	6.35043	7.21465	7.79292	6.94422	7.37778	9.69725	4.775	4.7407	6.19736	41.1196	36.7115	29.8374	20.8343	18.7706	13.8538	8.56301	8.81843	8.11448	20.0884	20.2718	17.5431	6.33392	7.22719	4.48959	7.50733	5.94336	4.44261	13.0453	7.0058	7.41649	7.2387	7.29153	3.43323	5.97792	7.11933	8.00642	5.23769	35.8895	17.8196	8.49864	19.3011	6.0169	5.96443	9.15587	5.98782	FALSE
Nitab4.5_0003077g0060	14.8683	21.0613	17.6092	13.6642	17.2009	17.4978	21.4927	20.0769	16.6309	16.47	12.7907	12.447	1.90383	2.86526	0.682716	2.61302	3.60435	2.82367	16.4006	8.81804	9.32784	3.91368	4.26205	4.73859	1.73535	3.3877	3.58538	9.69378	12.0383	8.53294	18.8361	6.16698	10.9799	5.16844	5.93491	6.66882	17.8463	16.121	19.4002	13.9026	1.81727	3.01368	11.5155	4.30477	2.90281	10.0883	11.9943	5.92406	FALSE
Nitab4.5_0011498g0010	8.47962	9.53266	7.49452	7.71362	8.37621	7.2186	4.93393	4.6123	2.36158	9.58062	6.66348	5.3639	1.28995	2.2545	0.505765	4.62082	3.11731	3.72439	10.553	15.6818	9.34067	4.92409	6.04538	5.80173	4.3714	5.09564	6.25019	10.0708	18.4026	6.34842	3.49709	1.20709	2.96785	1.58078	1.85479	0.938141	8.50227	7.76948	3.96927	7.20267	1.35007	3.82084	11.8585	5.5904	5.23908	11.6073	2.55734	1.4579	FALSE
Nitab4.5_0012870g0010	3.01857	4.35921	3.7751	2.62401	4.33991	2.06195	4.32854	6.33616	7.94873	3.42194	2.27766	2.01793	29.2941	26.1795	8.35631	1.72115	2.0648	2.66408	1.79204	1.98087	1.20666	5.25746	5.58501	4.9934	42.378	23.1789	29.3039	7.30678	8.02753	6.45112	8.90918	6.04341	15.7572	8.34874	41.9212	5.82138	3.71763	3.00862	6.20448	2.57251	21.2766	2.15001	1.65986	5.27862	31.6203	7.26181	10.2366	18.6971	FALSE
Nitab4.5_0001084g0060	5.99767	3.16482	4.22455	3.96448	2.21398	1.80336	4.59801	4.81503	6.69807	3.05007	2.07414	2.19338	31.0363	20.3589	8.0683	2.45281	3.63246	3.15697	1.82138	2.03529	0.880002	7.67287	5.74483	2.662	20.897	16.3588	15.8876	12.8455	12.143	6.13582	12.5289	8.11651	28.5122	12.4491	34.7661	10.269	4.46235	2.66061	5.37037	2.4392	19.8212	3.08074	1.57889	5.3599	17.7145	10.3748	16.3859	19.1614	FALSE
Nitab4.5_0001251g0060	8.07509	8.99813	8.12153	7.92777	8.70129	7.95378	8.20321	7.72058	10.3017	8.90817	9.42861	8.20387	34.3237	30.6119	29.4489	25.1327	28.5933	18.993	9.6471	11.4982	12.7585	22.0099	17.9553	16.5166	21.5976	18.9046	20.07	18.5019	16.0866	21.5514	16.0241	22.8638	22.0809	17.8162	16.3744	23.8604	8.39825	8.19428	8.74184	8.84688	31.4615	24.2397	11.3013	18.8272	20.1907	18.7133	20.3229	19.3503	FALSE
Nitab4.5_0007728g0020	12.4124	8.13409	7.26384	13.6677	12.6372	11.2037	6.71405	7.02219	2.30233	12.1148	12.8082	16.8375	28.968	20.0356	9.94676	9.61141	9.67059	10.6058	1.29769	1.22839	1.11693	15.7836	9.26464	11.9134	2.90369	1.27782	2.21264	1.37828	3.40337	1.2933	1.26256	1.19756	1.41695	0.330074	2.48311	0.263395	9.2701	12.5029	5.34619	13.9202	19.6501	9.9626	1.21434	12.3206	2.13138	2.02498	1.29236	1.02553	FALSE
Nitab4.5_0000491g0080	19.8862	25.3967	33.9261	17.1793	17.5401	19.9909	29.3041	32.1277	23.3208	19.5169	18.5291	16.476	13.1984	15.2894	8.36227	11.6845	7.87715	4.00463	1.74937	1.93433	2.28443	6.50685	7.08617	5.76091	4.51588	10.6647	5.55209	16.7321	9.32203	3.18216	7.46236	6.12003	10.6814	6.53144	4.99505	6.59024	26.403	18.2368	28.2509	18.174	12.2834	7.85543	1.98938	6.45131	6.91087	9.74543	8.08792	6.03891	FALSE
Nitab4.5_0007342g0050	4.38578	4.14715	3.36108	3.89822	6.60278	4.69951	3.59129	2.28293	5.82638	4.53197	5.98439	5.1037	19.3324	12.7253	15.2082	5.42611	6.88495	6.61672	2.14016	4.13314	3.68139	7.12883	5.58802	6.66508	45.8146	31.6959	26.7777	9.0016	9.32053	8.73691	11.1473	7.01077	16.7528	10.3373	22.5811	12.4589	3.96467	5.06684	3.9002	5.20669	15.7553	6.30926	3.31823	6.46065	34.7627	9.01968	11.6369	15.1258	FALSE
Nitab4.5_0002836g0050	16.8924	9.39023	10.9207	13.2755	11.3401	9.9976	11.2447	12.294	11.0059	11.8999	12.6614	12.1379	43.7718	41.5041	22.9319	9.32745	11.4911	11.4461	7.20952	10.6326	7.78634	20.2089	14.5227	15.2618	43.6564	35.865	36.4401	20.0195	33.2773	18.7009	12.3904	15.5338	26.46	18.3293	49.0467	21.8013	12.4011	11.5377	11.5149	12.2331	36.0692	10.7549	8.54283	16.6645	38.6538	23.9992	18.1281	29.7258	FALSE
Nitab4.5_0004090g0110	47.0581	37.9881	37.7517	46.4121	43.9548	48.9933	34.9577	37.1814	21.4512	40.4431	47.4078	34.7787	25.612	30.2521	10.0213	32.5902	32.0658	31.6903	83.8548	74.7659	88.8886	38.1103	39.9123	38.2322	51.6696	44.3303	52.6903	74.3648	96.7456	66.0986	38.5938	25.9224	49.2346	25.5525	27.3501	23.0695	40.9327	46.4534	31.1968	40.8765	21.9618	32.1154	82.5031	38.7516	49.5634	79.0697	37.9169	25.324	FALSE
Nitab4.5_0000111g0160	16.951	11.2452	10.725	15.641	11.4172	9.86021	7.53646	14.2151	13.0052	11.4049	16.0542	12.4388	105.966	79.9902	66.5794	28.4079	28.7018	17.6664	16.5119	9.059	15.9786	26.095	13.5746	16.8634	350.625	180.068	183.312	46.8686	61.2089	51.9112	32.8156	78.4397	72.847	88.7928	166.955	111.421	12.9738	12.3061	11.5856	13.2993	84.1786	24.9253	13.8498	18.8443	238.002	53.3296	61.3674	122.39	FALSE
Nitab4.5_0001034g0100	8.07391	12.6479	14.1393	9.4841	8.53513	9.31347	9.0857	17.4138	12.8263	9.90372	9.12187	10.3776	3.10283	2.39148	2.68052	6.3053	8.98094	6.39926	22.8008	16.0717	15.071	7.41618	5.15477	8.23861	3.20672	6.39113	7.14343	11.0183	12.9952	12.208	19.7352	16.4083	13.588	8.39321	6.34579	10.3431	11.6204	9.1109	13.1086	9.80105	2.72494	7.2285	17.9812	6.93652	5.58043	12.0738	16.5772	8.36069	FALSE
Nitab4.5_0010236g0020	41.789	19.3828	19.8758	17.9996	8.99251	8.01075	12.8742	29.9494	22.2945	15.2563	13.8321	12.1577	83.2953	105.55	50.1231	11.4101	8.1687	6.12176	4.65747	7.43852	1.97907	14.682	14.9206	18.8895	344.891	190.812	275.725	30.4971	73.5363	28.1769	24.1959	41.4885	43.7298	63.8329	257.605	48.1812	27.0159	11.6676	21.706	13.7487	79.6562	8.56687	4.69168	16.164	270.476	44.0701	36.4714	123.206	FALSE
Nitab4.5_0000027g0190	1.68312	1.912	1.72249	1.13369	1.65869	0.844605	3.19067	2.17492	1.19065	2.39795	1.4386	1.82593	0.274197	0.10482	0.064095	0.496058	1.0826	0.512161	3.36399	1.31102	3.42698	0.380296	0.363983	0.62292	0.82719	0.722667	1.24078	4.70214	4.95256	7.54182	2.42448	6.0155	10.2649	4.549	3.21436	6.20922	1.77253	1.21233	2.18541	1.88749	0.147704	0.696941	2.70066	0.455733	0.930213	5.73217	6.23496	4.65753	FALSE
Nitab4.5_0001463g0010	31.4595	22.0218	19.3574	22.1244	18.3526	21.6319	18.1807	17.8472	12.8345	20.8296	20.1647	19.3185	9.08601	8.48428	1.6953	9.72245	8.78068	11.9686	28.3656	32.3256	46.0705	15.1388	14.0581	14.4922	18.9512	14.651	19.2824	22.7444	33.4397	32.6442	16.9594	17.5062	28.1319	12.3433	10.264	16.9405	24.2796	20.703	16.2875	20.1042	6.42186	10.1572	35.5872	14.563	17.6282	29.6094	20.8658	13.1826	FALSE
Nitab4.5_0000441g0240	0.669829	0.235696	0.696458	0.155361	0.460442	0.390278	0.194182	0.943466	0.433479	0.631573	0.536029	0.115297	17.454	30.9033	5.68714	0.117254	0.289035	0.261672	0.504093	0.319781	0.322817	0.776038	0.48277	0.403916	143.159	141.532	87.0128	1.72831	2.15607	1.12431	0.400645	1.21051	3.30932	2.0929	15.0596	5.01392	0.533994	0.33536	0.523709	0.427633	18.0148	0.222654	0.38223	0.554241	123.901	1.66956	1.64016	7.3888	FALSE
Nitab4.5_0002625g0040	2.59547	1.68743	2.26148	2.05208	0.802567	0.947076	1.58633	1.79087	0.754297	2.22738	1.29733	1.72769	14.8843	16.6638	12.9423	2.18879	1.33332	1.22045	1.44171	2.11165	2.05509	2.38197	1.46045	1.52505	16.5457	16.3148	8.95612	1.61956	1.44589	1.68513	0.903749	1.3682	1.61799	3.39259	8.85082	2.88346	2.18146	1.26724	1.37717	1.7508	14.8301	1.58085	1.86948	1.78916	13.9389	1.58352	1.29664	5.04229	FALSE
Nitab4.5_0006449g0010	15.3741	22.0003	27.4358	17.3132	19.0386	22.2602	19.0286	20.0337	30.2327	19.2659	14.571	13.2202	109.875	115.06	108.861	102.605	85.1264	60.0024	32.8466	36.9667	31.9281	88.4591	71.2228	71.5375	17.5397	32.2981	27.7476	31.9875	28.8417	15.2485	28.3974	26.7032	27.3264	33.1449	27.402	28.7016	21.6034	19.5373	23.0984	15.6857	111.266	82.578	33.9138	77.0731	25.8618	25.3592	27.4757	29.7495	FALSE
Nitab4.5_0000047g0140	2.96517	1.18468	1.2112	1.37626	3.16178	0.580154	1.86385	1.97326	1.52225	1.50514	1.7388	1.68479	7.91989	10.2759	5.46751	0.389684	0.378379	0.547194	0.310353	0.125971	0	0.984543	0.442747	0.710258	58.8702	38.3746	35.1213	2.40407	9.51391	3.23131	2.30542	1.94884	10.7415	3.751	17.4197	5.73689	1.78702	1.70607	1.78645	1.64291	7.88776	0.438419	0.145441	0.712516	44.1221	5.04976	4.9986	8.96918	FALSE
Nitab4.5_0001700g0060	22.5271	28.2245	18.4145	28.1362	23.4336	26.4659	28.5208	18.2231	14.7002	27.1327	17.1827	15.784	17.2881	20.1085	8.45697	50.993	52.3398	50.0131	63.0061	112.006	72.8788	60.6958	63.769	54.3461	37.2415	37.3981	59.1252	84.3277	87.5208	91.6775	38.0261	23.6788	50.9736	23.126	12.6312	20.6377	23.0554	26.0119	20.4813	20.0331	15.2846	51.1153	82.6304	59.6036	44.5883	87.842	37.5595	18.7983	FALSE
Nitab4.5_0001688g0030	5.7516	4.78071	4.61276	3.81518	4.35499	3.97007	3.9914	4.32145	1.74778	3.41006	4.4191	3.6579	1.53434	1.61967	0.558915	1.93418	1.37972	3.94063	10.8741	7.49335	11.3941	3.70805	2.17311	3.30548	0.908042	2.3367	1.60144	3.22531	6.86575	3.58573	2.99361	1.33548	2.04918	1.34977	1.43348	1.33937	5.04836	4.04674	3.35354	3.82902	1.23764	2.41817	9.9205	3.06221	1.6154	4.55893	2.12609	1.37421	FALSE
Nitab4.5_0001142g0070	11.3717	11.9099	15.6394	9.63584	11.3953	12.5423	18.8593	21.5422	15.3738	14.1584	12.521	11.5174	17.6055	14.0393	9.28891	10.2467	6.52128	3.86431	2.79671	4.08943	4.16475	7.38542	6.02699	5.6141	7.35503	7.53082	7.5605	5.66429	3.33808	2.33538	5.31014	7.60173	7.61481	4.17357	5.07551	3.91896	12.9737	11.1912	18.5918	12.7322	13.6446	6.87741	3.68363	6.34217	7.48211	3.77925	6.84223	4.38935	FALSE
Nitab4.5_0002944g0100	4.09847	0.949172	1.06185	0.726669	1.70439	0.774052	0.967457	2.23974	2.48724	1.01758	1.07218	0.578958	19.5615	14.663	10.3461	0.773044	0.834689	1.00504	0.475571	0.545432	0.716028	2.30208	0.644074	2.92741	96.4707	39.3783	70.6338	5.35997	6.52013	6.55111	2.8743	3.63304	14.1847	7.95339	35.3254	9.96008	2.0365	1.06837	1.89815	0.889573	14.8569	0.870924	0.57901	1.95785	68.8276	6.14374	6.89734	17.7463	FALSE
Nitab4.5_0001701g0080	15.1997	8.78479	16.5738	14.3855	20.3694	10.77	8.11516	11.343	3.25054	18.0733	6.44443	21.7622	0.523909	0.789091	0.29232	4.59543	5.90521	3.30851	16.5739	19.3417	10.2222	3.31072	5.11443	7.69567	1.71341	4.58014	3.68368	7.50807	12.009	17.697	7.54795	3.67002	4.13767	3.80691	2.37415	2.43939	13.5194	15.175	7.56957	15.4266	0.535107	4.60305	15.3793	5.37361	3.32574	12.4047	5.11855	2.87348	FALSE
Nitab4.5_0000926g0120	0.157258	0.094325	0	0.240086	0.162815	0.333392	0.526966	0.161441	0.532657	0.42368	0.135229	0.230288	30.4336	21.7113	40.9206	10.6499	19.2988	11.6692	1.60225	3.33723	2.71082	12.2078	10.2779	7.66631	0.435534	1.58239	2.1032	1.15128	1.1463	0.54492	1.65386	1.62403	1.26033	0.62014	0.790769	1.14951	0.083861	0.245431	0.407021	0.263066	31.0218	13.8726	2.5501	10.0507	1.37371	0.947501	1.51274	0.853472	FALSE
Nitab4.5_0013200g0010	0.030238	0	0	0	0	0	0	0	0	0	0	0	0.624179	1.78347	0.432496	0	0	0	0	0	0	0	0	0	3.62067	4.39271	4.11523	0	0.028194	0	0	0	0	0	0.02817	0	0.0100793	0	0	0	0.946714	0	0	0	4.04287	0.009398	0	0.00939	FALSE
Nitab4.5_0006461g0040	9.60599	12.8626	11.3173	11.3422	7.38384	9.35187	9.48925	6.75525	3.72178	10.1357	8.15446	8.22637	6.15365	7.00811	0.64574	14.0069	9.68098	10.9421	40.3347	27.4404	41.8658	13.6659	10.2147	14.1709	12.096	11.0036	14.2592	13.9973	24.5625	19.0014	14.1949	8.66758	11.9314	6.15872	7.29926	8.38392	11.262	9.3593	6.65542	8.83886	4.6025	11.5433	36.547	12.6838	12.4529	19.1871	11.598	7.28063	FALSE
Nitab4.5_0001288g0220	0.760789	0.343318	0.597154	1.36229	0.710072	1.0287	0.929737	0.886505	0.710174	0.922085	0.53441	1.09053	5.21906	9.01098	2.80578	0.306536	0.275231	0.20777	0.122179	0.41145	0.071666	0.517234	0.501636	0.86551	12.6073	9.66881	10.004	1.19332	3.37319	0.651387	1.94581	1.48246	2.42803	3.08601	13.7638	1.60233	0.567087	1.03368	0.842139	0.84901	5.67861	0.263179	0.201765	0.628127	10.76	1.7393	1.9521	6.15072	FALSE
Nitab4.5_0001625g0020	28.4671	26.6825	36.4602	30.2009	25.4006	26.2051	29.1035	28.9928	20.1788	30.0842	26.7225	32.5391	10.8554	12.3148	5.07293	18.1489	15.976	16.5583	34.3836	28.8393	30.0393	17.7193	14.0632	16.405	11.0076	14.4233	15.0477	28.2195	35.908	27.2547	19.6067	15.6494	23.9087	15.3041	13.1974	14.4578	30.5366	27.2689	26.0917	29.7819	9.41436	16.8944	31.0874	16.0625	13.4928	30.4607	19.7216	14.3198	FALSE
Nitab4.5_0001755g0110	4.60873	5.45485	5.28033	7.21037	6.61673	7.1034	5.20936	3.5846	4.01083	4.71015	5.28168	5.42273	4.06981	3.41448	1.02814	3.63092	3.21814	7.06944	12.7621	10.6221	19.4032	3.97027	5.88083	5.873	2.4503	3.18087	4.31452	5.31264	5.71428	5.29045	8.45676	4.85805	7.65498	2.31835	2.43394	4.77097	5.11464	6.97683	4.26826	5.13819	2.83748	4.6395	14.2625	5.24137	3.31523	5.43912	6.98993	3.17442	FALSE
Nitab4.5_0000005g0590	3.9864	3.7337	2.46069	4.72394	4.5284	3.73953	2.01777	2.06977	2.77399	3.35348	3.4528	3.55868	1.76346	0.85901	0.856084	2.82322	2.24559	4.90286	9.69891	8.51965	12.0075	2.47616	2.63902	2.71907	1.56492	2.24511	2.12283	5.96233	3.87701	4.07696	4.64123	2.08394	2.36754	3.02987	1.34105	0.841876	3.3936	4.33062	2.28718	3.45499	1.15952	3.32389	10.0754	2.61142	1.97762	4.63877	3.03091	1.7376	FALSE
Nitab4.5_0004208g0010	12.4601	5.1018	4.32956	8.63224	5.11175	3.4006	4.31262	7.2563	7.90113	6.42432	6.79398	5.77178	58.442	52.6324	30.1794	13.9446	14.9587	12.7216	6.52636	6.18728	9.17902	17.2326	12.6177	11.6588	110.391	75.7881	63.2388	22.2627	29.3392	14.5613	12.4952	20.4596	29.2165	32.9691	79.8791	36.1938	7.29715	5.71486	6.49002	6.33003	47.0846	13.875	7.29756	13.8364	83.1392	22.0544	20.7237	49.6807	FALSE
Nitab4.5_0002966g0070	15.233	12.8961	13.6394	15.702	21.9755	17.1287	15.8941	11.9879	6.00682	15.5753	10.0068	16.5452	1.5061	0.281101	0.955194	2.46229	1.44379	0.988952	23.6675	17.2821	19.2731	1.24706	0.979873	4.13312	10.9952	5.98792	10.2961	8.23684	7.03421	8.85036	5.39358	2.69398	2.80118	1.32383	1.89628	0.601907	13.9228	18.2687	11.2963	14.0424	0.914133	1.63168	20.0742	2.12002	9.09306	8.04047	3.62958	1.27401	FALSE
Nitab4.5_0014067g0010	4.7981	0.751167	0.926303	3.83964	3.33886	1.05996	1.43342	1.12893	2.01033	2.51037	2.59025	3.12935	28.0247	43.5121	37.3211	1.136	1.14285	1.01676	0.833454	1.32177	1.06153	2.95298	1.13902	0.961558	131.951	68.7796	67.9109	19.1286	44.3659	11.5171	4.31461	15.241	32.5766	45.7266	162.432	54.8449	2.15852	2.74616	1.52423	2.74333	36.286	1.09854	1.07225	1.68452	89.547	25.0039	17.3774	87.6679	FALSE
Nitab4.5_0000949g0020	3.70698	3.58067	4.89938	2.73801	2.61805	2.76604	5.23898	4.11654	3.28065	3.10984	3.06254	2.82257	5.13462	5.08956	6.00104	4.64725	3.18192	2.39472	1.20469	1.23352	2.09524	4.80398	3.4676	3.66319	3.78536	4.80987	4.48507	5.43684	2.80432	2.87933	4.0091	3.50101	5.06309	3.47128	3.41548	2.932	4.06234	2.70736	4.21206	2.99832	5.40841	3.40796	1.51115	3.97826	4.3601	3.70683	4.19107	3.27292	FALSE
Nitab4.5_0000259g0200	10.1419	11.5008	13.5451	8.32407	10.2532	9.10661	16.6735	17.0287	8.97076	10.187	5.77262	10.6275	10.3299	14.2848	9.47205	0.977283	1.09437	0.600346	1.58959	1.26118	0.950158	0.875612	1.00762	2.2565	115.936	68.0775	64.2632	8.64577	9.00434	14.765	11.2724	15.1726	20.9393	16.6971	80.5651	30.7332	11.7293	9.22795	14.2243	8.86236	11.3623	0.890665	1.26698	1.37991	82.7587	10.805	15.7948	42.6651	FALSE
Nitab4.5_0001778g0090	4.2158	5.83145	5.33629	4.37999	4.27635	4.3278	5.47276	7.68922	4.35283	3.49107	3.34565	3.71871	10.7833	9.89308	6.30629	5.37516	4.05564	3.95327	1.96206	3.73522	2.97611	2.98386	4.42291	3.50316	103.41	94.5404	68.2098	4.07738	2.78461	3.75767	5.15687	3.03378	5.21156	3.4529	5.46546	4.45756	5.12785	4.32805	5.83827	3.51848	8.99421	4.46136	2.89113	3.63664	88.7199	3.53988	4.4674	4.45864	FALSE
Nitab4.5_0002904g0100	21.3524	17.9942	19.1089	20.5265	18.0842	17.5433	22.493	25.6404	26.0847	16.1747	18.2377	19.1376	10.1774	9.64341	4.13256	8.16693	8.47494	4.19109	0.543681	1.60181	1.81448	12.343	7.18289	4.94095	4.08825	4.48591	5.79637	3.7785	4.01012	9.33413	2.01964	2.21484	2.4679	2.76953	3.40824	3.33897	19.4852	18.718	24.7394	17.85	7.98447	6.94432	1.31999	8.15562	4.79017	5.70758	2.23413	3.17225	FALSE
Nitab4.5_0000521g0040	6.69368	8.80663	10.276	5.81798	5.65087	6.41717	9.69392	7.719	5.1061	6.22412	8.72185	4.0784	5.38344	5.29824	1.90353	5.46853	5.9582	5.52226	19.9649	11.9115	24.2386	6.17788	5.4557	7.49439	4.7347	4.85214	4.97355	6.71989	8.0322	4.41594	7.09515	4.6709	8.10384	3.054	2.47932	3.44383	8.59211	5.96201	7.50634	6.34146	4.19507	5.64966	18.705	6.37599	4.85346	6.38934	6.6233	2.99238	FALSE
Nitab4.5_0000602g0060	3.44972	6.07105	7.37493	6.69235	5.38624	6.27368	10.6444	13.6982	15.5669	7.29142	4.45359	5.37935	18.4612	15.2346	9.52197	12.7699	11.8805	3.96471	1.96958	2.00888	1.79942	7.12806	7.22546	5.96609	11.2016	8.49865	11.577	11.0021	8.66928	2.2947	3.78028	7.62754	12.8084	5.60528	5.51995	5.93081	5.6319	6.11742	13.3032	5.70812	14.4059	9.53838	1.92596	6.7732	10.4257	7.32201	8.07207	5.68535	FALSE
Nitab4.5_0000519g0150	3.36899	5.74422	3.71481	3.84721	5.58319	4.69776	7.14274	4.36486	13.0042	4.63277	2.16724	3.56059	34.4702	29.5184	24.1144	17.7189	13.3278	8.58422	5.08056	7.81699	5.06868	17.1236	23.0227	18.7648	10.0169	11.6772	11.1308	12.1987	8.60328	9.00842	10.6223	11.8131	15.313	7.33226	16.5274	7.75019	4.27601	4.70939	8.1706	3.45353	29.3677	13.2103	5.98874	19.6371	10.9416	9.93681	12.5828	10.5366	FALSE
Nitab4.5_0003465g0080	4.93439	5.57882	5.85171	4.38964	5.60187	2.95137	4.65874	6.05744	5.58196	5.20146	2.97489	3.74409	16.1623	13.3572	14.2471	9.29154	5.96872	3.92814	3.3915	2.48878	4.69121	5.02471	6.03923	5.00444	13.9614	11.4316	12.2636	9.04239	5.83251	6.92615	5.78976	8.4375	11.3542	14.2026	25.2487	13.1688	5.45498	4.31429	5.43271	3.97348	14.5889	6.39613	3.52383	5.35613	12.5522	7.26701	8.52715	17.5401	FALSE
Nitab4.5_0000629g0030	4.77025	4.60409	6.1618	4.28108	4.0326	5.07274	6.09634	4.87782	3.48145	4.57768	4.24215	2.70211	1.93803	2.02511	0.439675	2.47869	1.94133	2.20822	7.47813	8.76614	9.99448	2.40848	3.49225	3.09634	1.58782	2.81572	3.09651	4.84827	5.73446	2.96872	4.7411	1.48308	5.00703	1.00226	1.36002	1.05558	5.17871	4.46214	4.81854	3.84065	1.46761	2.20941	8.74625	2.99902	2.50002	4.51715	3.74374	1.13929	FALSE
Nitab4.5_0001239g0100	11.0929	10.2532	9.82466	7.65058	7.85995	8.10169	7.57726	7.3222	8.73138	6.9513	7.59265	8.13044	27.3514	30.4876	21.8198	12.0546	9.89989	10.8224	10.0175	8.81161	7.13173	12.903	12.5614	11.9486	26.1097	22.7979	23.201	19.9335	20.332	15.3912	15.1586	16.6702	26.5902	20.4276	63.3647	25.4439	10.3903	7.87074	7.87695	7.55813	26.5529	10.9256	8.65363	12.471	24.0362	18.5522	19.473	36.4121	FALSE
Nitab4.5_0001759g0080	179.525	80.2242	155.708	98.5784	120.493	46.7009	149.854	93.227	77.025	81.5255	113.19	142.797	0	0.103713	0	0	0	0.132089	4.7897	1.2488	14.812	0	0	0.432801	6.29535	3.79898	3.86956	10.417	28.83	11.5322	2.75754	4.13682	9.10253	8.14627	2.46459	6.49709	138.486	88.5909	106.702	112.504	0.034571	0.0440297	6.95018	0.144267	4.65463	16.9264	5.3323	5.70265	FALSE
Nitab4.5_0000608g0140	20.0191	16.9752	21.8941	11.8717	12.657	12.1006	14.9703	16.8453	17.5087	14.8951	15.5884	14.3151	48.4436	45.8784	32.5106	27.7586	19.5061	20.0864	16.7378	18.6777	20.7463	22.7292	29.5238	27.8537	71.6718	54.6014	57.9281	32.2389	42.0645	28.3498	22.6158	23.0737	37.0356	22.3364	40.6593	31.0256	19.6294	12.2098	16.4415	14.9329	42.2776	22.4504	18.7206	26.7022	61.4004	34.2177	27.5751	31.3405	FALSE
Nitab4.5_0001821g0060	6.76727	6.14897	18.6849	11.4177	9.47815	7.91321	23.4582	3.327	13.9101	0.947017	3.06303	1.87168	1.21081	1.15358	0.071925	2.74817	3.67964	5.47832	61.0641	29.1154	89.9017	2.87093	4.61596	5.19443	0.267681	0.099322	0.115341	0.849627	0.318122	0.056739	0.112501	0	0	0.04979	0.092714	0.122881	10.5337	9.60303	13.5651	1.96058	0.812105	3.96871	60.0271	4.22711	0.160781	0.408163	0.0375003	0.0884617	FALSE
Nitab4.5_0007739g0010	9.53506	2.69517	4.57328	5.85192	3.94603	3.34289	5.12986	4.88605	5.01019	4.06765	4.39103	5.65589	60.6038	34.6779	39.3919	6.21978	9.97708	6.2127	8.35082	3.52218	2.62864	11.4793	7.72803	6.74892	19.8649	14.5624	17.2391	12.5602	16.1353	5.10427	26.8856	14.4344	34.4211	16.8299	29.0831	9.10706	5.60117	4.38028	5.0087	4.70485	44.8912	7.46985	4.83388	8.65208	17.2222	11.2666	25.2471	18.34	FALSE
Nitab4.5_0006647g0010	9.59635	8.33361	15.3323	6.43775	6.95142	8.82429	8.08244	10.7934	9.46139	6.02131	8.04752	7.60318	42.6626	45.654	32.7216	25.5399	25.7744	19.6299	13.1362	14.5221	15.7194	19.0575	21.8569	22.3349	19.6671	19.71	19.2372	15.8135	12.3983	11.066	12.7448	21.6126	16.2437	15.503	20.1889	13.7891	11.0874	7.40449	9.44574	7.224	40.3461	23.6481	14.4592	21.0831	19.5381	13.0926	16.8671	16.4937	FALSE
Nitab4.5_0012187g0010	24.5583	16.9748	20.1062	9.70146	11.4784	11.6088	12.2209	16.1214	11.8566	8.7137	9.05922	9.77759	64.423	62.3116	38.3705	31.0675	17.726	20.73	14.9228	19.6036	19.0725	19.3072	13.5024	13.4205	96.6667	101.461	63.8307	47.5261	35.7491	33.9267	22.0546	19.6282	38.0367	40.6463	47.0962	28.3787	20.5464	10.9295	13.3996	9.1835	55.0351	23.1745	17.8663	15.41	87.3194	39.0673	26.5732	38.7071	FALSE
Nitab4.5_0002040g0070	5.34448	5.47022	2.69015	3.32943	6.40348	3.73322	4.12564	4.09231	1.91493	4.67991	2.27697	5.20324	0.673995	0.524565	0	1.96431	3.95079	1.72055	6.13441	6.90939	5.33005	1.6685	1.84339	2.23963	0.700502	0.811919	1.46911	4.641	6.03526	4.99628	3.28067	2.17663	4.1802	3.69754	1.83871	2.13284	4.50162	4.48871	3.37763	4.05338	0.39952	2.54522	6.12462	1.91717	0.993845	5.22418	3.2125	2.55636	FALSE
Nitab4.5_0000106g0230	8.08396	8.84017	11.6087	8.74774	7.80075	8.42817	8.36106	9.09806	7.24177	7.66264	7.52078	5.6914	68.018	65.375	29.9748	47.0125	41.1131	25.4606	18.731	24.4247	17.707	49.3815	43.657	42.2397	10.2543	13.3633	14.6296	17.0986	12.2063	10.4882	14.5126	12.6882	14.3438	8.08488	11.8746	11.0325	9.51094	8.32556	8.23363	6.95827	54.4559	37.8621	20.2876	45.0927	12.7491	13.2644	13.8482	10.3307	FALSE
Nitab4.5_0003473g0040	4.28918	1.97285	3.30958	3.88811	1.95618	2.60705	2.16513	3.73556	8.27721	3.06164	1.9946	3.53725	68.7872	88.2592	51.8917	17.8422	13.6901	8.49033	6.33362	7.61148	6.62577	11.7327	17.4365	13.1508	142.439	72.9948	110.937	28.96	21.286	22.0356	25.0949	25.9438	49.2891	38.4808	178.614	36.5137	3.19054	2.81712	4.72597	2.8645	69.646	13.3409	6.85696	14.1067	108.79	24.0939	33.4426	84.536	FALSE
Nitab4.5_0009843g0020	11.1769	16.7914	15.455	11.4106	9.24017	10.7521	13.8629	7.36663	8.92283	8.46877	8.23215	7.94801	10.1783	7.94404	4.61228	16.625	11.5522	19.6999	32.0098	31.2617	35.6313	13.9592	15.0319	13.9741	3.21698	6.87901	7.52831	15.4034	10.42	8.65582	7.47198	4.66801	6.72404	4.51526	3.6184	2.68492	14.4744	10.4676	10.0508	8.21631	7.57822	15.9591	32.9676	14.3218	5.87476	11.4931	6.28801	3.60619	FALSE
Nitab4.5_0003818g0060	0.468923	0.434032	0.161761	0.18175	0.277794	0.104152	0.260952	0.303242	0.128079	0.131062	0.269898	0.233414	6.87902	6.4972	3.01811	0.202901	0.431443	0.733845	0.223984	0.009625	0.337945	0.335307	0.417131	0.685837	9.62322	5.28762	3.4364	1.62339	1.73905	1.78796	3.78661	0.774201	3.08566	2.65009	4.25511	0.755162	0.354905	0.187899	0.230758	0.211458	5.46478	0.456063	0.190518	0.479425	6.11575	1.7168	2.54882	2.55345	FALSE
Nitab4.5_0002629g0030	72.1499	90.0654	56.9254	77.9524	65.7781	76.7182	66.4407	46.7271	31.5553	76.3036	50.9883	71.7736	11.5247	22.5483	16.6471	81.9156	56.2969	69.3711	114.318	174.43	79.526	52.4135	75.736	67.1246	106.698	84.8235	110.296	189.623	162.472	123.824	23.2026	38.084	67.9185	35.9198	27.628	31.6319	73.0469	73.4829	48.241	66.3552	16.9067	69.1945	122.758	65.0914	100.606	158.64	43.0684	31.7266	FALSE
Nitab4.5_0001169g0060	2.68096	3.73544	1.75595	3.87141	1.66054	2.48698	3.64991	2.67481	2.03896	2.777	1.43198	2.45494	0.456874	0.29026	0.127901	0.58927	1.25786	1.02483	2.97302	1.7082	3.87606	1.02586	0.490421	1.12348	1.54139	1.35711	2.05195	3.58541	4.647	2.57121	5.90936	6.73041	6.93379	2.65334	2.7865	2.24916	2.72412	2.67298	2.78789	2.22131	0.291678	0.957321	2.85243	0.879923	1.65015	3.60121	6.52452	2.563	FALSE
Nitab4.5_0004969g0020	9.75456	8.56985	8.86655	10.1572	9.23381	9.18609	7.03373	8.92996	4.14229	8.49623	7.17966	9.22439	2.95626	3.03342	0.835335	3.1084	2.53505	3.81588	15.664	8.12404	10.7893	2.86438	2.74241	3.63751	3.8757	4.24468	4.70339	5.65678	9.74203	7.65716	7.28817	3.25131	6.33321	2.61576	2.33283	2.79624	9.06365	9.5257	6.70199	8.30009	2.27501	3.15311	11.5258	3.08143	4.27459	7.68532	5.62423	2.58161	FALSE
Nitab4.5_0001198g0320	0.818642	0.700403	0.309636	0.20635	0.394861	0.664922	0.288344	0.474574	0.884557	0.503437	0.393351	0.496127	20.6545	19.4051	10.0012	11.0105	8.14747	3.16223	1.09436	2.55962	1.4061	7.19229	6.17726	6.2761	1.10004	3.23136	3.17288	1.7619	1.06072	1.27376	0.885035	0.811888	1.32036	0.614424	1.15796	0.459747	0.60956	0.422044	0.549158	0.464305	16.6869	7.44007	1.6867	6.54855	2.50143	1.36546	1.00576	0.744043	FALSE
Nitab4.5_0009003g0030	1.14411	0.7663	0.88802	1.48933	1.59083	0.574702	0.941937	1.31838	1.35312	1.02671	1.51712	1.08104	6.31599	9.05105	5.57062	0.99929	0.391191	0.491816	0.287897	0.570487	0.22494	1.13087	0.812296	2.37638	22.3249	16.7288	20.858	1.14809	2.84135	0.207902	0.758621	0.641377	0.710875	3.32549	10.8343	2.06065	0.932809	1.21829	1.20448	1.20829	6.97922	0.627432	0.361108	1.43985	19.9706	1.39911	0.703624	5.40681	FALSE
Nitab4.5_0012787g0010	0.713617	0.636406	0.788787	1.2138	1.06131	0.647126	0.498474	0.41721	1.10785	0.400772	0.216764	0.133188	15.9617	12.6024	7.88545	1.96687	2.5123	2.30636	1.43166	1.2091	0.502851	6.79665	2.09835	2.13682	14.7402	7.95081	9.14552	4.27001	4.94683	1.79581	2.12854	3.48878	3.84052	3.53404	4.15435	1.4185	0.712937	0.974079	0.674511	0.250241	12.1498	2.26185	1.04787	3.67727	10.6122	3.67088	3.15261	3.03563	FALSE
Nitab4.5_0001663g0120	3.76773	4.71587	4.92791	2.9023	3.4417	3.82904	3.28695	4.88492	2.6193	3.4494	3.61511	2.65715	0.728839	0.772944	0.359468	2.204	1.42581	1.84123	3.19154	2.94521	2.60039	1.31299	1.77849	2.36141	0.986134	1.95333	1.64458	2.80467	3.54831	2.62158	2.73874	1.35412	1.84971	1.13764	1.41564	1.03956	4.4705	3.39101	3.59706	3.24055	0.620417	1.82368	2.91238	1.81763	1.52801	2.99152	1.98086	1.19761	FALSE
Nitab4.5_0000062g0280	44.7375	19.336	23.9889	52.9397	31.737	20.8831	22.0104	24.7809	22.3995	27.08	38.031	42.3055	120.202	96.0745	110.198	36.474	24.1545	26.6234	27.6109	20.6013	18.5671	31.6526	33.6539	27.4312	324.658	292.231	216.837	55.0025	48.4227	61.8549	69.9028	62.5675	72.1431	91.6529	233.751	100.941	29.3541	35.1866	23.0636	35.8055	108.825	29.084	22.2598	30.9126	277.908	55.0934	68.2045	142.115	FALSE
Nitab4.5_0012850g0020	0.979402	1.5859	1.30978	2.71101	2.39175	1.55221	0.932725	0.709541	0.874665	1.27191	2.10575	0.534012	10.5409	12.447	9.82227	6.39911	4.96134	4.05414	1.10401	1.47771	2.76464	5.26534	4.23552	4.80104	4.62971	5.71406	5.24068	2.1376	5.7999	2.86023	1.02584	1.93535	2.63216	2.33724	4.22323	1.69809	1.29169	2.21832	0.838977	1.30389	10.9367	5.1382	1.78212	4.7673	5.19482	3.59924	1.86445	2.75286	FALSE
Nitab4.5_0002059g0090	5.33811	1.37864	3.00864	0.878198	1.69101	1.28509	2.66113	1.05498	1.56179	0.335913	1.77049	1.46858	21.1418	21.0669	6.9612	1.63078	0.839307	1.94042	1.14317	1.17271	1.24571	2.66722	1.32057	2.00663	101.164	87.4235	65.8256	5.85292	5.15646	2.13566	3.45243	4.98988	6.45784	4.12592	7.1386	1.44722	3.2418	1.28477	1.7593	1.19166	16.39	1.47017	1.18719	1.99814	84.8044	4.38168	4.96672	4.23725	FALSE
Nitab4.5_0000185g0250	2.13689	2.73766	2.53505	2.32332	3.76134	3.45932	5.98346	3.13841	4.0604	4.02811	2.4424	2.2264	33.8809	40.9419	9.90733	26.6351	17.6963	6.87857	2.23658	4.25016	3.67122	18.1697	13.3073	12.2768	2.78251	4.4752	5.08818	0.968005	1.80824	1.51777	0.330752	1.29164	1.43972	0.343289	0.40674	0.440733	2.46987	3.18133	4.39409	2.89897	28.2434	17.07	3.38599	14.5846	4.1153	1.43134	1.02071	0.396921	FALSE
Nitab4.5_0007066g0030	14.6601	14.7462	16.4657	17.2148	14.6763	17.001	15.1972	16.2187	14.0647	15.4407	14.7821	11.9371	6.09696	5.9775	1.20752	9.80995	5.73534	13.3568	21.153	24.7032	29.5136	8.50329	11.6991	10.5642	5.01033	9.81928	12.0989	15.2161	12.8696	6.6261	10.6341	4.25999	8.79006	3.30274	2.44218	3.85898	15.2907	16.2974	15.1602	14.0533	4.42733	9.63403	25.1233	10.2555	8.97616	11.5706	7.89472	3.2013	FALSE
Nitab4.5_0009972g0010	7.10374	10.9469	8.4802	8.31455	9.10412	6.9929	11.428	10.9728	12.2639	7.38661	6.10089	6.45819	22.6456	20.3324	9.29616	15.1696	12.1291	10.2859	3.2009	6.29118	5.25599	12.0324	10.7465	9.16899	0.902623	3.00738	2.95018	2.38996	2.25443	1.50454	2.69033	2.12514	2.02365	0.739415	1.24602	1.31412	8.84361	8.13719	11.5549	6.64857	17.4247	12.5282	4.91602	10.6493	2.28673	2.04965	2.2797	1.09985	FALSE
Nitab4.5_0000376g0160	6.70618	5.6772	8.03494	7.2896	6.30592	5.48456	8.73328	6.77067	6.16735	6.10967	5.32105	4.34213	2.77783	2.73722	0.339416	1.61601	2.40592	3.53523	16.0034	7.60477	19.6567	2.82171	2.99013	3.72162	9.78516	6.15762	8.57395	2.95135	5.77303	6.1773	3.59416	3.82151	4.89854	4.23002	4.14737	4.11663	6.80611	6.36003	7.22377	5.25762	1.95149	2.51905	14.4216	3.17782	8.17225	4.96723	4.10474	4.16467	FALSE
Nitab4.5_0001326g0090	2.57933	3.517	2.84787	2.60839	2.02978	2.73904	2.19557	3.6195	3.45037	3.22787	3.14928	3.23953	6.45416	6.47597	4.63253	2.12061	2.33324	1.66534	2.02509	1.83957	2.11628	3.65386	2.94504	3.62008	12.5352	21.1505	10.484	2.48043	2.70898	2.10685	3.65451	2.05692	5.33523	1.50592	2.69081	2.42518	2.9814	2.45907	3.08848	3.20556	5.85422	2.03973	1.99365	3.40632	14.7232	2.43209	3.68222	2.2073	FALSE
Nitab4.5_0000566g0260	2.70969	3.22971	4.29211	3.77065	3.59882	3.88199	4.56489	2.8553	2.75913	5.78141	3.27039	3.08335	3.71274	2.82874	0.301865	6.07127	5.4838	8.50803	18.4988	21.0524	25.404	7.49809	7.331	8.8632	3.66324	2.52493	5.30061	13.097	9.34982	7.22417	3.87875	1.55334	2.87309	1.12253	0.342514	1.21592	3.4105	3.75049	3.39311	4.04505	2.28112	6.6877	21.6517	7.89743	3.82959	9.89033	2.76839	0.893656	FALSE
Nitab4.5_0001226g0020	6.59395	1.69156	3.172	2.83509	6.38697	1.57861	3.02303	5.08706	1.95292	3.24324	3.35217	2.72659	10.6038	10.3132	6.18459	1.16372	0.65355	1.21876	0.428716	0.425644	0.577626	1.58258	0.269675	1.20704	63.5462	49.7059	42.8327	3.71975	11.0892	3.59096	3.13938	2.50435	9.91917	4.74101	17.7742	5.84246	3.81917	3.60022	3.35433	3.10733	9.03385	1.01201	0.477329	1.01977	52.0283	6.1333	5.18763	9.45257	FALSE
Nitab4.5_0000319g0060	3.78471	5.90665	6.35666	5.90649	4.56398	4.50349	4.77513	4.10454	5.87497	4.6277	4.57295	5.91018	28.9832	26.4022	22.8693	19.6594	15.0328	7.51257	3.81388	5.84858	7.71012	12.4403	10.6654	10.4979	15.0814	10.0733	12.8576	24.6706	16.0486	21.0411	5.66432	15.743	19.9588	18.5992	22.6095	23.4184	5.34934	4.99132	4.91821	5.03694	26.0849	14.0683	5.79086	11.2012	12.6708	20.5868	13.7887	21.5424	FALSE
Nitab4.5_0000541g0090	17.3922	27.9316	29.3897	20.1738	25.1958	25.5974	25.846	17.4827	16.6154	18.6976	19.8098	18.5331	11.4118	10.0026	4.17105	11.6513	12.2025	20.2041	32.5038	25.056	41.6174	14.7491	16.1406	17.9816	8.88231	13.0987	16.1356	18.2857	20.5224	16.8478	25.2638	16.7483	21.9054	7.87503	14.594	8.11839	24.9045	23.6557	19.9814	19.0135	8.52848	14.686	33.059	16.2904	12.7055	18.552	21.3058	10.1958	FALSE
Nitab4.5_0001317g0070	15.6381	18.6408	7.90745	11.8662	14.8049	15.1396	11.9907	11.1337	19.5379	10.2876	16.3346	8.76948	264.506	237.549	120.825	97.7134	80.9325	84.243	41.9519	68.1859	32.5993	100.251	93.5187	95.6963	179.536	117.407	158.149	50.4457	81.4939	41.7326	35.0267	36.2126	63.9436	32.5791	69.9447	39.8874	14.0621	13.9369	14.2208	11.7972	207.627	87.6296	47.579	96.4885	151.697	57.8907	45.061	47.4704	FALSE
Nitab4.5_0001579g0130	15.8646	27.8016	26.0368	24.403	18.2071	27.0339	22.4456	17.2354	17.3117	22.6869	12.9993	16.7827	9.68722	8.69936	3.25806	12.0617	13.5079	19.8838	33.0498	21.4178	46.0894	22.5651	24.7774	22.8352	16.9919	17.0702	19.7541	19.1765	18.32	27.4581	37.041	18.576	40.4816	16.4473	16.8781	20.4777	23.2343	23.2147	18.9976	17.4896	7.21488	15.1512	33.519	23.3926	17.9387	21.6515	32.0329	17.9344	FALSE
Nitab4.5_0004629g0020	32.4806	19.5114	18.9456	22.3941	24.2383	13.599	18.8512	20.1347	17.4328	16.763	21.4357	16.3339	159.906	114.28	53.0968	26.0793	33.4785	37.8608	28.3262	23.8716	19.3687	56.7506	41.0352	38.0847	213.74	136.463	132.658	112.19	125.394	69.2315	108.04	68.0009	176.545	76.9871	170.941	68.0607	23.6459	20.0772	18.8062	18.1776	109.094	32.4729	23.8555	45.2902	160.954	102.272	117.528	105.33	FALSE
Nitab4.5_0000600g0060	1.66108	0.857492	1.13329	1.90565	2.17303	0.52915	0.847378	1.31727	2.73906	0.724001	1.20884	0.897809	27.0686	13.0592	14.9937	1.83289	2.46706	2.80171	2.84173	1.59191	0.807334	3.09465	3.10445	2.1945	4.3724	4.2679	6.04071	2.16767	5.81888	2.33122	7.86776	5.47444	13.8459	7.9001	11.0828	3.78649	1.21729	1.53594	1.63457	0.943551	18.3739	2.36722	1.74699	2.79787	4.89367	3.43926	9.06271	7.58979	FALSE
Nitab4.5_0013643g0010	0.761257	1.32163	0.593113	0.302279	0.566445	1.01542	0.258909	0.887061	1.00826	0.535929	0.532898	0.514416	29.6411	40.0788	16.7656	0.713833	0.435094	1.44546	1.37884	1.26765	0.130853	2.67671	1.54846	2.29216	187.54	213.583	130.715	6.15719	12.3494	5.11222	3.30794	3.03767	12.7217	5.21984	36.7539	6.05795	0.892	0.628049	0.718077	0.527748	28.8285	0.864794	0.92578	2.17244	177.279	7.87294	6.35576	16.0106	FALSE
Nitab4.5_0012427g0010	35.9034	43.2447	43.3325	39.6001	32.8079	40.0581	28.0798	39.3834	19.8184	33.41	19.5099	29.0862	105.321	104.367	40.9481	39.211	28.4811	25.1386	22.6398	24.9587	23.6227	45.8045	33.7084	33.4519	79.4078	87.1161	95.9525	64.6277	85.2768	64.8658	63.8411	55.8138	80.6623	60.034	108.012	39.9343	40.8269	37.4887	29.0939	27.3354	83.5453	30.9436	23.7404	37.655	87.4921	71.5901	66.7724	69.3268	FALSE
Nitab4.5_0000570g0250	7.29617	9.31877	8.41427	8.20092	10.1644	8.51948	9.31992	7.41574	8.28352	10.5759	11.0986	11.2814	0.320254	0.271636	1.20332	0.082766	0.268064	0	0	0	0	0.234157	0	0	1.89563	1.37501	1.51111	1.37932	4.6329	4.40378	2.60924	2.89166	2.70681	4.55448	2.26679	3.51894	8.34307	8.96158	8.33973	10.9853	0.598404	0.116943	0	0.0780523	1.59392	3.472	2.7359	3.44674	FALSE
Nitab4.5_0009790g0020	43.6845	47.2469	48.8018	41.7109	39.2836	39.8423	37.273	31.0061	23.5018	41.6661	35.0799	32.9215	9.90142	13.1495	1.37702	14.2106	8.28772	14.9339	50.5647	36.231	62.0055	14.3689	17.0433	15.1307	9.0498	17.5799	17.253	39.0484	37.4782	23.6734	36.4727	18.8767	31.5662	12.1726	9.41286	15.8273	46.5777	40.2789	30.5936	36.5558	8.14266	12.4774	49.6004	15.5143	14.6276	33.4	28.9718	12.4709	FALSE
Nitab4.5_0007949g0030	18.4264	23.542	16.9683	20.494	20.5889	18.5583	20.14	10.7701	9.64217	15.8548	13.3735	15.1956	14.3022	11.7479	4.40113	22.6302	18.3594	34.098	39.487	48.9717	41.4066	20.6246	30.04	28.5178	26.0638	23.3851	28.3769	38.4204	30.8367	29.8313	25.8662	12.6752	16.2638	8.97233	7.31908	10.2681	19.6456	19.8804	13.5174	14.808	10.1504	25.0292	43.2884	26.3941	25.9419	33.0294	18.2684	8.85319	FALSE
Nitab4.5_0008874g0010	22.3952	19.505	13.5898	20.0563	19.1231	16.564	17.4356	18.6908	6.27768	18.0278	16.1336	20.2626	18.565	13.8177	4.72548	6.6141	7.42793	5.28282	0.612957	1.05155	0.487249	8.85013	5.29467	5.39736	1.95069	1.2612	2.72653	0.530793	3.89161	0.757177	1.74108	1.00377	1.43568	0.233837	2.07985	0.574508	18.4967	18.5811	14.1347	18.1413	12.3694	6.44162	0.717252	6.51405	1.97947	1.72653	1.39351	0.962733	FALSE
Nitab4.5_0000770g0060	17.0361	18.1894	23.9316	16.0767	22.5048	17.6972	28.7838	28.5979	21.6577	21.359	13.6743	19.157	26.0376	28.9374	26.4954	17.8594	22.2863	15.3149	11.3154	10.8926	12.7087	17.0727	15.0809	16.6994	11.1421	14.6478	14.2523	10.6018	12.2889	8.68095	14.7728	16.9019	14.4696	13.7256	14.8437	15.3847	19.7191	18.7596	26.3465	18.0635	27.1568	18.4869	11.6389	16.2843	13.3474	10.5239	15.3814	14.6513	FALSE
Nitab4.5_0002149g0010	3.94893	4.63883	3.41803	4.23605	5.01063	4.93778	6.48629	5.50928	7.33302	5.93388	2.63985	2.70597	64.7286	50.8527	34.8682	23.4576	18.3709	19.0296	12.8485	12.6464	18.7008	18.5352	19.868	17.526	11.9341	11.1431	14.2856	10.2728	31.9346	16.5784	11.2507	9.53192	10.3643	10.0662	8.11916	5.77952	4.00193	4.72816	6.44286	3.7599	50.1498	20.286	14.7319	18.6431	12.4543	19.5953	10.3823	7.98828	FALSE
Nitab4.5_0010803g0010	77.6764	72.3505	78.06	87.085	95.9421	100.944	73.3938	100.228	95.0207	96.6252	110.911	93.797	135.352	142.662	135.637	110.71	92.6038	69.1996	59.0659	44.4256	47.6039	75.9903	88.3687	84.5091	30.6469	72.3809	58.4449	67.3162	68.8704	40.1617	93.3362	96.0556	79.686	74.5286	61.3504	55.9654	76.029	94.6569	89.5473	100.444	137.884	90.8379	50.3651	82.956	53.8242	58.7828	89.6926	63.9482	FALSE
Nitab4.5_0002715g0060	13.6648	10.3004	12.2066	13.583	14.0783	9.07333	9.6001	12.3732	15.1113	11.9135	14.7577	11.926	31.4998	28.2875	16.1581	10.2134	8.2778	9.99574	11.2417	7.00775	8.13971	11.0778	9.30918	9.81735	59.2447	45.4542	40.2998	16.5426	23.5258	14.4968	17.8192	19.4705	34.7497	24.8114	48.8531	31.3827	12.0573	12.2449	12.3615	12.8657	25.3151	9.49563	8.79638	10.0681	48.3329	18.1884	24.0131	35.0157	FALSE
Nitab4.5_0002664g0030	8.93394	7.36351	9.33958	10.9458	6.46422	12.1052	6.91312	5.99664	6.20146	7.47944	7.71063	9.17172	84.6115	70.1467	78.3465	49.1814	39.6563	33.2682	22.3536	27.902	13.9828	35.6548	36.744	34.9297	74.9164	57.1757	71.4422	44.4198	46.1131	56.8968	37.585	53.6899	51.0732	78.095	139.673	64.3479	8.54568	9.83842	6.37041	8.12059	77.7016	40.702	21.4128	35.7762	67.8448	49.1432	47.4493	94.0386	FALSE
Nitab4.5_0009189g0020	50.4623	43.9361	56.6002	62.5705	41.4984	44.4096	29.4652	21.7181	11.562	45.5414	38.1146	53.2858	29.8183	37.7334	14.6626	81.8004	39.7422	37.3965	144.287	153.51	197.751	47.9321	62.3976	69.3382	38.951	73.2875	83.3472	111.224	105.044	82.7207	45.6159	23.6524	27.3085	29.0043	20.7013	17.9998	50.3329	49.4928	20.9151	45.6473	27.4048	52.9797	165.183	59.8893	65.1952	99.663	32.1923	22.5684	FALSE
Nitab4.5_0000622g0070	7.57297	10.0635	5.48726	7.33722	7.37794	12.1436	7.84134	2.85065	8.37105	4.2047	5.13496	3.3874	21.1798	29.9744	19.6157	22.9279	18.9535	17.8219	4.1844	6.54017	4.18416	17.5909	19.2249	14.5226	1.82805	5.29832	2.81502	5.74746	3.62318	2.11872	3.52629	3.43416	4.16918	2.38078	1.52288	1.64027	7.70791	8.95292	6.35435	4.24235	23.59	19.9011	4.96958	17.1128	3.3138	3.82978	3.70988	1.84797	FALSE
Nitab4.5_0005850g0040	8.95497	9.84348	8.70012	13.2802	12.3445	7.74572	11.9096	10.8714	7.41966	12.1039	12.6461	12.7908	0.133201	0.274557	0	0.07984	0.453551	1.82035	3.8109	1.75996	3.29266	0.830264	1.01782	1.12455	1.33522	1.68751	1.78283	3.26626	5.62226	6.50792	5.68211	3.10781	5.98371	2.58779	1.02329	3.50074	9.16619	11.1235	10.0669	12.5136	0.135919	0.784581	2.95451	0.990877	1.60185	5.13214	4.92454	2.37061	FALSE
Nitab4.5_0002760g0080	7.99865	8.92973	8.01532	8.64625	7.58665	8.86518	8.25	6.94692	8.68676	8.86323	6.98601	8.2795	3.03412	3.53299	1.0368	3.93714	2.82049	4.97475	9.51686	11.4822	13.9063	3.77561	4.86068	3.20424	5.21249	4.02088	4.2563	8.89851	5.62984	2.93966	2.41269	2.77144	2.26548	1.89576	1.26153	1.4399	8.31456	8.36602	7.96123	8.04291	2.53464	3.91079	11.6351	3.94684	4.49655	5.82267	2.4832	1.53239	FALSE
Nitab4.5_0000318g0030	12.5602	12.1504	15.3083	12.0513	9.90626	10.7502	14.8405	13.4284	13.5681	14.3709	12.0596	12.7262	8.40701	9.11821	9.60717	7.35386	6.82341	4.34462	1.93977	3.29685	3.4783	7.07818	6.62676	4.86585	2.28577	5.66222	3.6733	6.94292	5.97059	5.7779	5.62616	7.44451	6.98348	5.91507	3.9622	5.45113	13.3396	10.9026	13.9457	13.0522	9.04413	6.17397	2.90497	6.19026	3.87376	6.23047	6.68472	5.10947	FALSE
Nitab4.5_0000358g0060	13.1491	24.795	17.9827	16.8578	18.7454	37.0347	16.9352	13.9916	13.6382	25.5871	11.9812	11.6302	8.4401	8.41753	2.49993	13.2625	21.7256	25.2382	60.0781	31.5386	89.1765	38.1407	37.5535	39.7953	15.1727	19.8869	23.5896	20.0266	20.6583	60.9737	68.1987	46.1218	60.2236	33.4292	19.5895	31.0379	18.6423	24.2127	14.855	16.3995	6.45252	20.0754	60.2644	38.4965	19.5497	33.8862	58.1814	28.0189	FALSE
Nitab4.5_0008646g0010	7.27841	6.79063	6.1146	7.33143	7.19971	7.61938	5.66361	8.17941	4.22196	6.64955	8.54307	6.11006	1.42504	1.7856	0.536717	1.32827	1.54633	3.24276	7.95658	3.56413	6.97512	1.86005	2.17477	2.29428	2.52228	3.92536	3.30378	4.47265	6.53574	3.35135	5.34673	3.92971	5.59999	1.9608	3.57333	3.20633	6.72788	7.38351	6.02166	7.10089	1.24912	2.03912	6.16528	2.1097	3.25047	4.78658	4.95881	2.91348	FALSE
Nitab4.5_0002649g0020	5.63513	4.06085	6.80026	4.264	3.72638	3.78499	4.04706	4.35459	5.16428	3.30996	4.54561	4.05308	21.1004	20.1305	8.62137	5.79769	6.96005	6.37322	2.82081	4.84818	3.33705	7.61203	6.94698	7.66346	33.2607	24.019	27.7609	8.7403	13.0551	4.95756	5.91384	6.77503	14.24	8.05243	29.6265	10.2476	5.49875	3.92513	4.52198	3.96955	16.6175	6.37699	3.66868	7.40749	28.3469	8.91764	8.97629	15.9755	FALSE
Nitab4.5_0001090g0120	5.88505	10.5127	7.3783	7.62008	7.69533	7.45841	7.33508	5.04441	6.30459	4.78403	6.28131	5.39689	35.2729	37.7486	24.0944	27.6075	18.9684	17.4394	11.319	14.8813	16.3075	21.5314	20.7571	17.5024	8.18035	12.588	10.8691	10.2848	7.27033	5.52788	6.13482	5.49861	6.92274	6.64809	7.47418	10.3565	7.92536	7.59127	6.22803	5.48741	32.372	21.3384	14.1692	19.9303	10.5458	7.69433	6.18539	8.15958	FALSE
Nitab4.5_0001984g0010	3.22886	2.91003	2.10246	3.20343	2.05788	2.36176	1.814	1.86179	2.92462	2.53354	2.73277	3.20719	36.3472	23.5604	35.3003	21.1392	16.6061	11.6351	8.6271	9.35868	10.4551	22.2778	16.502	15.8638	26.2277	27.206	32.6497	9.67571	8.31613	10.4657	4.21269	6.77079	4.29399	6.35096	9.45175	7.7845	2.74712	2.54102	2.20014	2.8245	31.736	16.4602	9.48029	18.2146	28.6945	9.48586	5.09249	7.8624	FALSE
Nitab4.5_0001094g0130	18.7784	31.867	38.9689	20.333	24.7793	22.3809	43.1061	41.556	40.7182	22.994	15.2579	22.7486	121.291	98.6155	94.5494	53.2269	47.1142	41.5649	14.9927	34.0175	32.6834	52.0253	41.8371	38.9544	307.177	174.765	132.081	35.6272	21.7592	22.6217	18.1291	30.7801	22.5036	31.7185	39.0826	27.357	29.8715	22.4977	41.7935	20.3335	104.819	47.302	27.2312	44.2722	204.674	26.6694	23.8043	32.7194	FALSE
Nitab4.5_0002295g0070	5.05299	4.15668	5.66472	5.3514	5.2675	6.31347	6.72536	6.59846	7.25373	6.12954	5.56466	4.01772	20.565	22.2855	14.528	12.2681	9.40164	6.83256	7.62352	3.77362	7.72346	9.06913	5.99467	6.65201	4.80032	5.68074	5.75521	4.4325	5.96953	2.43584	5.87668	4.48088	5.93092	3.11233	2.29054	2.35477	4.95813	5.64413	6.85918	5.23731	19.1261	9.50078	6.37353	7.2386	5.41209	4.27929	5.42949	2.58588	FALSE
Nitab4.5_0000034g0150	3.8775	6.10843	2.82769	2.6696	2.63033	3.75476	3.47182	1.5273	1.78073	3.07189	2.31295	3.37066	2.26224	1.89796	1.48193	8.74102	8.14697	10.5584	7.61581	13.7385	9.20994	9.72284	10.6286	10.0335	15.4384	10.7316	17.4947	15.0714	10.4976	16.1089	4.28446	3.44664	3.85556	2.56718	2.06507	2.86528	4.27121	3.01823	2.25995	2.9185	1.88071	9.14881	10.1881	10.1283	14.5549	13.8927	3.86222	2.49918	FALSE
Nitab4.5_0003968g0020	9.70186	6.36634	12.0229	6.26119	7.0437	4.58832	3.32272	7.29969	6.60917	5.23865	6.89421	7.78995	81.5453	62.0254	53.7615	12.4488	11.8887	12.3441	13.6431	11.66	5.69067	19.5139	15.2158	16.6566	97.4395	65.6597	72.7897	22.6305	31.3769	12.2757	29.8869	30.8612	35.8429	49.3694	202.156	40.4148	9.36371	5.96441	5.74386	6.64094	65.7774	12.2272	10.3312	17.1288	78.6296	22.0944	32.197	97.3132	FALSE
Nitab4.5_0000742g0110	12.5541	8.83292	10.3342	9.72127	7.69084	6.05867	13.1827	8.0047	8.64639	8.8882	7.49568	10.7699	2.17191	0.611409	0.856062	0.18509	0	0.262636	0	0	0	0.640916	0.573794	0.202932	6.73646	3.92216	3.9828	0.636306	0.319842	0.112674	0.061508	0	0.593756	0.702055	0.603841	0	10.5737	7.82359	9.94461	9.05127	1.21313	0.149242	0	0.472547	4.88048	0.356274	0.218421	0.435299	FALSE
Nitab4.5_0000024g0200	33.4827	29.1357	36.6506	33.7933	27.6844	27.2697	33.1576	35.1252	34.4811	24.1748	37.4003	33.3505	79.668	64.6667	37.4451	28.7104	18.7842	15.1371	17.521	13.2304	16.7746	14.3793	9.98277	13.9002	29.3363	26.0447	18.6254	33.2815	36.2072	19.5772	13.5026	45.8286	47.22	54.5346	62.3052	61.9184	33.0897	29.5825	34.2546	31.6418	60.5933	20.8772	15.842	12.7541	24.6688	29.6887	35.5171	59.5861	FALSE
Nitab4.5_0001128g0070	24.5164	25.6601	22.9892	24.1281	20.8255	25.5	18.7026	18.0922	17.5331	24.2972	32.0276	18.9734	11.25	9.21146	2.83643	13.1903	12.0539	12.1594	22.5589	27.0989	30.1097	17.3739	13.1894	14.3612	15.4318	18.466	25.7885	27.8873	34.9838	19.5377	28.1916	17.9325	26.8762	9.34017	7.6666	11.2404	24.3886	23.4845	18.1093	25.0994	7.76597	12.4678	26.5892	14.9748	19.8954	27.4696	24.3334	9.41572	FALSE
Nitab4.5_0003324g0130	5.66453	3.62918	4.00774	5.16836	5.42994	2.52918	3.6973	5.12504	3.08516	3.27458	5.12956	5.43789	41.2787	29.6623	25.9373	11.2177	14.415	11.5131	6.35835	10.7548	11.6519	16.9196	16.8687	11.4273	50.1739	42.7732	37.9886	15.2556	19.1581	13.2131	7.90043	9.28324	16.2513	18.5891	30.7122	22.0771	4.43382	4.37583	3.96917	4.61401	32.2928	12.3819	9.58834	15.0719	43.6453	15.8756	11.145	23.7928	FALSE
Nitab4.5_0005003g0030	13.5913	17.668	20.1783	16.4094	15.1687	15.5584	16.1434	20.3626	22.0949	16.2292	17.8346	17.3537	30.7001	21.8026	13.4355	14.4401	20.8375	14.3059	8.47964	7.84746	12.2393	21.6141	11.8984	13.9026	8.80616	9.69562	10.903	14.3054	14.6847	9.51423	12.9586	10.3915	17.6631	11.4614	12.6861	13.2308	17.1459	15.7122	19.5336	17.1392	21.9794	16.5278	9.52215	15.805	9.80159	12.8348	13.6711	12.4594	FALSE
Nitab4.5_0000633g0010	8.44579	7.96393	10.0309	4.05804	7.10463	5.35528	6.24651	8.32067	4.16646	1.9484	2.06766	3.23552	36.4747	28.8947	36.8908	8.78872	7.53494	4.10186	5.23481	5.16548	7.83413	2.47132	1.01909	2.16218	26.4492	32.1895	22.4834	11.7871	6.79687	13.0039	9.687	3.09227	4.39786	6.9121	3.29136	6.34077	8.81355	5.50598	6.24455	2.41719	34.0867	6.8085	6.07814	1.8842	27.0407	10.5293	5.72571	5.51475	FALSE
Nitab4.5_0001982g0050	8.34289	10.28	11.6351	9.51981	11.025	10.4181	11.2106	7.62663	5.56983	9.18937	10.5491	8.73085	409.985	378.456	191.124	236.251	187.272	170.075	79.9073	132.996	150.709	233.377	164.747	172.384	201.927	170.901	166.958	90.5694	103.871	112.03	138.52	94.6245	102.427	67.7356	100.949	73.2163	10.086	10.321	8.1357	9.48978	326.522	197.866	121.204	190.169	179.928	102.157	111.857	80.6337	FALSE
Nitab4.5_0006398g0030	1.33639	0.897256	0.926983	1.02296	1.57501	0.869782	2.13499	2.39485	0.707067	2.17825	1.42947	1.22005	0.962155	0.665953	0.142273	0.532687	0.89643	0.348774	10.3938	2.63676	12.179	0.485825	0.682261	0.904994	1.32559	0.875411	1.21667	2.45379	2.66479	1.63961	3.36807	0.966393	3.36431	1.23615	0.695728	0.658797	1.05354	1.15592	1.74564	1.60925	0.590127	0.59263	8.40319	0.691027	1.13922	2.25273	2.56626	0.863557	FALSE
Nitab4.5_0002105g0060	13.8471	6.97846	7.06378	7.38872	4.67141	5.20458	4.44863	8.08043	7.37119	6.72194	5.49626	10.6318	39.3099	32.7941	39.8251	9.6587	5.23921	7.81073	6.7212	5.35405	6.66344	9.32925	12.277	11.0183	78.9108	44.2757	44.9264	19.2072	26.3352	15.0908	26.127	23.0533	40.9365	41.1466	104.743	20.7303	9.29646	5.75491	6.63342	7.61668	37.3097	7.56954	6.24623	10.8749	56.0376	20.2111	30.0389	55.5399	FALSE
Nitab4.5_0001936g0040	10.8716	8.23436	9.20446	9.1722	10.111	6.40616	11.223	8.88858	14.1858	9.14506	7.27297	6.43128	48.2672	32.2538	19.5164	10.9683	18.7337	15.719	8.2903	10.4592	10.3857	23.6939	16.4597	15.2279	108.92	77.8062	66.964	9.63273	11.2681	11.6083	14.3821	18.4795	18.381	8.54117	23.9139	21.2398	9.43682	8.5631	11.4325	7.61644	33.3458	15.1403	9.71174	18.4605	84.5634	10.8364	17.0809	17.8983	FALSE
Nitab4.5_0006314g0030	22.6441	11.5117	13.2931	21.6683	16.4307	13.6327	21.7312	14.6934	16.5807	22.7198	18.6034	28.1386	31.3826	27.3893	52.5068	15.5046	17.5974	9.74636	6.39334	8.06255	10.78	12.2274	8.60387	12.28	45.9917	36.9313	31.5964	16.3771	23.9906	21.5817	9.83226	17.6589	11.2791	22.2749	30.2737	38.4496	15.8163	17.2439	17.6684	23.154	37.0929	14.2828	8.41197	11.0371	38.1732	20.6498	12.9234	30.3327	FALSE
Nitab4.5_0000273g0030	3.90791	2.65082	2.91761	0.565098	3.46456	1.34048	0.811805	1.86447	1.43065	0.77842	1.35318	0.930374	15.6826	15.0516	24.7113	3.45184	0.933613	0.601914	0.326465	1.17047	0	2.96674	0.757366	1.52648	28.0518	17.4982	13.993	5.04226	7.07462	2.9905	3.0094	1.77289	2.23042	3.30556	6.75206	1.43586	3.15878	1.79004	1.36898	1.02066	18.4818	1.66246	0.49898	1.7502	19.8476	5.0358	2.33757	3.83116	FALSE
Nitab4.5_0002017g0040	5.7423	2.67251	4.49924	4.68634	3.06195	3.38792	3.25871	3.02647	3.21546	3.96941	3.84686	3.16762	27.5156	24.1236	15.0765	10.1059	6.89458	5.94753	5.53164	6.24593	5.13924	6.67627	6.8876	8.23678	23.2663	16.6296	18.2702	14.0603	13.763	8.98039	7.69937	10.2974	20.8209	14.6874	34.5623	12.6093	4.30468	3.71207	3.16688	3.6613	22.2386	7.64933	5.63894	7.26689	19.3887	12.2679	12.9392	20.6197	FALSE
Nitab4.5_0000343g0160	6.03808	9.29872	7.55098	7.96816	7.04116	6.7032	7.7543	5.21138	4.866	4.78119	4.61977	7.00947	2.02644	0.968676	0.372731	3.36628	2.52007	3.46713	14.491	10.5898	17.1471	1.77125	2.7935	2.75068	2.71511	2.93771	4.00751	4.11099	2.25053	2.07206	2.38926	1.39963	1.57459	1.33423	0.556761	0	7.62926	7.23751	5.94389	5.47014	1.12262	3.11783	14.076	2.43847	3.22011	2.8112	1.78783	0.630331	FALSE
Nitab4.5_0011065g0010	2.02119	3.53334	2.25572	2.0988	2.96617	4.06176	3.43324	1.68194	2.8718	3.40364	2.61645	1.40323	3.78664	3.67047	1.17706	3.91478	4.45776	9.65183	14.7444	10.3755	25.7389	6.10722	7.71098	8.80743	5.84015	3.57923	4.45931	5.18059	5.83001	5.5411	6.93469	5.6335	8.32951	2.96963	3.73197	5.19608	2.60342	3.04224	2.66233	2.47444	2.87806	6.00812	16.9529	7.54188	4.62623	5.51724	6.9659	3.96589	FALSE
Nitab4.5_0000707g0050	41.4583	36.1054	41.796	34.607	34.6832	29.8434	36.2058	42.2359	39.0245	35.232	31.783	42.483	12.553	14.5179	11.0241	12.8347	10.2077	7.23495	3.01903	4.71926	4.72971	8.74892	7.09266	4.71071	6.4255	11.6871	7.3059	17.663	17.5433	15.8117	16.905	22.4093	16.6323	18.5915	10.5598	15.6741	39.7866	33.0445	39.1554	36.4993	12.6983	10.0925	4.156	6.85076	8.47284	17.006	18.6488	14.9418	FALSE
Nitab4.5_0000170g0370	4.5558	7.34911	6.39112	3.55199	4.70648	7.94288	7.79316	4.6168	7.17661	4.73869	3.48942	3.82729	18.8479	17.8882	17.5812	15.6151	13.1457	9.24067	4.21098	7.27792	6.04256	15.0067	11.3374	10.3141	7.26244	10.7121	6.94801	5.87969	4.04961	5.3096	6.0325	4.86428	5.19089	4.2112	4.63948	4.32961	6.09867	5.40045	6.52886	4.01846	18.1058	12.6672	5.84382	12.2194	8.3075	5.07963	5.36256	4.39343	FALSE
Nitab4.5_0002394g0030	18.1716	21.7095	19.542	14.7266	15.2204	18.1646	16.691	17.2774	21.3544	15.9022	15.1437	18.7163	29.5575	32.293	29.7278	24.0626	23.0939	12.5283	9.5662	12.7693	9.21247	21.9969	17.3262	17.7051	15.0473	20.49	22.2244	22.7825	15.1156	12.0998	15.4999	18.2702	16.2111	21.8379	25.965	14.3756	19.8077	16.0372	18.4409	16.5874	30.5261	19.8949	10.516	19.0094	19.2539	16.6659	16.6604	20.7262	FALSE
Nitab4.5_0004507g0010	0.676239	0.60024	0.604658	0.474153	0.679414	0.628422	0.127193	0.375897	0.702211	0.535792	0.437725	0.56791	7.39285	9.38085	3.59833	0.899323	0.483258	1.24282	0.584933	1.26077	0.448163	1.23862	1.4168	0.90187	9.16285	8.94641	10.938	1.84096	1.86853	0.728545	0.567183	0.942114	0.967972	1.95584	7.88647	2.14175	0.627046	0.593996	0.401767	0.513809	6.79067	0.875134	0.764623	1.18576	9.68242	1.47935	0.825756	3.99469	FALSE
Nitab4.5_0002522g0040	7.14628	6.78034	8.32679	6.89912	6.41877	7.3904	8.41813	5.32029	5.64525	7.31506	6.84801	6.74946	3.15217	3.04427	1.91331	7.7212	8.06088	9.84019	10.6836	16.3453	12.1368	7.1806	9.44271	8.59188	5.66859	7.50882	8.86414	18.3631	19.1115	18.1148	2.96832	6.8258	10.8723	8.20238	4.21381	6.96661	7.41781	6.90276	6.46122	6.97084	2.70325	8.54076	13.0552	8.40506	7.34718	18.5298	6.88879	6.46093	FALSE
Nitab4.5_0001483g0080	12.6876	11.254	11.8467	14.0674	13.7896	9.29263	12.1275	13.8756	15.0986	9.76124	6.44176	12.2513	43.3841	33.5484	22.8414	6.99802	10.6916	5.78987	11.3753	5.02534	7.00035	11.1277	9.75259	8.21906	54.6141	36.7663	34.8087	17.8037	26.3421	15.0859	43.6173	22.6944	60.9819	22.9949	50.2316	19.9954	11.9294	12.3832	13.7005	9.48478	33.258	7.82649	7.80033	9.69978	42.063	19.7439	42.4312	31.074	FALSE
Nitab4.5_0000462g0040	4.09066	7.01054	4.67807	6.17462	5.52805	7.55918	5.15092	3.54024	2.53941	6.92945	5.13203	3.74419	2.47746	5.26204	2.51011	10.7451	8.86501	10.0884	17.7767	20.1784	13.8802	6.88103	8.40706	7.97024	2.61369	5.28993	6.32111	12.3989	9.79059	7.46762	4.40682	2.13791	3.62007	1.89191	2.69062	3.16192	5.25976	6.42062	3.74353	5.26856	3.41654	9.89949	17.2785	7.75278	4.74158	9.88571	3.38827	2.58148	FALSE
Nitab4.5_0006272g0030	3.41918	3.49167	2.44406	4.82265	2.81693	3.98034	6.27691	4.2746	4.06874	6.01081	2.44827	5.49557	11.5426	10.1875	19.6276	15.1957	9.07681	5.1456	0.889496	2.44211	0.372775	8.26	4.57578	4.92987	2.17845	3.57664	1.94097	3.4655	2.72865	2.42911	2.06099	2.44348	1.03581	3.404	3.10262	1.64188	3.1183	3.87331	4.87341	4.65155	13.7859	9.80602	1.2348	5.92188	2.56535	2.87442	1.84676	2.71617	FALSE
Nitab4.5_0005049g0030	5.07224	4.36982	2.88169	4.12172	4.84307	3.70461	3.87115	3.69987	4.47923	5.25678	3.75702	4.6414	18.996	20.9976	11.7106	10.9882	9.96366	9.415	6.69137	8.02205	7.37143	11.214	14.1781	12.4132	7.44311	9.31631	11.5934	7.64513	9.49769	5.01501	6.24127	4.61195	6.83888	4.06938	8.22107	5.91824	4.10792	4.22313	4.01675	4.55173	17.2348	10.1223	7.36162	12.6018	9.45093	7.38594	5.89736	6.06956	FALSE
Nitab4.5_0001031g0160	7.06037	5.77547	8.2965	9.10866	6.91312	5.48621	6.26248	6.91756	5.71753	5.98912	8.87891	4.54748	41.5645	29.2048	14.5261	2.57508	2.48717	3.0448	2.4327	4.10682	1.88287	3.80409	4.78144	3.91706	749.279	495.875	281.065	3.14352	4.37364	6.5875	6.76181	8.50039	10.4669	3.33123	34.1992	5.8623	7.04411	7.16933	6.29919	6.47183	28.4318	2.70235	2.80746	4.16753	508.74	4.70155	8.57638	14.4642	FALSE
Nitab4.5_0006878g0050	3.32852	2.92864	2.6698	3.64633	3.22356	2.24053	3.69842	1.59231	1.27241	2.38827	2.81516	2.35562	1.7709	2.03879	0.498748	3.92343	2.2251	1.69699	9.76486	9.12898	8.86244	2.64221	2.9218	3.21522	4.51327	6.24574	4.63353	3.19801	2.79913	2.72186	2.39793	1.09717	1.99705	0.587625	0.9878	0.362643	2.97565	3.0368	2.18771	2.51968	1.43615	2.61517	9.25209	2.92641	5.13084	2.90633	1.83072	0.646023	FALSE
Nitab4.5_0000003g0420	3.37966	6.16905	4.69355	3.75194	3.79845	7.05092	7.22217	5.03738	6.78505	5.54225	4.20176	4.2332	11.5881	12.2541	11.3566	11.1371	11.95	7.4461	2.25213	4.27005	3.9529	9.31466	10.4418	7.53014	9.72402	10.9259	8.36536	4.30452	3.25277	3.66804	7.05258	3.96321	4.1278	4.14165	2.30551	3.08277	4.74742	4.8671	6.3482	4.65907	11.7329	10.1777	3.49169	9.09554	9.67176	3.74178	5.04786	3.17664	FALSE
Nitab4.5_0009641g0040	14.9748	17.4222	17.3311	17.2532	14.475	16.1694	21.2164	18.2298	23.363	16.2187	16.9043	15.6733	44.3216	32.0902	18.6298	20.2799	30.6432	24.294	11.305	11.9973	15.7782	33.4997	21.95	18.5203	14.2699	14.6245	16.9051	21.9501	25.4528	13.7608	18.9146	16.4418	21.3617	9.188	17.2951	22.4144	16.576	15.9659	20.9364	16.2655	31.6805	25.0724	13.0268	24.6567	15.2665	20.3879	18.906	16.2991	FALSE
Nitab4.5_0007109g0010	7.1013	5.42188	12.3535	6.19762	5.98726	3.14571	6.94111	9.14126	8.58111	6.46181	4.77408	5.26863	16.8086	12.7462	12.4453	5.98445	5.36348	3.36735	2.19841	2.1275	4.06201	5.9597	5.07753	4.96455	22.6892	11.1892	16.3209	6.68624	7.56865	4.49822	2.45337	6.55177	9.91873	11.2251	22.5849	11.4493	8.29224	5.1102	8.22116	5.5015	14	4.90509	2.79597	5.33393	16.7331	6.25104	6.30796	15.0864	FALSE
Nitab4.5_0004924g0030	25.2969	31.1252	27.0246	22.1549	17.0002	19.0521	21.3319	15.122	14.2275	13.1306	11.7398	14.9098	15.38	18.7741	10.4469	34.1468	26.4748	37.9841	51.3799	68.5065	66.5231	28.9976	29.4422	31.9712	8.00319	12.2878	20.1568	35.7684	27.7301	27.034	13.1839	10.7703	10.3358	11.2002	5.38108	6.85258	27.8156	19.4024	16.8938	13.2601	14.867	32.8686	62.1365	30.137	13.4826	30.1775	11.43	7.81128	FALSE
Nitab4.5_0001780g0140	30.7798	23.765	29.1569	26.0253	21.8366	22.479	27.5641	30.5832	17.756	27.4493	23.6558	21.0932	11.7967	16.6712	6.73069	12.0147	13.5967	15.2812	41.9256	36.7604	62.2048	14.5956	11.1118	16.0177	26.7363	43.5012	35.8214	34.2094	43.1518	51.8276	32.9322	31.7623	42.6725	25.6932	14.6118	23.3987	27.9006	23.447	25.3011	24.0661	11.7329	13.6309	46.9636	13.9084	35.353	43.0629	35.789	21.2346	FALSE
Nitab4.5_0003458g0010	0.985716	1.01987	2.44346	0.749537	0.558272	0.719865	0.658322	1.04105	1.48821	0.980801	0.785886	0.445175	25.5293	17.9672	13.4922	6.36203	4.42562	4.66373	2.7952	4.02558	1.20049	9.57344	8.27115	7.38926	36.2173	23.0512	23.6092	13.7602	11.4533	7.57221	11.95	8.74328	26.1817	14.0293	41.6153	11.0783	1.48302	0.675891	1.06253	0.737287	18.9962	5.15046	2.67376	8.41128	27.6259	10.9286	15.625	22.241	FALSE
Nitab4.5_0008803g0020	4.52864	8.19743	6.02904	6.35974	5.6166	9.60926	8.90464	7.01506	9.01697	5.60932	6.20997	5.55658	61.8904	56.3273	46.3693	45.3099	52.0126	38.1995	14.8261	24.1875	18.975	42.4119	36.1528	32.767	6.14737	12.5312	9.45933	15.6473	11.7959	10.3242	14.8516	15.3542	10.7515	12.9867	8.33954	11.8032	6.2517	7.1952	8.31222	5.79196	54.8624	45.174	19.3295	37.1106	9.37929	12.5892	13.6525	11.0431	FALSE
Nitab4.5_0000985g0020	32.5231	26.7229	27.5276	29.6918	31.389	27.033	18.632	24.7728	27.1535	25.6036	37.404	20.6743	103.08	113.251	57.4025	19.2475	19.5925	15.8577	35.8571	30.6664	26.013	32.6838	33.4774	37.0968	628.594	398.35	455.072	65.3489	85.9938	68.6543	86.177	91.0296	114.721	76.8054	222.06	116.625	28.9245	29.3713	23.5194	27.894	91.2444	18.2326	30.8455	34.4193	494.005	73.3323	97.3093	138.497	FALSE
Nitab4.5_0001456g0110	13.1778	9.74198	8.0992	10.132	10.1816	8.72047	10.3946	9.98697	9.04698	9.61181	9.46726	10.0151	60.411	46.3914	29.8604	16.4507	13.4226	18.2955	14.0605	11.7745	12.9019	19.7688	21.4049	20.3506	65.1724	53.4766	55.7035	20.3023	22.6554	11.557	18.8773	19.3104	27.1923	43.7838	120.533	26.7298	10.3397	9.67802	9.80953	9.69804	45.5542	16.0563	12.9123	20.5081	58.1175	18.1716	21.7933	63.6823	FALSE
Nitab4.5_0009593g0010	3.81812	5.59669	3.82673	5.82484	3.81045	4.42964	4.42946	3.88559	4.0323	3.31381	2.9031	4.58829	48.3645	38.029	39.9651	19.8516	14.5837	15.0788	8.83963	16.2837	8.11981	21.8364	19.7307	21.9417	66.8971	33.7515	43.5411	34.2409	28.4798	34.3506	27.4059	34.278	39.9825	52.8153	97.1849	37.6827	4.41385	4.68831	4.11578	3.60173	42.1195	16.5047	11.081	21.1696	48.0632	32.3571	33.8888	62.5609	FALSE
Nitab4.5_0000203g0250	19.0808	12.6016	11.069	13.8845	13.5643	6.9593	10.7316	11.3063	13.5186	8.14679	9.47705	10.4522	40.1814	25.6139	18.2279	5.22864	8.91505	7.21471	10.3173	2.36155	3.6341	9.7937	6.40235	6.45883	44.6952	29.8404	32.6436	15.7417	21.0386	12.5514	49.2101	29.7315	43.3455	27.4455	48.6203	23.5173	14.2505	11.4694	11.8522	9.35868	28.0077	7.11947	5.43765	7.55163	35.7264	16.4439	40.7624	33.1944	FALSE
Nitab4.5_0000123g0220	6.52091	3.46654	5.54753	7.43351	4.3526	3.03691	4.46407	5.93635	6.95869	5.1963	4.89464	4.54609	21.0309	22.6707	14.5998	8.10959	5.17125	4.58204	4.69492	4.10846	4.92514	5.08936	4.59908	6.75087	31.0524	17.2054	21.1668	6.65111	7.61075	6.93459	3.91726	7.21737	7.91787	13.1289	32.5775	14.9475	5.17833	4.941	5.78637	4.87901	19.4338	5.9543	4.57617	5.47977	23.1415	7.06548	6.35083	20.218	FALSE
Nitab4.5_0000613g0080	0.691364	3.07899	3.99512	1.68243	2.39504	2.79817	4.78	4.08861	5.24167	2.34447	1.61964	1.69662	9.10114	7.27677	9.42363	8.11555	6.49463	3.36048	0.642229	1.30624	0.784131	3.6557	3.36934	3.92012	0.475907	1.60064	1.27492	2.04236	0.847541	0.857109	1.78961	2.2056	0.710157	1.01696	0.912335	0.414286	2.58849	2.29188	4.70343	1.88691	8.60051	5.99022	0.910866	3.64839	1.11715	1.249	1.56846	0.781192	FALSE
Nitab4.5_0006656g0060	2.79975	1.29254	1.86875	0.802136	1.96238	0.600239	2.28965	1.89684	1.43654	0.870215	1.62143	0.947089	12.1142	10.7622	6.32024	0.257623	0.338234	0.792368	0.683606	0	0.112086	0.675556	0.065672	0.84226	53.1422	28.7276	27.6713	4.18319	3.60243	3.7748	1.86122	1.9864	9.43066	5.89915	17.6887	6.31962	1.98701	1.12158	1.87434	1.14624	9.73221	0.462742	0.265231	0.527829	36.5137	3.85347	4.42609	9.96914	FALSE
Nitab4.5_0000309g0240	12.1288	11.9537	15.6689	8.65201	9.1403	6.54331	10.2774	7.21135	6.38993	8.6514	7.53232	6.09914	2.95011	3.53566	1.25411	4.32842	2.5998	5.79976	8.33239	11.0458	13.5959	4.48215	6.28273	4.83494	2.20531	4.91435	4.58215	9.48372	11.1862	5.61277	5.31357	2.94477	5.36147	1.60428	1.46169	2.06006	13.2505	8.11187	7.95956	7.42762	2.57996	4.24266	10.9914	5.19994	3.9006	8.76088	4.53994	1.70868	FALSE
Nitab4.5_0002356g0140	0.883966	0.291928	0.696235	0.927506	1.01988	0.276459	0.566218	0.745563	0.543717	0.708005	0.649715	0.444758	1.39626	1.91147	0.628449	0.029508	0.061514	0.070711	0.13237	0.048139	0.113798	0.383965	0.230258	0.339693	2.09547	1.48423	1.59653	0.659868	1.03037	0.331192	0.684666	0.562022	1.61063	0.848884	2.74069	0.718666	0.624043	0.741282	0.618499	0.600826	1.31206	0.053911	0.0981023	0.317972	1.72541	0.67381	0.95244	1.43608	FALSE
Nitab4.5_0004833g0020	6.6909	3.89599	6.87747	1.78602	3.05552	2.63549	2.91472	6.39139	8.77354	4.40221	4.00601	2.40024	19.9912	17.3839	4.31786	1.01593	1.27586	2.66179	0.672847	1.11874	0.660621	1.69341	1.37087	2.30465	261.37	216.311	192.618	2.69776	7.64345	3.61217	3.66289	2.3354	10.4055	2.57259	24.2643	2.84682	5.82145	2.49234	6.02655	3.60282	13.8977	1.65119	0.817403	1.78964	223.433	4.65113	5.46794	9.89457	FALSE
Nitab4.5_0005756g0040	2.04921	3.13235	1.60816	2.72153	1.34966	2.99174	2.55209	2.23282	2.64358	2.55458	2.78499	1.60978	9.32167	13.4155	9.24459	7.04628	5.03596	4.86788	1.95235	3.28128	1.88885	4.45986	5.90433	5.99792	4.86078	5.14902	6.74678	2.57474	3.40652	1.49366	1.92807	1.89914	1.68964	2.05222	6.59443	2.04321	2.26324	2.35431	2.47616	2.31645	10.6606	5.65004	2.37416	5.45403	5.58552	2.49164	1.83895	3.56329	FALSE
Nitab4.5_0006117g0030	60.337	54.9769	65.6181	46.1863	42.4798	39.1703	45.8871	34.5717	24.9149	38.8083	34.7541	37.3705	31.5306	31.4409	6.83972	39.4034	27.6586	47.9426	105.139	71.9895	107.963	39.4629	47.5346	42.5886	17.4382	24.9979	27.2898	38.4811	50.963	28.1266	31.6573	15.4786	37.1455	10.5481	14.9453	14.0803	60.3107	42.6121	35.1246	36.9776	23.2704	38.3349	95.0306	43.1954	23.242	39.1902	28.0938	13.1912	FALSE
Nitab4.5_0004097g0050	3.50959	2.8407	3.53439	3.10801	2.65383	3.07435	2.93942	1.9071	2.90149	0.962642	2.21262	0.866752	151.433	92.3931	12.3856	2.90224	6.62517	5.81247	6.34901	3.07913	6.50931	6.29352	3.85921	3.53966	1508.36	445.607	495.609	10.466	11.3284	19.5185	17.5511	29.0526	17.5332	9.70652	54.805	12.6111	3.29489	2.9454	2.58267	1.34734	85.4039	5.11329	5.31248	4.56413	816.524	13.7709	21.3789	25.7075	FALSE
Nitab4.5_0000028g0180	16.4886	3.97499	4.48655	5.63444	8.42461	3.0177	3.53897	11.6172	14.53	9.86911	8.04831	3.56571	43.0883	44.7465	11.0206	0.809758	1.66241	3.06011	1.68098	1.51419	0.740793	2.10017	3.11611	4.42559	311.288	210.875	182.95	5.26211	14.1489	5.41838	6.6371	6.30606	17.0124	9.24058	60.1931	8.44007	8.31673	5.69225	9.89537	7.16104	32.9518	1.84409	1.31199	3.21396	235.037	8.27646	9.98519	25.9579	FALSE
Nitab4.5_0009232g0030	1.96178	2.77429	2.55341	2.05053	2.26201	2.50521	2.56319	2.91403	3.11071	2.89194	2.16824	2.23312	12.3456	10.748	9.45565	7.49821	7.2134	4.13269	3.12741	2.70784	4.89229	8.22692	6.01436	5.80599	10.3968	10.8545	8.99639	2.8535	3.69698	3.31437	3.07034	4.48078	5.66452	1.37139	4.30462	3.63173	2.42983	2.27258	2.86264	2.4311	10.8498	6.28143	3.57585	6.68242	10.0826	3.28828	4.40521	3.10258	FALSE
Nitab4.5_0000437g0020	0.798243	1.42423	0.643296	0.565336	1.17805	1.18073	1.0596	0.971561	0.846475	0.586329	0.55647	0.470423	1.11597	0.857388	0.194543	3.2166	2.34206	3.29108	3.96771	7.45987	5.97528	3.42835	3.0538	3.43976	1.21669	0.430644	0.905373	1.86955	1.33312	1.63084	1.19227	0.902536	0.604036	0.463451	0.182509	0.341097	0.955256	0.974706	0.959213	0.537741	0.722634	2.94991	5.80095	3.3073	0.850904	1.61117	0.899614	0.329019	FALSE
Nitab4.5_0000512g0060	21.6077	14.1524	18.5178	17.4776	13.9218	11.9135	9.22639	9.42205	10.447	12.5132	13.3176	12.4564	65.3443	71.5809	49.6617	40.193	40.9042	37.6932	14.6172	23.5536	13.1669	50.7857	45.9949	38.7996	66.9248	46.721	52.852	51.1467	49.1259	92.6192	36.2416	80.2941	53.0545	70.5533	127.332	95.1973	18.0927	14.4376	9.69848	12.7624	62.1956	39.5968	17.1126	45.1934	55.4992	64.2973	56.5301	97.6942	FALSE
Nitab4.5_0004821g0020	0.375318	0.315394	0.238831	0.185525	0.334355	0.160885	0.282139	0.384887	0.318144	0.232193	0.109855	0.265461	33.5284	32.7899	12.3706	21.3085	17.3213	12.7208	3.31596	6.44416	7.80105	17.8186	17.6225	12.7992	0.872288	1.67218	0.985629	1.09092	1.49193	0.332063	0.955729	1.11714	1.06917	0.74388	0.578077	0.568456	0.309848	0.226922	0.32839	0.202503	26.2296	17.1169	5.85373	16.0801	1.1767	0.971638	1.04735	0.630138	FALSE
Nitab4.5_0001287g0050	1.79355	1.14776	0.288743	1.45392	1.13462	1.60857	0.199112	0.913261	1.67568	0.824546	0.846172	0.819509	12.1541	11.5787	6.74279	0.157804	0.343524	0.283022	0.315503	0.571958	0.233663	1.98523	0.655215	0.51449	60.462	29.0216	23.9701	5.78701	9.45859	2.26075	4.59678	5.8218	9.49468	8.12508	44.6998	4.37601	1.07668	1.39904	0.92935	0.830076	10.1585	0.26145	0.373708	1.05164	37.8179	5.83545	6.63775	19.067	FALSE
Nitab4.5_0000287g0030	27.8675	17.8411	29.1931	17.451	15.3043	11.4806	14.1046	30.3259	22.4508	14.6073	12.4958	20.4054	42.3186	31.8909	27.7123	12.5376	11.9678	10.8659	7.16158	6.57823	9.04804	13.0858	10.7358	9.27947	31.8092	16.4232	20.97	12.0274	15.7171	13.5586	9.9763	38.8637	23.1178	32.7554	35.1542	44.4754	24.9672	14.7453	22.2938	15.8362	33.9739	11.7904	7.59595	11.0337	23.0675	13.7677	23.9859	37.4617	FALSE
Nitab4.5_0000209g0210	0.257449	0	0.039596	0.315896	0.036682	0	0.039331	0.078245	0.037781	0	0	0	4.26777	3.02683	3.95347	0.136992	0.213374	0.377554	0	0	0	1.92163	0.119099	0.077471	3.3407	3.81138	3.20967	1.30661	1.95774	0.285579	0.027855	0.597524	0.870524	2.94992	2.97529	0.865973	0.099015	0.117526	0.0517857	0	3.74935	0.24264	0	0.706068	3.45392	1.18331	0.498634	2.26373	FALSE
Nitab4.5_0000784g0030	5.31304	3.93103	3.57425	5.86221	4.66361	3.63969	2.54935	3.54529	5.2287	4.3234	6.38671	4.04984	101.654	91.9561	58.9255	56.6365	54.8232	49.985	17.2337	26.1346	32.2555	61.472	36.3865	39.1886	24.8483	20.4328	17.1903	20.159	20.7232	15.1379	4.87215	12.5103	13.4821	10.6149	11.6058	13.8612	4.27277	4.72184	3.77445	4.91998	84.1787	53.8149	25.2079	45.6824	20.8238	18.6733	10.2882	12.0273	FALSE
Nitab4.5_0009088g0010	3.56612	5.56897	7.29066	6.28015	7.37571	6.36834	7.32894	7.05893	7.8649	8.32801	6.42321	4.82561	69.1006	56.6688	41.7947	30.8755	22.4947	24.1751	20.3433	17.4508	21.8281	28.9568	24.3396	23.0476	59.7913	26.7915	29.254	13.4744	14.756	12.9581	17.8751	23.4419	17.4205	19.5329	26.0467	19.4724	5.47525	6.67473	7.41759	6.52561	55.8547	25.8484	19.8741	25.448	38.6123	13.7295	19.5792	21.684	FALSE
Nitab4.5_0008745g0010	3.1262	4.97562	6.69646	2.74139	2.99956	1.95631	2.30478	3.04082	1.933	1.64162	0.769545	1.91342	22.969	18.5982	23.6576	5.684	4.80244	1.46013	2.63169	2.41838	6.07935	2.57901	2.26592	1.57558	18.2971	21.4577	24.5632	9.24814	5.01035	6.58908	5.03152	2.64052	2.08718	5.62249	5.1354	3.47094	4.93276	2.56575	2.4262	1.44153	21.7416	3.98219	3.70981	2.14017	21.4393	6.94919	3.25307	4.74294	FALSE
Nitab4.5_0005939g0020	18.8948	7.93044	10.3617	7.37721	9.84826	4.4422	10.4878	9.97653	9.77369	6.91837	7.62517	6.56493	62.766	57.4012	38.6146	5.83119	8.22008	9.81752	7.79307	10.791	6.01834	12.2012	12.301	12.9468	219.859	136.287	154.672	29.5549	44.4235	19.2208	24.7659	21.6228	50.0765	26.4112	131.44	22.6958	12.3956	7.22256	10.0794	7.03616	52.9273	7.95626	8.20079	12.483	170.273	31.0664	32.1551	60.1823	FALSE
Nitab4.5_0007739g0040	1.14194	0.662184	0.529101	1.06703	0.481084	0.552837	1.3888	1.00008	0.866691	0.749709	1.07472	0.921187	4.63791	3.71629	4.35866	0.24846	0.275394	0.620261	0.562583	0.06683	0.798548	0.928295	0.837914	0.76035	2.15112	1.33671	2.09843	0.595122	2.02221	1.81555	1.18682	1.46174	3.58318	2.83407	3.58383	2.70508	0.777741	0.700316	1.08519	0.915206	4.23762	0.381372	0.475987	0.842186	1.86209	1.47763	2.07725	3.041	FALSE
Nitab4.5_0002944g0150	16.31	18.7462	16.8804	20.3382	16.4655	22.2412	17.8501	14.3601	11.2906	19.9421	16.6448	15.2667	15.1357	15.3296	7.20736	19.537	23.2593	21.0906	54.2592	31.7287	71.7814	28.7157	25.2558	28.9749	21.7769	18.4836	37.6367	26.5597	29.1246	46.8784	28.1063	19.0944	30.4211	17.4785	13.0968	18.5073	17.3122	19.6816	14.5002	17.2845	12.5575	21.2956	52.5898	27.6488	25.9657	34.1876	25.8739	16.3609	FALSE
Nitab4.5_0000144g0080	8.24235	4.84294	4.46533	8.33209	6.25246	4.08764	6.20036	4.80665	4.77916	5.9586	6.84396	8.54732	0.241423	0.640296	0.986742	0	0.590772	0	0	0	0	0.817917	0.498022	0.586765	1.6074	0.963446	1.71535	2.85211	3.55057	6.26266	3.06817	3.74196	3.99393	6.07428	6.89547	6.23412	5.85021	6.22407	5.26206	7.11663	0.62282	0.196924	0	0.634235	1.42873	4.22178	3.60135	6.40129	FALSE
Nitab4.5_0000734g0070	1.53126	1.17236	1.34318	1.56707	0.868707	0.522785	0.882524	1.21343	1.87932	1.08663	0.856602	1.19474	26.1895	15.3868	21.7893	2.47129	4.26328	4.10484	5.43775	2.10569	2.71969	6.84884	3.10152	6.40941	32.1219	21.9026	14.3993	12.9049	10.7753	20.5116	35.6911	29.4276	45.302	29.6025	69.0559	26.6549	1.34893	0.986188	1.32509	1.04599	21.1219	3.61314	3.42104	5.45326	22.8079	14.7306	36.8069	41.7711	FALSE
Nitab4.5_0003649g0020	18.9378	16.7015	27.1474	14.6109	21.921	17.9747	23.8624	23.6062	35.0354	22.1829	12.699	21.3725	49.177	46.0232	47.606	32.3013	24.5994	14.1025	8.82536	15.1433	15.4856	25.2903	25.4272	19.7187	175.581	100.28	88.7724	22.9092	15.86	10.6301	13.4254	18.2927	17.4762	17.0241	20.0922	16.0513	20.9289	18.1689	27.5014	18.7514	47.6021	23.6677	13.1514	23.4787	121.545	16.4665	16.3981	17.7225	FALSE
Nitab4.5_0000041g0370	0	0.145025	0.077194	0.169075	0.117982	0.180964	0.195153	0.082278	0.282888	0.2756	0.123907	0.304553	6.90821	8.58201	4.05169	0.117841	0.579411	0.848919	0.15822	0.282361	0.263014	0.930892	0.457019	0.618347	14.9305	8.21713	8.60351	1.49058	1.9286	0.489432	0.381815	1.19155	2.43542	1.21233	8.11956	0.993245	0.074073	0.156007	0.186773	0.234687	6.51397	0.51539	0.234532	0.668753	10.5837	1.30287	1.33626	3.44171	FALSE
Nitab4.5_0002756g0050	0.286631	0.260666	0.464313	0.355804	0.519507	0.17596	0.153993	0.149536	0.178517	0.252612	0.281531	0.274561	0.176665	0.360548	0.054332	0	0	0	0	0	0	0.03728	0	0	5.69543	4.78193	5.19059	0.071964	0.499547	0.130318	0.254877	0.068292	0.112793	0.018806	0.604165	0.199742	0.337203	0.350424	0.160682	0.269568	0.197182	0	0	0.0124267	5.22265	0.233943	0.145321	0.274238	FALSE
Nitab4.5_0004360g0070	2.43316	1.59242	1.15276	1.11105	1.25268	0.489553	1.06098	2.16888	1.13842	1.93731	1.37614	0.851281	9.7089	11.8933	3.30474	0.822702	1.11592	0.365684	0.551796	0.935649	0.931838	1.26359	1.87252	2.33985	15.7443	9.29407	13.9847	3.74405	4.31564	2.69894	1.40476	1.19475	3.69894	2.68221	14.069	2.60354	1.72612	0.951095	1.4561	1.38824	8.3023	0.768102	0.806428	1.82532	13.0077	3.58621	2.09949	6.45157	FALSE
Nitab4.5_0004625g0020	0.584928	1.27763	0.975504	0.67192	0.857645	0.291527	0.280978	0.59323	1.24042	0.419141	0.273752	0.224271	10.944	9.61141	8.39702	2.34095	4.36329	5.92487	1.55673	1.71485	1.34731	5.37632	4.43354	3.86892	3.77758	4.41059	5.19909	2.34384	3.25143	5.18226	2.28911	6.18588	2.95516	3.79843	4.3044	4.85109	0.946019	0.607031	0.704875	0.305721	9.6508	4.2097	1.53963	4.55959	4.46242	3.59251	3.81005	4.31797	FALSE
Nitab4.5_0001026g0100	13.1849	15.8443	12.4562	12.8767	11.062	11.5197	11.7789	11.9328	13.1928	10.7422	9.92749	10.2195	27.3516	32.3055	17.0896	21.2917	22.0568	20.6471	9.27876	13.7668	16.4463	21.7955	20.0016	17.5993	9.54857	10.5034	11.528	12.725	11.7939	12.9249	10.5278	10.6648	12.2123	10.8043	7.17861	10.0239	13.8285	11.8195	12.3015	10.2964	25.5822	21.3319	13.164	19.7988	10.5266	12.4813	11.135	9.3356	FALSE
Nitab4.5_0001097g0040	16.0367	15.5325	21.5472	15.3823	13.4828	13.9994	23.5624	20.8098	27.9467	16.2528	14.5536	14.3946	39.8944	42.6461	41.0654	38.7055	38.9965	26.679	14.715	18.6063	19.9194	36.4465	28.1363	26.6227	9.18239	12.5601	11.783	18.2883	20.0968	17.5993	14.7853	22.6152	24.84	13.8264	12.2381	22.3244	17.7055	14.2881	24.1063	15.067	41.202	34.7936	17.7469	30.4018	11.1752	18.6615	20.7468	16.1296	FALSE
Nitab4.5_0000856g0190	0.625694	0.972061	1.13301	0.582349	0.913567	0.99939	1.13941	1.30373	2.18259	0.634518	0.695027	0.465434	27.0947	26.7837	19.06	14.767	15.4973	18.0494	7.49776	7.52493	10.1732	18.6474	18.2579	17.7394	1.19174	1.54616	1.84867	1.71412	1.84896	1.16644	4.02154	2.52272	1.57219	0.815341	2.31962	1.82488	0.910254	0.831769	1.54191	0.598326	24.3128	16.1046	8.39865	18.2149	1.52886	1.5765	2.70548	1.65328	FALSE
Nitab4.5_0003474g0010	10.0878	4.93664	3.74708	10.3439	13.3845	7.2782	11.2031	17.6119	18.9464	15.7032	10.1531	8.43853	111.421	105.675	86.4925	26.3853	44.2301	19.0044	10.9905	21.3423	16.291	47.0784	57.1314	51.8162	82.3796	41.0094	84.8416	13.8822	30.0526	30.2997	26.4756	53.9242	85.4394	26.7331	81.1893	74.7499	6.25718	10.3355	15.9205	11.4316	101.196	29.8733	16.2079	52.0087	69.4102	24.7449	55.2797	60.8907	FALSE
Nitab4.5_0000052g0280	3.38321	7.98346	6.40708	5.10215	6.74631	7.10004	9.21997	3.42017	3.77317	4.86061	4.72631	5.3243	5.79301	5.07671	1.18066	13.2778	8.22588	23.9406	25.2818	35.3744	31.3863	12.7072	14.3797	15.2694	4.61516	2.4597	6.69834	8.5386	13.3205	15.2768	3.10564	4.426	4.56301	2.36531	1.83156	4.9193	5.92459	6.31617	5.4711	4.97041	4.01679	15.1481	30.6809	14.1188	4.59107	12.3786	4.03155	3.03872	FALSE
Nitab4.5_0003786g0020	6.10154	3.25194	3.28036	4.65989	4.04995	2.79346	2.23993	2.79398	3.89282	3.31006	4.83743	4.27654	36.1854	41.6667	30.6882	5.34448	5.06547	6.97394	5.35055	6.79929	2.33144	7.6514	7.21519	6.79952	105.689	58.6901	69.4365	15.0493	40.2942	11.2401	18.4871	13.7764	37.4687	23.5713	89.7675	15.663	4.21128	3.83443	2.97558	4.14134	36.1801	5.79463	4.82709	7.22203	77.9386	22.1945	23.244	43.0006	FALSE
Nitab4.5_0000316g0270	9.55141	15.1719	10.5915	10.6423	10.7914	9.68613	13.6278	4.87102	7.88387	5.74506	5.49966	6.49795	6.965	7.37786	2.23277	11.7637	11.4389	22.1848	22.5539	26.8541	28.166	13.7341	16.558	15.6784	2.52629	2.52111	4.49871	8.8533	11.5134	4.9502	9.64428	4.85716	6.43905	2.83113	3.56922	5.40868	11.7716	10.3733	8.79424	5.91422	5.52521	15.1291	25.858	15.3235	3.18203	8.43897	6.98016	3.93634	FALSE
Nitab4.5_0004778g0020	277.111	155.5	101.936	198.374	147.97	121.716	141.567	106.953	59.527	148.49	112.26	200.149	19.1192	20.7382	12.3805	31.6091	37.121	23.791	153.013	97.0842	165.476	34.8483	28.3953	44.3905	147.798	84.0904	106.594	100.599	291.606	352.6	74.6256	111.778	138.555	118.694	122.351	147.203	178.182	156.02	102.682	153.633	17.4126	30.8404	138.524	35.8781	112.827	248.269	108.32	129.416	FALSE
Nitab4.5_0001542g0150	2.62703	2.5164	2.38231	3.09645	2.8363	2.76394	2.00596	3.16098	2.32647	2.99814	3.19551	2.23435	8.92348	9.50546	4.18772	3.09809	3.27892	2.5719	2.88851	1.93383	3.45649	2.93411	2.50137	2.35304	3.49338	4.05852	3.68576	2.94509	5.41264	2.90842	2.80199	3.03985	5.54627	1.74758	4.08547	4.35898	2.50858	2.8989	2.4978	2.80933	7.53889	2.98297	2.75961	2.59617	3.74589	3.75538	3.79604	3.39735	FALSE
Nitab4.5_0002007g0060	7.48348	7.86693	9.58471	4.95762	6.82134	5.18363	4.30063	6.91243	3.6948	4.839	4.98881	4.79491	11.8123	13.0058	17.8031	11.5829	8.79023	5.91771	0.589191	2.38007	1.65238	7.41222	8.07698	7.45389	2.05712	2.00313	1.41295	0.810319	4.05561	1.79202	3.30274	3.64474	0.492303	1.54416	3.45675	3.15251	8.31171	5.65419	4.96929	4.87424	14.2071	8.76363	1.54055	7.6477	1.8244	2.21932	2.47993	2.71781	FALSE
Nitab4.5_0002949g0020	0	0	0	0	0	0	0	0	0.215141	0	0.179846	0	107.104	90.4736	104.894	23.8781	40.5214	33.4064	9.46836	14.6489	12.5609	35.5794	30.0463	24.7493	95.009	80.9219	54.5386	4.05806	3.51799	11.4201	13.1694	10.7232	11.8028	3.83494	22.4554	9.20972	0	0	0.0717137	0.0599487	100.824	32.6019	12.2261	30.125	76.8232	6.33205	11.8985	11.8333	FALSE
Nitab4.5_0000171g0190	8.27551	4.74052	5.82564	4.96117	2.47737	2.28533	2.54745	8.53656	9.42804	3.30201	2.44807	1.79706	46.185	60.8293	17.4335	5.07314	4.4422	4.04608	3.449	5.29873	6.43286	4.87131	5.31753	6.44578	129.511	76.0706	72.3746	20.1786	20.3496	43.1042	37.9221	56.6455	74.7096	46.5707	175.577	38.7021	6.28056	3.24129	6.83735	2.51571	41.4826	4.52047	5.0602	5.54488	92.652	27.8775	56.4257	86.9501	FALSE
Nitab4.5_0002726g0090	2.28655	2.6147	2.10621	1.55439	1.10195	1.96134	1.0063	1.23923	1.37718	1.18507	1.53397	0.831868	2.03069	2.52582	0.494389	4.80911	2.19521	2.1243	17.0483	9.97791	10.7733	2.41262	2.88838	4.44165	2.31295	5.44081	4.99791	1.80227	2.31372	0.99402	3.19544	1.12047	1.83984	0.682738	0.290861	0.538532	2.33582	1.53923	1.20757	1.18363	1.68364	3.04287	12.5998	3.24755	4.25056	1.70334	2.05192	0.504044	FALSE
Nitab4.5_0001092g0030	1.08582	2.4001	1.15291	1.70655	1.29225	1.56241	1.38738	1.07832	4.0785	0.990593	0.883343	1.03816	24.5258	22.4659	20.6849	9.63631	13.6595	8.7992	4.95479	6.1381	5.38302	9.17134	9.76264	9.41786	1.44043	2.3681	2.62394	4.0731	2.83205	5.52325	7.50503	8.859	6.86244	6.10846	7.05355	5.33342	1.54628	1.5204	2.1814	0.970697	22.5589	10.6983	5.49197	9.45061	2.14416	4.1428	7.74216	6.16514	FALSE
Nitab4.5_0002546g0060	27.5765	22.4638	19.3654	34.0849	24.6641	26.5083	22.9468	15.9011	10.3289	23.5254	24.8926	31.827	12.0876	18.3072	10.1575	36.919	36.0614	33.3902	46.916	46.1234	56.0596	35.6101	30.8672	33.2982	28.7962	31.9677	30.0612	40.9191	52.6913	49.0589	42.5894	25.0735	37.7905	24.1171	19.5529	28.7149	23.1352	28.4191	16.3923	26.7483	13.5174	35.4569	49.6997	33.2585	30.275	47.5564	35.1511	24.1283	FALSE
Nitab4.5_0004554g0010	0.175683	0.194614	0.35919	0.064978	0.161955	0.124431	0.067149	0	0.014017	0.119222	0.047343	0.264372	0.029144	0.053617	0	0.493507	0.011552	0.342849	1.82988	3.98819	3.64235	0.120252	0.429125	0.384916	0.341121	0.07847	0.443096	0.591585	1.05033	0.43082	0	0	0	0	0	0	0.243162	0.117121	0.0270553	0.143646	0.027587	0.282636	3.15347	0.311431	0.287562	0.690912	0	0	FALSE
Nitab4.5_0012745g0010	1.304	0.906781	0.952769	0.892996	0.865904	1.10632	0.567007	0.910703	0.909121	0.954592	1.21036	0.963993	2.83048	3.37704	1.51849	0.481625	0.615253	0.353115	0.414395	0.444596	0.615555	0.638893	0.67988	0.819846	6.31142	5.33744	3.45893	0.617171	1.41743	0.923006	0.652757	0.407845	0.552609	0.685615	2.13342	0.395859	1.05452	0.955075	0.79561	1.04298	2.57534	0.483331	0.491515	0.712873	5.03593	0.98587	0.537737	1.07163	FALSE
Nitab4.5_0000368g0200	3.24463	3.02327	6.38275	4.8333	6.29927	4.32841	5.51445	1.29955	4.93847	2.58451	3.10507	2.70115	4.607	2.91405	0.353592	3.63822	5.09849	11.9687	36.0532	20.0619	51.5772	5.46705	8.25552	7.18311	4.45296	2.74201	1.63581	3.24673	4.69434	9.93347	4.10438	3.53943	6.54937	6.19368	5.17799	4.02344	4.21688	5.15366	3.91749	2.79691	2.62488	6.9018	35.8974	6.96856	2.9436	5.95818	4.73106	5.1317	FALSE
Nitab4.5_0000018g0150	1.05011	1.89515	2.27035	1.1856	1.50354	1.69486	0.81994	1.09107	0.654497	1.63831	0.98759	1.21299	0.622724	0.508928	0.150211	1.02558	1.64606	2.21922	2.4239	4.33591	4.37789	2.1175	1.79241	2.19586	0.69498	1.16021	1.34068	2.4609	1.58345	1.15001	1.54213	0.405757	0.679689	0.734008	0.23799	0.323451	1.73854	1.46133	0.85517	1.27963	0.427288	1.63029	3.71257	2.03526	1.06529	1.73145	0.875858	0.431816	FALSE
Nitab4.5_0007385g0010	5.80052	7.08599	8.20599	6.89299	4.47683	5.05641	7.14577	8.00188	6.36924	4.18829	6.34906	5.33702	17.5845	13.9519	19.9794	5.52024	8.5451	9.25901	4.30507	5.06547	5.91675	6.99058	5.12163	7.13489	18.0247	9.69918	11.1437	9.19145	8.16955	12.6159	6.18193	9.95604	11.6402	8.63349	17.8061	9.22555	7.03083	5.47541	7.1723	5.29146	17.1719	7.77478	5.09576	6.4157	12.9558	9.99229	9.25938	11.8884	FALSE
Nitab4.5_0002345g0030	7.65592	5.95597	6.56421	5.95496	4.77406	3.84675	4.44261	7.77975	4.7036	5.04708	4.98933	4.30321	18.3333	27.9833	7.46059	7.68138	4.20737	2.87892	4.45544	3.99903	4.09785	4.57447	7.95396	7.62882	20.3744	15.2302	21.1467	5.36822	6.19338	4.40749	3.64724	3.94196	5.12241	5.14841	14.9742	5.3476	6.72537	4.85859	5.64199	4.77987	17.9257	4.92256	4.1841	6.71908	18.9171	5.32303	4.2372	8.49008	FALSE
Nitab4.5_0000019g0190	16.841	6.63291	10.69	13.8343	7.15293	6.7443	7.44439	9.47556	12.8094	14.8397	10.8589	15.1495	51.9892	49.2584	29.756	7.15079	5.19972	5.07535	4.27273	9.41002	4.5874	10.9903	11.1284	15.6967	130.121	61.766	91.7522	20.8033	35.3133	20.4039	5.5294	17.0562	24.223	22.0802	80.1404	24.1982	11.388	9.24383	9.90979	13.616	43.6679	5.80862	6.09005	12.6051	94.5462	25.5068	15.6029	42.1396	FALSE
Nitab4.5_0002937g0040	2.80122	1.22337	1.13953	4.35872	3.51817	2.06231	3.45808	3.73614	3.44259	2.56523	2.1419	3.47934	51.751	36.0332	33.5086	5.67684	12.4148	5.95534	4.20361	5.45837	6.08415	14.6757	12.0141	13.1317	41.8905	15.1375	32.3916	5.90171	7.2255	14.5113	6.90603	22.1977	26.201	7.38941	26.4706	27.868	1.72138	3.31307	3.5456	2.72883	40.4309	8.01566	5.24871	13.2738	29.8065	9.21285	18.4349	20.576	FALSE
Nitab4.5_0000334g0160	3.73421	5.04136	3.9305	4.57608	5.49236	6.27567	5.59413	4.51668	4.68045	6.59299	5.04719	5.65901	2.84747	3.48171	0.726988	3.87668	5.09774	5.97788	11.536	7.52572	13.807	5.32864	5.48998	7.33277	1.69108	4.51778	4.37152	4.15729	5.90873	5.28353	10.9523	7.00712	7.01374	4.37486	4.78577	4.94538	4.23536	5.44804	4.93042	5.7664	2.35206	4.9841	10.9562	6.05047	3.52679	5.11652	8.32439	4.702	FALSE
Nitab4.5_0006558g0010	0.172377	0.29094	0.694012	0.239462	0.558665	0.276035	0.536469	0.536343	0.648171	0	0.275513	0	31.626	23.192	21.9253	11.029	14.2646	13.8383	1.65006	3.82254	2.57815	12.654	10.7516	9.09622	0.991007	1.52907	1.74394	2.06565	1.25771	0.753906	1.82234	0.992611	0.760651	0.308555	0.672367	0.213029	0.385776	0.358054	0.573661	0.0918377	25.5811	13.044	2.68358	10.834	1.42134	1.35909	1.19187	0.397984	FALSE
Nitab4.5_0000109g0550	2.49122	0	0.651788	1.25477	0.669645	0.430497	0.481516	0.513519	0.311326	0.55736	0.893172	0.645579	4.44038	3.37305	3.5941	0.698109	0	0.244808	0	0	0	0.948314	0.240602	0.441952	59.2602	39.5221	30.4753	2.40869	3.56197	0.840176	0.024437	2.32505	2.59704	3.50328	11.1543	2.22439	1.04767	0.784972	0.435454	0.698704	3.80251	0.314306	0	0.543623	43.0859	2.27028	1.64884	5.62731	FALSE
Nitab4.5_0007132g0010	0.692574	0.847323	0.810245	1.02305	0.939969	1.38057	0.876461	1.10389	1.67521	0.714137	0.691262	1.05772	12.0482	11.6024	6.19631	10.0136	8.33004	5.65275	3.08139	4.1015	4.13256	9.69656	8.54454	8.02697	1.58554	2.36891	2.14935	2.41726	2.05292	2.77775	3.40979	3.83636	3.74327	1.77078	2.19793	2.95034	0.783381	1.11453	1.21852	0.821039	9.94898	7.99879	3.77182	8.75602	2.0346	2.41598	3.66314	2.30635	FALSE
Nitab4.5_0000287g0140	23.4295	28.2328	15.6998	22.5413	23.8369	26.7794	28.5578	20.0282	15.6754	19.2041	16.8557	18.4507	11.5703	9.76546	4.73744	13.2788	12.7494	26.0169	30.5816	34.3923	31.7478	15.6119	18.0351	16.7599	29.4996	16.8437	26.2319	25.3006	28.5326	30.8772	18.2496	16.727	16.5883	7.72031	7.52024	6.62004	22.454	24.3859	21.4204	18.1702	8.69107	17.3483	32.2406	16.8023	24.1917	28.2368	17.1883	7.28687	FALSE
Nitab4.5_0008600g0010	45.2208	41.4374	49.3911	33.6124	31.3683	29.7193	35.1552	30.1797	20.3145	32.7903	28.2907	30.0198	29.4654	27.5013	11.1088	27.3727	22.8432	30.1801	78.7002	49.13	82.8308	31.756	32.2801	32.0565	18.1501	19.0662	23.4974	31.8877	46.3082	34.2657	24.3124	14.6307	30.3197	17.5529	15.0065	21.0742	45.3498	31.5667	28.5498	30.3669	22.6919	26.7987	70.2203	32.0309	20.2379	37.4872	23.0876	17.8779	FALSE
Nitab4.5_0003942g0030	4.80496	8.33324	8.04925	7.27251	4.48855	3.55923	7.39865	4.28809	6.56266	4.57071	5.7215	5.69711	13.2409	9.75322	12.4728	7.49857	10.8332	11.7986	3.31561	3.94953	5.62833	6.74772	5.6246	6.62577	2.66558	2.92087	3.04935	6.12033	7.76091	5.04071	4.81309	5.92671	4.94355	5.98295	3.89118	5.50286	7.06248	5.10676	6.08313	5.32977	11.8223	10.0434	4.29782	6.3327	2.8786	6.30732	5.22779	5.12566	FALSE
Nitab4.5_0000191g0070	2.21134	3.10951	2.11183	1.25553	1.62296	2.76469	1.81126	2.09546	2.37642	1.44354	1.01222	1.68393	13.3953	10.32	10.3522	8.55214	7.96288	6.89649	2.77825	3.4903	4.72103	8.58024	5.75124	5.7452	2.39588	3.17403	3.29456	3.42067	4.33974	1.93107	5.80422	4.22318	5.55394	4.30705	2.00102	2.72243	2.47756	1.88106	2.09438	1.37989	11.3558	7.80384	3.66319	6.69223	2.95482	3.23049	5.19378	3.01016	FALSE
Nitab4.5_0001348g0100	0.863584	1.57534	0.531767	0.85621	0.763701	2.03967	1.09075	0.742403	0.865626	0.94883	0.823894	1.06007	0.516117	0.340976	0.035647	0.730082	0.698728	1.71774	3.8491	3.2655	4.13052	0.704182	0.931214	0.981388	0.459002	0.864391	0.432909	0.900092	0.800223	0.647422	0.528281	0.057392	0.515329	0.086783	0.201637	0.263113	0.99023	1.21986	0.899593	0.944265	0.29758	1.04885	3.74837	0.872261	0.585434	0.782579	0.367001	0.183844	FALSE
Nitab4.5_0003221g0040	6.1673	7.18741	10.0824	5.59722	6.34905	5.53732	6.68005	8.34633	7.02501	6.92231	5.63429	4.4375	34.0979	37.32	27.6041	22.6522	22.978	13.8246	12.1685	15.9444	17.0099	19.1209	18.5889	22.7186	8.56537	12.048	15.8117	9.73136	9.23161	9.74607	11.1623	12.1788	15.3744	6.73067	9.25598	9.80488	7.81237	5.82786	7.35046	5.6647	33.0073	19.8183	15.041	20.1428	12.1417	9.56968	12.9052	8.59717	FALSE
Nitab4.5_0003767g0050	9.88326	6.62399	3.02256	8.9797	10.4004	2.71625	4.63271	5.33138	5.79518	5.33241	7.6853	7.0508	50.9544	27.4016	14.3746	3.83573	6.06909	7.01176	5.06803	2.90489	2.90907	9.57296	4.9603	5.37027	43.7401	34.4515	26.514	12.5997	31.8974	7.88895	14.9413	13.1933	31.4311	20.9047	42.8147	10.5987	6.50994	7.36546	5.25309	6.68951	30.9102	5.63886	3.62733	6.63451	34.9018	17.462	19.8552	24.7727	FALSE
Nitab4.5_0007763g0020	9.5146	13.4548	12.2966	11.4724	9.71458	12.1886	10.6485	8.86928	9.47297	9.5603	10.9818	9.68969	6.03789	5.71311	3.6169	8.30986	6.3	7.48428	16.4797	11.2064	16.8665	6.03202	7.45895	5.78537	3.28883	5.76955	4.71087	6.49595	9.08571	5.19049	7.64373	4.01192	6.60025	3.25515	4.5429	4.64593	11.7553	11.1252	9.66359	10.0773	5.12263	7.36471	14.8509	6.42545	4.58975	6.92405	6.0853	4.14799	FALSE
Nitab4.5_0000879g0010	5.70445	4.52252	5.73193	4.15258	6.95285	5.31306	5.56863	4.25858	5.40457	6.42652	5.14348	5.77065	47.577	35.7315	18.8539	10.0885	12.3341	15.6912	7.60869	10.9682	10.6865	25.3037	18.0355	19.1905	103.152	64.2246	65.8356	29.7948	27.2901	23.2977	20.0379	18.0351	40.8806	22.2595	70.7409	22.5475	5.31964	5.47283	5.07726	5.78022	34.0541	12.7046	9.75447	20.8433	77.7376	26.7942	26.3179	38.516	FALSE
Nitab4.5_0000207g0410	21.1221	10.938	14.3883	18.779	18.7885	10.0992	12.7147	9.90863	9.43917	11.6939	7.13267	14.6092	166.903	112.034	174.082	50.2561	73.0133	38.1443	42.2811	33.4724	28.5304	65.8556	69.1139	67.2453	331.613	230.895	187.388	114.432	98.4216	128.765	132.499	100.735	143.592	127.206	279.214	88.2112	15.4828	15.8889	10.6875	11.1452	151.006	53.8046	34.7613	67.4049	249.965	113.873	125.609	164.877	FALSE
Nitab4.5_0012890g0020	69.2328	69.9751	95.9573	73.1919	50.0416	44.642	74.6075	49.8644	80.9478	40.8144	61.9297	66.7671	255.564	200.735	221.844	100.468	83.3508	147.134	29.7496	42.9506	52.1921	84.3382	74.8791	64.437	4.19637	24.6601	20.7316	20.1772	24.4681	5.53126	26.238	14.8051	11.1766	24.7552	16.6388	13.479	78.3884	55.9585	68.4733	56.5037	226.048	110.318	41.6308	74.5514	16.5294	16.7255	17.4066	18.291	FALSE
Nitab4.5_0004685g0090	10.9646	8.2422	10.473	8.39245	8.41696	7.51897	7.97586	7.16431	5.28497	8.43848	7.82201	8.79744	61.2018	51.8848	41.41	16.2263	15.6533	23.6214	12.4436	20.6553	16.521	36.1855	22.8283	26.0446	100.037	53.6393	60.7383	67.6048	66.7693	60.6937	28.4357	39.6272	68.301	79.1229	192.255	84.6431	9.89326	8.10946	6.80838	8.35264	51.4988	18.5003	16.54	28.3528	71.4715	65.0226	45.4546	118.674	FALSE
Nitab4.5_0000040g0600	3.61748	1.4397	4.01833	2.57835	3.02973	2.08171	0.984101	2.2341	4.01755	2.43609	3.47656	2.05159	19.5179	36.4551	18.6799	1.22684	1.58689	1.00495	2.83484	2.69111	2.28835	3.24577	2.87363	4.3221	265.176	290.091	125.708	4.21581	4.89858	5.22238	5.93415	5.71002	8.8374	4.26005	46.7386	8.32243	3.02517	2.56326	2.41192	2.65475	24.8843	1.2729	2.60476	3.4805	226.992	4.77892	6.82719	19.7737	FALSE
Nitab4.5_0009651g0030	0.865213	1.8468	2.27281	1.14821	1.58033	0.754602	3.89183	3.90953	2.36358	1.45646	0.995396	1.20574	2.85636	2.64832	2.66551	1.58654	1.42463	0.91875	0.478211	0.36276	0.28497	0.980323	0.899097	1.04257	2.47214	2.64534	1.42424	0.745255	1.07108	0.783057	0.715155	0.863813	0.554968	0.137227	0.509173	0	1.66161	1.16105	3.38831	1.2192	2.7234	1.30997	0.375314	0.973998	2.18057	0.866465	0.711312	0.215467	FALSE
Nitab4.5_0002988g0010	15.6737	13.5449	17.7294	16.9123	19.5131	18.5437	17.7023	15.4163	13.8616	16.3116	15.6269	13.5753	11.6284	9.61554	5.78354	12.8987	15.3915	20.1008	27.9255	22.6016	25.9592	15.9095	14.595	19.8067	19.309	15.7753	15.3632	12.4876	17.6772	16.836	17.5312	13.1407	16.1061	7.41114	10.704	11.2954	15.6493	18.323	15.6601	15.1713	9.00917	16.1304	25.4954	16.7704	16.8159	15.6669	15.5927	9.80351	FALSE
Nitab4.5_0000295g0090	2.68039	1.86616	2.66513	2.71787	2.6308	1.87362	3.9515	2.43013	2.52604	2.75456	2.04401	1.92653	2.24666	1.85342	1.02385	2.13907	2.26004	2.97744	7.88821	7.27542	13.4601	3.05301	2.42956	2.9629	8.14035	3.19824	5.32711	2.72866	2.18572	3.20428	4.84721	3.11815	4.53266	0.5774	1.9584	1.60367	2.40389	2.40743	2.96922	2.2417	1.70798	2.45885	9.54124	2.81515	5.55523	2.70622	4.166	1.37982	FALSE
Nitab4.5_0003603g0040	27.9464	18.5408	16.53	31.4191	17.8326	18.3204	11.0249	11.3441	6.00261	22.8059	13.7677	20.7619	22.9706	16.7964	2.49374	24.365	24.6129	18.6791	116.886	112.762	149.043	31.8481	28.7481	38.9482	119.733	43.1978	79.3581	66.9916	122.622	228.906	23.9115	39.6429	54.7134	29.5508	34.6337	34.5845	21.0057	22.524	9.4572	19.1118	14.0869	22.5523	126.23	33.1815	80.7631	139.506	39.4226	32.923	FALSE
Nitab4.5_0001898g0080	6.69686	11.109	9.64859	8.6595	9.45082	13.0214	7.48356	9.38147	8.79972	10.9334	6.45233	7.74995	8.57697	10.7843	4.32	9.99164	15.4092	19.7786	52.3856	19.5881	54.0122	20.0185	24.8689	32.2413	18.3312	12.7389	18.9618	11.6438	13.7796	25.8089	26.3996	20.882	32.3981	8.87956	11.4654	17.7314	9.15146	10.3772	8.55492	8.37857	7.89374	15.0598	41.9953	25.7096	16.6773	17.0774	26.5599	12.6921	FALSE
Nitab4.5_0001965g0080	2.62235	1.82413	0.264681	1.11723	2.31737	0.966141	0.89051	2.18769	1.21495	2.56245	3.24889	2.34385	18.1888	18.3836	12.2116	1.67075	2.0087	2.88023	1.85254	2.20006	1.42071	5.92439	5.21147	4.73225	19.3797	6.72038	8.3861	7.23254	12.8682	6.54612	7.27182	7.46118	16.8072	12.6639	27.2749	7.10317	1.57039	1.46691	1.43105	2.7184	16.2613	2.18656	1.82444	5.28937	11.4954	8.8823	10.5134	15.6807	FALSE
Nitab4.5_0000355g0180	2.91233	2.53114	2.24805	3.38554	3.6426	2.27877	1.09506	1.9691	1.4924	2.98551	3.62695	1.52855	0.165988	0.138618	0	0.193098	0.209652	0.472626	1.92869	0.377135	1.99533	0.39597	0.261682	0.578864	1.35536	3.76964	1.09559	1.32866	1.89374	0.820656	0.828237	0.63043	1.37868	0.612836	1.22868	0.507489	2.56384	3.1023	1.51885	2.71367	0.101535	0.291792	1.43372	0.412172	2.07353	1.34769	0.945783	0.783	FALSE
Nitab4.5_0012124g0010	13.7558	13.4871	15.2454	14.0607	11.9794	11.5354	11.1937	10.0067	8.19277	11.7136	12.461	11.1571	7.16845	9.54298	2.54306	19.3807	12.8177	14.0442	19.7078	29.4121	20.4256	17.9445	15.747	14.9695	12.0296	15.5179	22.4449	38.7433	33.0766	20.8575	9.16316	5.39665	9.70227	8.50691	5.46306	7.23734	14.1628	12.5252	9.79773	11.7772	6.41816	15.4142	23.1818	16.2203	16.6642	30.8925	8.08736	7.06911	FALSE
Nitab4.5_0000581g0170	1.72948	3.86613	3.82915	2.97601	3.6843	5.99713	2.65729	3.06023	2.37728	3.6145	2.33481	2.64864	1.31861	1.29103	0.242162	1.49025	4.26964	7.02168	16.1985	5.96695	16.3509	4.90583	8.35052	9.10802	2.90587	1.85881	3.01389	2.55971	2.60622	13.6855	9.17896	8.60779	13.649	2.2582	2.61364	4.46543	3.14159	4.21915	2.69827	2.86598	0.950598	4.26052	12.8388	7.45479	2.59286	6.28381	10.4786	3.11242	FALSE
Nitab4.5_0001643g0070	37.5568	38.6277	40.9517	50.1258	39.6588	33.3793	41.2595	29.6887	31.9566	33.3074	40.6665	37.771	8.21036	7.72701	4.00206	10.774	12.1389	22.291	18.9031	28.4833	29.4962	14.406	17.9765	14.76	5.02211	10.8917	10.3459	25.7123	29.7603	20.3957	8.7043	7.28538	11.1762	11.1639	5.13641	12.0113	39.0454	41.0546	34.3016	37.2483	6.64648	15.068	25.6275	15.7142	8.75323	25.2894	9.05529	9.43719	FALSE
Nitab4.5_0009101g0010	8.07836	6.51726	11.5933	7.36977	7.17368	9.12074	7.52956	13.3452	14.8754	9.71827	6.74667	6.98586	27.7635	26.373	15.3342	21.2529	13.9542	12.7894	4.58183	8.88654	8.43699	17.812	12.8086	13.7034	4.06546	7.663	6.02484	7.50783	7.8513	3.08518	3.70053	5.30078	6.94509	5.15722	7.02308	8.45896	8.72964	7.88806	11.9167	7.81694	23.1569	15.9988	7.30178	14.7747	5.91777	6.1481	5.31547	6.87975	FALSE
Nitab4.5_0000496g0170	19.4723	17.9382	18.7277	19.7969	21.7219	13.3993	14.1326	20.6312	11.402	18.4352	18.694	21.8116	0.135885	0.150129	0.194519	0.894003	0.873507	0.216358	6.6218	3.63315	2.53697	0.876091	0.702786	1.65928	4.86981	1.00163	3.35267	2.22554	30.3486	5.18039	2.83116	3.27076	3.90715	0.856093	1.42999	1.77223	18.7128	18.306	15.3886	19.6469	0.160178	0.661289	4.26398	1.07939	3.0747	12.5849	3.33636	1.35277	FALSE
Nitab4.5_0002394g0060	2.61496	1.31041	1.19668	0.970363	0.852245	1.83431	1.34311	1.38223	1.31821	1.41062	2.12063	0.932201	163.049	134.309	66.7671	38.9929	45.9627	23.4412	6.53917	17.9241	13.0754	57.0633	37.8453	36.9293	229.833	115.358	185.084	11.9711	29.5224	7.71496	3.23201	11.3961	11.2801	8.08947	57.302	17.8986	1.70735	1.21897	1.34785	1.48781	121.375	36.1323	12.5129	43.946	176.758	16.4028	8.63606	27.7634	FALSE
Nitab4.5_0007793g0050	4.81261	5.13633	9.07236	7.08223	4.89064	6.03086	5.82817	5.6214	13.0609	6.92812	6.99615	7.14103	29.4075	18.6814	18.2814	12.1357	18.281	13.1226	4.45779	7.30513	6.86603	21.8212	13.3983	12.1865	27.9804	32.7606	23.8794	11.2541	6.11958	6.98044	4.77879	7.24883	8.46657	5.02296	12.6559	11.1592	6.34043	6.00125	8.17014	7.02177	22.1234	14.5131	6.20965	15.802	28.2068	8.11804	6.83139	9.61269	FALSE
Nitab4.5_0006493g0020	0.59071	0.311322	0.089555	0.068404	0.592424	0.242339	0.230269	0.659757	0.723575	0.024871	0.359731	0.221925	13.2964	23.73	3.27506	0.798089	0.290325	0.56016	0.416322	0.100467	0.174567	0.704292	0.34557	0.181731	26.6189	15.5173	15.564	1.15063	1.38224	0.953388	0.96342	0.275171	2.15993	0.940845	6.79742	0.547653	0.330529	0.301056	0.537867	0.202176	13.4338	0.549525	0.230452	0.410531	19.2334	1.16208	1.13284	2.76197	FALSE
Nitab4.5_0001696g0070	25.1446	29.6018	26.1552	24.7884	32.9094	22.7961	40.964	33.0388	64.2571	27.0954	26.9378	34.2471	147.003	96.7355	54.5026	55.8549	41.1551	52.0554	32.3934	34.7465	42.4797	45.8424	47.571	37.5042	44.8257	39.9572	31.1563	59.3946	64.1584	29.7756	27.6362	45.0328	72.0471	44.8372	53.8233	45.4415	26.9672	26.8313	46.0866	29.4268	99.4138	49.6885	36.5399	43.6392	38.6464	51.1095	48.2387	48.034	FALSE
Nitab4.5_0000807g0190	7.93524	12.9902	9.2862	8.40173	9.07996	9.42783	9.20506	5.84588	6.49189	9.00248	5.036	8.79472	1.80384	1.69797	0.907574	3.76959	4.61006	4.4411	5.81915	9.57017	5.97802	5.53578	4.74886	5.31678	2.54596	4.83681	6.06142	13.0664	11.6606	12.1279	4.91425	6.31894	6.78274	3.92193	1.78972	5.51385	10.0705	8.96984	7.18095	7.61106	1.46979	4.27359	7.12245	5.20047	4.4814	12.285	6.00531	3.74183	FALSE
Nitab4.5_0001164g0060	8.35026	9.37427	11.0797	10.2214	7.95406	9.23529	9.63822	9.25318	6.48938	8.45488	8.43272	8.07903	2.59834	3.2339	1.19156	3.41928	8.04251	11.7743	28.8745	12.3001	26.9685	11.0035	11.6677	13.6665	12.3181	8.87812	13.6708	6.55348	6.10513	38.1124	13.9794	16.992	18.6912	9.35957	8.58453	11.1203	9.60142	9.13693	8.46026	8.32221	2.34126	7.74538	22.7144	12.1126	11.6223	16.9237	16.5542	9.68813	FALSE
Nitab4.5_0000350g0190	42.3244	25.7034	47.2049	40.4736	23.4134	17.5162	20.4055	24.4543	29.585	23.9014	29.9206	35.3291	108.763	105.86	86.591	47.3504	44.4389	49.2631	25.2201	36.6455	34.8008	57.9992	47.9856	43.3042	140.875	94.9373	119.331	74.889	125.724	74.6434	49.5214	74.2012	82.2093	136.743	282.192	127.511	38.4109	27.1344	24.8149	29.717	100.405	47.0175	32.2222	49.763	118.381	91.7523	68.644	182.149	FALSE
Nitab4.5_0006973g0030	27.0144	24.0716	18.5691	29.8567	19.4887	23.1469	22.3059	11.7042	7.41211	26.8406	15.84	29.0307	8.54865	12.0088	12.7837	72.4329	45.6827	37.6159	87.539	121.319	60.667	37.8164	46.1423	45.0216	29.9988	32.3936	46.2967	85.8883	73.3557	72.3329	10.1629	17.5512	31.0241	19.655	7.95102	12.1062	23.2184	24.1641	13.8074	23.9038	11.1137	51.9105	89.8417	42.9934	36.2297	77.1923	19.5794	13.2374	FALSE
Nitab4.5_0006875g0040	5.9725	6.53928	10.241	6.32498	5.30759	6.00888	7.34561	9.11472	6.45216	7.31576	6.9975	4.63322	1.07853	0.97575	0.373179	0.76066	1.27303	0.931219	4.37524	2.26088	3.90962	1.0267	0.813379	0.864198	0.805115	2.07348	2.2252	4.14347	3.79745	2.50335	4.46873	4.72106	4.69252	2.11804	2.07027	3.08835	7.58427	5.88049	7.6375	6.31549	0.809153	0.988305	3.51525	0.901427	1.70127	3.48142	4.62744	2.42555	FALSE
Nitab4.5_0004502g0040	2.05251	2.32608	2.16193	2.77247	2.44798	3.1174	2.3802	2.92944	3.28873	4.2641	2.30715	3.39587	5.23498	5.41597	4.16296	3.24595	3.43536	1.86917	1.41449	1.69559	1.46761	2.65228	2.22807	2.95295	1.5957	2.27097	3.41614	3.30826	2.88925	1.14813	2.14225	2.60227	3.42946	1.39384	1.27866	2.23276	2.18017	2.77928	2.86612	3.32237	4.93797	2.85016	1.5259	2.6111	2.4276	2.44855	2.72466	1.63509	FALSE
Nitab4.5_0005046g0010	25.0462	24.515	19.6407	29.8816	21.2345	21.0427	14.4407	13.918	5.16724	32.7222	20.2568	26.4088	15.1782	20.4222	6.53092	83.879	79.5986	69.4478	55.503	119.469	54.0968	87.2717	84.5335	78.7491	128.303	79.0243	124.486	183.802	159.282	199.766	32.5118	31.2925	80.7242	27.3359	30.1415	34.5126	23.0673	24.0529	11.1753	26.4626	14.0438	77.6418	76.3564	83.5181	110.604	180.95	48.1762	30.6633	FALSE
Nitab4.5_0002586g0140	1.20946	0.503763	0.542849	0.148742	0.487455	0.469672	0.488831	0.421255	0.522836	0.504681	0.189352	0.402271	5.12709	4.07687	5.00952	2.49608	2.53649	1.77778	0.848842	1.42187	0.768727	2.34152	1.676	1.44846	0.98426	1.2086	0.937843	1.38999	1.46043	1.38188	1.04099	0.705738	1.52262	1.18018	1.30501	1.82941	0.752023	0.368623	0.477641	0.365435	4.73783	2.27012	1.01315	1.822	1.04357	1.41077	1.08979	1.4382	FALSE
Nitab4.5_0000175g0110	11.4222	17.4973	20.7906	12.7297	10.0959	13.6678	14.2238	15.146	18.7921	11.4714	14.0134	10.4749	18.9822	21.507	20.9514	22.9062	20.4835	13.7244	6.92276	7.41318	7.3446	16.5893	17.5539	14.855	3.25953	10.2963	6.00972	12.3602	8.88423	7.56	10.732	9.73796	10.5382	7.0885	3.96462	7.68431	16.57	12.1645	16.054	11.9866	20.4802	19.0381	7.22685	16.3327	6.52185	9.60147	10.3361	6.24581	FALSE
Nitab4.5_0005805g0050	9.30849	5.66935	2.56778	4.50572	1.60607	2.20395	3.10398	8.27299	5.05498	3.53942	3.98045	3.20095	17.0706	32.5899	5.28949	1.87712	0.863134	0.802765	1.3583	0.92936	1.05603	2.51629	0.92325	3.43549	184.83	95.9609	136.626	5.17796	23.2873	8.3958	2.59811	5.63039	14.5187	10.2332	33.0112	7.90934	5.84854	2.77191	5.47732	3.57361	18.3166	1.18101	1.11456	2.29168	139.139	12.287	7.58238	17.0512	FALSE
Nitab4.5_0004002g0030	1.83475	2.08139	2.41838	1.81631	2.07067	3.23117	2.80487	2.16059	2.29265	2.83306	2.13874	3.28447	7.32837	8.09858	4.44068	2.19342	1.89399	1.96942	2.49309	1.77164	1.09526	3.78692	5.61052	4.37613	6.01317	5.33304	7.31816	6.25378	6.48217	8.11218	10.631	6.05766	7.91179	7.22318	12.649	3.60461	2.1115	2.37272	2.41937	2.75209	6.62254	2.01894	1.78667	4.59119	6.22146	6.94938	8.20013	7.8256	FALSE
Nitab4.5_0006787g0030	2.39457	3.47618	3.5837	3.77304	2.35841	1.56395	1.9125	1.16242	0.578348	5.96329	1.69068	1.59997	0	0.788002	0	4.53725	2.52063	2.87766	8.65514	19.6709	7.05943	3.1136	3.33138	3.31685	1.12008	2.46299	2.07591	7.38825	5.67784	3.90319	2.68635	0.332536	1.8032	0.242354	0.433661	0.678771	3.15148	2.56513	1.21775	3.08465	0.262667	3.31185	11.7951	3.25394	1.88633	5.65643	1.60736	0.451595	FALSE
Nitab4.5_0004502g0020	14.8718	15.2403	16.1341	15.7281	16.321	18.4433	14.6056	16.2647	18.2491	16.3717	11.2647	11.3975	101.332	100.267	61.1136	83.2553	79.0782	68.7566	32.1191	48.296	52.6367	67.6329	56.3385	54.236	22.8127	25.7444	25.9089	30.1461	27.9542	37.5182	30.2384	31.8161	29.2293	23.0167	21.9469	21.2754	15.4154	16.8308	16.3731	13.0113	87.5709	77.03	44.3506	59.4025	24.822	31.8729	30.428	22.0797	FALSE
Nitab4.5_0000207g0450	13.6875	11.097	18.1805	11.2496	11.7911	7.19606	5.74487	12.5293	10.4813	6.09349	3.52846	8.56307	104.504	77.0027	116.641	33.6181	35.8858	29.2628	19.9122	26.2066	8.98185	52.6127	47.7401	37.0599	356.868	221.288	196.93	129.047	95.6867	160.255	96.9523	88.8675	144.036	110.2	273.978	77.7418	14.3217	10.0789	9.58515	6.06167	99.3826	32.9222	18.3669	45.8043	258.362	128.33	109.952	153.973	FALSE
Nitab4.5_0027601g0010	15.0047	7.8056	13.573	10.3247	13.38	10.0317	7.72675	19.7157	9.91945	12.6775	16.8425	10.0988	12.7114	12.1494	4.15997	0.102846	0.214224	0.469549	1.10487	0.520171	0.665539	0.728122	0.191646	1.6943	151.169	126.018	96.9751	3.62541	15.6488	3.89067	3.92197	3.4039	11.5549	8.72393	32.6651	10.1805	12.1278	11.2455	12.454	13.2062	9.67359	0.262206	0.763526	0.871355	124.721	7.72162	6.29359	17.1899	FALSE
Nitab4.5_0025577g0010	8.86528	9.22845	14.1334	7.0138	9.32614	10.6022	8.10372	9.81036	10.5173	12.1873	10.7261	6.9804	0.368289	0.269536	0.097459	0.525627	0.456516	0.15134	3.33896	1.19396	1.57131	0.579592	0.759029	0.617803	1.40131	4.70557	3.59771	4.35463	4.32258	1.51297	5.14425	1.66325	5.0347	1.17728	1.00797	1.61431	10.7424	8.98071	9.47713	9.96462	0.245095	0.377828	2.03474	0.652141	3.23486	3.39673	3.9474	1.26652	FALSE
Nitab4.5_0000106g0180	59.1452	47.3447	24.2372	55.8518	52.7635	44.0578	49.2781	44.4786	46.3624	47.6751	40.6618	58.2826	67.7885	74.4518	54.6173	53.1584	45.5111	26.0781	20.3689	20.1997	15.7508	29.3308	24.3455	20.2423	34.6664	31.9773	36.8936	54.9631	48.1607	38.7644	34.5565	109.296	85.82	78.3113	90.6825	74.4788	43.5757	50.891	46.7063	48.8732	65.6192	41.5825	18.7732	24.6395	34.5124	47.296	76.5576	81.1575	FALSE
Nitab4.5_0000521g0100	11.9919	12.3467	11.574	15.4275	10.0835	11.0583	12.0239	5.8103	6.20708	6.96596	8.92947	12.1866	20.2864	16.5241	6.70402	24.4043	22.3226	39.0253	59.8544	56.2895	83.8051	21.2232	28.5313	31.2135	17.7691	13.558	15.6166	26.8623	27.3997	44.1804	10.3932	8.19657	15.3958	14.014	7.82173	9.02237	11.9708	12.1898	8.01377	9.36067	14.5048	28.5841	66.6497	26.9893	15.6479	32.8141	11.3285	10.286	FALSE
Nitab4.5_0009820g0050	33.648	28.9425	28.4848	38.4051	31.3573	28.2272	21.8951	20.9198	19.8531	31.2579	33.8972	34.1487	19.8475	20.1576	17.5824	34.4429	34.6958	35.0444	66.7992	66.8575	57.5184	36.8618	26.2714	35.9351	17.5625	27.278	27.0823	48.5904	58.2622	55.3217	24.4982	21.8828	26.2065	25.4683	13.7307	20.899	30.3584	32.6632	20.8893	33.1012	19.1958	34.7277	63.725	33.0228	23.9743	54.0581	24.1958	20.0327	FALSE
Nitab4.5_0001213g0020	2.47035	1.79163	1.75157	1.19994	1.21823	0.897777	1.1701	1.24661	1.06608	1.50583	1.16442	1.08627	12.9905	13.5774	6.36365	3.33901	1.66051	2.6492	2.53301	2.81566	2.32531	3.3208	3.33922	3.8294	19.3678	15.1227	15.5769	5.17015	8.30898	3.02429	2.79282	2.36913	9.56629	5.19266	12.8068	3.85319	2.00452	1.10531	1.16093	1.25217	10.9772	2.54957	2.55799	3.49647	16.6891	5.50114	4.90941	7.2842	FALSE
Nitab4.5_0005396g0010	3.90942	2.76422	4.7775	3.37021	3.54178	2.94826	3.21249	2.31607	5.42939	3.28276	3.64129	2.48452	36.1532	15.6769	19.4029	6.70161	7.50695	10.9345	3.17962	7.76609	4.06149	15.3105	10.523	9.90441	20.675	17.3424	18.3211	12.2547	9.12675	5.50019	4.71098	10.5986	8.89068	16.141	22.0231	6.23365	3.81704	3.28675	3.65265	3.13619	23.7444	8.38102	5.0024	11.9127	18.7795	8.96056	8.06674	14.7992	FALSE
Nitab4.5_0000201g0250	0.291301	0.195746	0.240422	0.174801	0.304707	0.433537	0.438913	0.445267	0.26164	0.366121	0.294938	0.170141	0.711624	0.7818	0.389235	0.326275	0.476746	0.374453	0.080923	0.156825	0.173899	0.245007	0.474228	0.599755	1.18388	1.03247	1.10996	0.112809	0.19987	0.069171	0.291675	0.311964	0.227307	0.303099	0.167464	0.212374	0.24249	0.304348	0.38194	0.277067	0.627553	0.392491	0.137216	0.439663	1.10877	0.127283	0.276982	0.227646	FALSE
Nitab4.5_0000662g0060	0.769401	0.798061	0.930439	1.03672	0.884061	0.449136	0.136671	0.455558	0.773306	0.516448	1.08533	1.42377	1.94504	2.36254	1.71672	0.24083	0.685768	0.27412	0.204308	0.071185	0.146826	0.631357	1.12503	0.393192	6.532	5.30102	5.07506	0.411147	0.597246	1.10888	0.903831	0.402246	1.59415	1.41836	3.18387	1.31042	0.832634	0.789973	0.455178	1.00852	2.0081	0.400239	0.140773	0.716526	5.63603	0.705758	0.966741	1.97088	FALSE
Nitab4.5_0003564g0010	35.4643	34.8036	48.3829	29.9872	37.5328	30.1692	43.442	41.2604	34.2662	32.9483	28.1525	28.1825	14.809	12.563	5.52936	1.87354	2.19388	4.05471	1.80567	2.83478	3.0588	2.29702	3.15645	4.73761	192.276	149.738	113.558	7.29294	19.0262	5.54643	5.09678	4.56079	9.10469	4.93924	18.6727	7.61937	39.5503	32.5631	39.6562	29.7611	10.9671	2.70738	2.56642	3.39703	151.857	10.6218	6.25408	10.4104	FALSE
Nitab4.5_0002816g0020	11.1508	11.3573	14.6236	11.1895	10.3006	13.472	14.829	14.2633	14.8793	15.1553	10.761	18.6763	44.8666	42.5795	51.0324	35.5336	32.4144	19.7237	17.3772	19.9204	16.1983	28.408	33.9656	22.223	10.905	9.85497	9.92828	17.3036	15.674	18.9132	21.2716	28.4309	22.3879	20.3857	19.1434	18.4127	12.3772	11.654	14.6572	14.8642	46.1595	29.2239	17.832	28.1989	10.2294	17.2969	24.0301	19.3139	FALSE
Nitab4.5_0002224g0100	196.082	41.8421	61.4284	125.59	75.4852	44.1214	63.323	49.2716	26.7826	76.8013	65.3617	157.077	0.528974	0	0	0.090082	0.127815	0	11.3649	3.08485	22.0634	0.304394	0.177852	0.276155	8.41423	2.266	3.22899	7.37874	29.1558	29.141	1.92044	8.47428	14.9495	11.5831	9.80849	8.47457	99.7843	81.7323	46.459	99.7467	0.176325	0.0726323	12.171	0.2528	4.63641	21.8919	8.44806	9.95538	FALSE
Nitab4.5_0003828g0030	22.3724	32.7859	19.3098	22.6825	21.3579	28.0671	27.7086	13.0436	11.9269	21.9368	12.6929	12.588	29.9039	34.4252	11.2184	63.6268	48.8712	50.7373	91.5837	114.55	120.855	57.6912	67.6783	60.6374	18.9202	26.1471	40.2126	59.3928	59.2537	45.7398	35.2504	16.0418	38.6811	13.128	11.1884	8.31901	24.8227	24.0358	17.5597	15.7392	25.1825	54.4118	108.996	62.0023	28.4266	54.7954	29.9911	10.8784	FALSE
Nitab4.5_0000600g0050	0.704751	0.753336	0.357397	2.73944	1.28425	0.749748	0.987051	0.384152	2.85316	0.611763	0.498803	0.383598	29.0345	15.1106	18.168	1.34548	4.10466	3.34421	3.396	1.12405	1.25232	4.34868	3.6225	2.90084	11.4199	4.75992	6.37991	3.40135	5.29285	0.956595	10.7465	5.87504	13.4548	7.69442	6.95455	4.51541	0.605161	1.59115	1.40812	0.498055	20.771	2.93145	1.92412	3.62401	7.5199	3.21693	10.0255	6.38813	FALSE
Nitab4.5_0001182g0050	3.56105	2.60686	3.92711	3.0947	3.25329	3.92678	3.39271	3.25319	4.7621	4.49125	2.58149	3.44902	15.5944	17.2284	13.2152	11.3772	10.8345	7.92801	6.64655	6.7758	9.01514	12.1172	11.1724	10.5192	5.48754	6.8006	7.12703	9.0634	9.57047	7.07803	7.23388	7.4995	10.6952	8.64937	10.2131	7.2164	3.365	3.42492	3.80267	3.50726	15.346	10.0466	7.47916	11.2696	6.47172	8.57063	8.4762	8.69294	FALSE
Nitab4.5_0000102g0140	147.851	123.384	146.048	121.552	162.271	147.412	167.828	185.818	156.163	196.869	165.977	140.925	15.0705	10.5895	13.3933	5.64412	6.24357	4.86625	6.31464	6.0645	5.43217	6.3838	9.42391	10.0944	17.2074	13.6431	14.6878	10.6361	16.0147	12.5298	16.1791	17.8076	22.5581	11.9311	11.5583	16.6323	139.095	143.745	169.937	167.923	13.0178	5.58465	5.9371	8.63403	15.1794	13.0602	18.8483	13.3739	FALSE
Nitab4.5_0002172g0020	2.09398	3.94165	2.43747	2.45535	2.65889	3.36284	2.51404	1.52861	7.5268	2.22703	3.20591	2.28319	21.6316	22.5099	14.6927	21.6277	12.4868	8.52047	2.55212	4.54665	2.34729	15.2195	15.5271	11.1179	5.78668	7.35688	8.5336	19.419	10.917	5.55984	2.84883	5.06447	4.64773	6.54871	6.27722	2.2405	2.82437	2.82569	3.85648	2.57204	19.6114	14.2117	3.14869	13.9548	7.22572	11.9653	4.18701	5.02214	FALSE
Nitab4.5_0009179g0010	16.1045	16.0582	19.1347	16.379	18.0493	21.3701	19.5097	20.6483	18.3487	25.1421	17.7333	21.8131	28.5195	26.2885	19.2201	28.2068	21.7049	15.8182	9.95786	12.6225	13.8931	20.5398	16.3999	20.0036	6.92044	10.2884	12.4041	19.2152	14.957	10.7462	21.4128	18.6772	21.5351	12.775	15.6252	15.8592	17.0991	18.5995	19.5022	21.5628	24.676	21.9099	12.1578	18.9811	9.87101	14.9728	20.5417	14.7531	FALSE
Nitab4.5_0006764g0010	7.93588	10.2074	7.83145	11.6971	7.84902	10.6914	5.71746	5.69345	9.29368	7.12929	7.72406	7.27146	72.5326	67.7607	41.0947	55.1446	52.1682	45.2003	26.7074	32.024	36.4225	52.7834	40.7722	41.9775	28.7571	34.3173	34.6367	33.5965	29.4498	29.6822	25.9647	30.955	32.9067	29.5019	37.1966	32.0887	8.65826	10.0792	6.90153	7.37494	60.4626	50.8377	31.718	45.1777	32.5704	30.9095	29.9421	32.9291	FALSE
Nitab4.5_0004904g0010	12.7965	8.5472	8.71218	5.27103	4.23986	3.37136	4.19223	3.87473	9.40721	5.29273	6.6747	4.46829	69.8924	77.7886	40.1243	9.45134	11.5865	13.9116	8.41663	23.1725	7.4953	21.3072	24.2409	24.0656	131.67	120.583	107.788	29.5492	50.1278	25.076	12.002	15.0596	34.5769	54.9838	104.948	34.679	10.0186	4.29408	5.82472	5.47857	62.6018	11.6498	13.0281	23.2046	120.014	34.9177	20.5462	64.8703	FALSE
Nitab4.5_0000005g0550	6.75252	6.53323	8.5218	7.8696	5.3753	7.12063	6.04634	5.80053	6.80312	7.85211	5.57127	8.16953	0.352314	0.150654	0	0.298156	0.305555	0.246947	1.4116	1.6791	1.91423	0.305235	0.321776	0.694295	0.492618	1.93988	1.62891	4.69174	5.47919	3.85778	1.78397	3.47003	3.54032	4.20892	1.09324	2.51229	7.26918	6.78851	6.21666	7.19764	0.167656	0.283553	1.66831	0.440435	1.3538	4.67624	2.93144	2.60482	FALSE
Nitab4.5_0007767g0010	28.2588	25.207	31.5359	31.107	30.1709	30.4981	24.4315	37.9441	43.6488	29.4204	36.712	30.2292	1.79759	2.34414	0.709916	0.376937	1.13341	0.467244	0.19377	0.444531	0.085672	1.50529	0.42092	0.615458	3.64512	5.61707	3.50816	3.61552	3.31843	1.79513	1.84124	4.21763	2.63898	5.36828	8.26045	11.3605	28.3339	30.592	35.3415	32.1205	1.61721	0.659197	0.241324	0.847222	4.25678	2.9097	2.89928	8.32976	FALSE
Nitab4.5_0005686g0020	1.18545	1.88436	2.1785	1.70354	1.70886	2.15788	2.34298	1.74866	2.54893	1.95679	1.4669	2.13852	7.94851	8.6012	8.57571	11.2418	9.02035	5.2625	2.03091	2.51626	2.89256	5.71407	4.72049	5.4231	0.867241	1.84126	2.59748	5.16034	3.34957	6.64426	5.05524	7.21418	6.93986	5.0543	5.30167	4.56884	1.74944	1.85676	2.21352	1.85407	8.37514	8.50821	2.47991	5.28589	1.76866	5.05139	6.40309	4.97494	FALSE
Nitab4.5_0000506g0200	5.8289	4.95675	8.88209	2.55541	3.4495	2.8652	4.99328	6.71785	4.12159	4.09115	2.28131	3.47385	1.23198	1.35003	0.523774	3.03291	2.1877	2.16068	6.76718	6.04736	6.23689	3.33528	3.85227	3.68943	0.662785	0.441109	1.65404	2.95645	4.16655	4.1487	2.21341	1.73444	2.9701	0.720161	1.74045	0.598624	6.55591	2.9567	5.27757	3.2821	1.03526	2.46043	6.35048	3.62566	0.91931	3.75723	2.30598	1.01974	FALSE
Nitab4.5_0006540g0030	7.5576	8.76971	8.27022	5.89891	7.46294	7.9499	6.67349	7.35622	7.05581	9.60928	8.13701	6.33937	1.63965	1.49407	1.07615	1.90368	2.29859	3.34097	6.44057	3.0571	5.67541	3.01617	3.63849	2.8584	1.14651	2.14664	2.74959	5.4255	5.87433	5.87506	6.18936	5.08106	7.0594	2.47596	1.66285	2.90557	8.19918	7.10392	7.02851	8.02855	1.40329	2.51441	5.05769	3.17102	2.01425	5.72496	6.10994	2.34813	FALSE
Nitab4.5_0007099g0020	13.8157	4.90165	8.89179	8.79249	6.33141	5.55677	9.18591	8.77533	6.06531	7.31435	7.21115	11.1493	33.3082	29.7435	31.107	8.73999	12.4139	7.79803	10.2077	6.85564	7.05686	12.8102	9.82098	8.85529	35.1397	22.1889	25.6786	23.0022	20.7834	30.1566	25.7364	29.1596	22.9813	31.4427	75.7486	35.1328	9.20305	6.89356	8.00885	8.55827	31.3862	9.65064	8.04007	10.4955	27.669	24.6474	25.9591	47.4413	FALSE
Nitab4.5_0000013g0080	0.096408	0.138293	0.095638	0	0.17779	0	0.067561	0.094493	0.321678	0.093143	0.064567	0.139702	2.40552	2.53644	0.9252	0.047516	0.206073	0.101643	0	0	0.053027	1.06372	0.311382	0.261307	5.74225	5.44301	7.19558	1.16819	1.54456	0.162346	0.452258	0.760084	2.98599	1.61673	5.3405	0.710179	0.110113	0.0592633	0.161244	0.0991373	1.95572	0.118411	0.0176757	0.545469	6.12695	0.958365	1.39945	2.5558	FALSE
Nitab4.5_0003304g0030	47.1695	52.1653	39.8605	52.8913	51.8967	45.1875	48.8981	44.7562	45.9292	49.0209	50.8698	46.3037	37.808	36.8555	19.7997	44.5978	45.188	67.0145	89.9148	60.2926	83.9623	52.0011	52.7205	49.5911	45.3472	46.538	59.9472	68.7883	70.7364	74.8074	56.3868	40.879	58.8465	38.4872	42.3892	46.7621	46.3984	49.9918	46.5278	48.7315	31.4877	52.2668	78.0566	51.4376	50.6108	71.444	52.0375	42.5462	FALSE
Nitab4.5_0000081g0220	9.1182	12.3232	6.9808	4.93113	6.41554	6.99984	9.29721	4.54682	3.95019	4.32186	4.13228	4.5823	6.01123	6.12618	0.841255	8.7261	7.20201	17.1883	22.2785	24.1504	29.9186	8.8384	15.501	11.4187	2.16237	2.93038	4.23591	7.08596	5.49808	7.92978	6.86967	2.9733	9.7265	3.29572	4.92138	4.46902	9.47406	6.1155	5.93141	4.34548	4.32622	11.0388	25.4492	11.9194	3.10955	6.83794	6.52316	4.22871	FALSE
Nitab4.5_0004384g0060	18.0635	6.95177	10.2489	11.0819	12.0886	10.3066	4.13152	10.8474	9.93832	4.85931	3.30407	8.75455	171.716	107.388	197.773	60.1822	46.3229	33.7894	36.2837	33.2659	23.6392	50.0334	48.1699	39.581	390.848	296.608	242.387	110.328	81.8225	145.999	121.09	92.637	121.209	100.005	261.43	90.7747	11.7547	11.159	8.30576	5.63931	158.959	46.7648	31.063	45.9281	309.948	112.717	111.645	150.736	FALSE
Nitab4.5_0002026g0130	17.6847	20.7173	20.8872	22.8806	29.0658	22.2753	24.7679	12.2999	19.4241	13.3622	14.0876	20.0827	2.24686	1.40962	0.291215	1.54306	1.98775	6.27336	7.43459	6.98753	7.14222	3.65421	3.94948	1.87207	4.66387	3.65579	6.03446	8.32715	9.11873	8.52709	4.9637	5.17883	6.69377	4.69172	5.04575	5.56183	19.7631	24.7406	18.8306	15.8442	1.3159	3.26806	7.18811	3.15859	4.78471	8.65765	5.6121	5.09977	FALSE
Nitab4.5_0000403g0140	0.639117	0.485898	0.656774	0.664307	0.758675	0.633528	0.33946	0.938921	0.822537	0.835646	1.14448	0.612395	5.70956	6.31973	2.31509	0.729332	0.879804	0.632157	0.441594	0.79643	0.789551	0.911092	0.951901	1.1843	19.1874	13.6871	14.5691	0.772346	1.71572	0.998196	0.774331	1.22444	1.40194	0.567983	6.44764	1.36716	0.59393	0.685503	0.700306	0.864173	4.78146	0.747098	0.675858	1.01576	15.8145	1.16209	1.13357	2.79426	FALSE
Nitab4.5_0004698g0050	35.5007	35.9125	32.0631	31.7117	23.7992	31.4244	28.4889	22.8935	20.7023	29.0876	28.7404	20.9517	22.866	24.555	6.15758	21.9295	13.9962	27.9656	60.0294	54.3752	81.3084	23.5049	25.018	25.9806	37.0106	30.6844	34.533	27.9821	39.2072	49.6424	24.7587	20.2917	32.3595	10.3688	15.8238	21.7943	34.4921	28.9784	24.0283	26.2599	17.8595	21.2971	65.2377	24.8345	34.076	38.9439	25.8033	15.9956	FALSE
Nitab4.5_0000094g0020	18.8707	19.3362	17.6477	18.9508	22.5921	22.673	16.2484	11.6692	8.22186	15.4545	18.0275	22.0751	12.3185	8.93094	2.31259	8.59958	9.41302	15.1081	31.8877	22.1114	50.1507	10.6486	17.2582	12.4365	5.56463	10.944	7.59068	16.7025	18.3465	18.2334	15.5273	11.0503	12.6769	14.9017	8.70853	14.3525	18.6182	21.4053	12.0465	18.519	7.85402	11.0402	34.7166	13.4478	8.03309	17.7608	13.0848	12.6542	FALSE
Nitab4.5_0006239g0040	37.7494	86.391	63.1176	58.4716	58.8607	106.745	48.9186	42.3398	46.5261	67.0778	23.2268	53.3625	29.5262	32.6163	18.4046	60.1445	123.943	185.01	167.926	144.381	333.601	195.344	189.784	190.421	111.601	63.2272	115.002	66.3226	64.7595	221.117	231.164	216.796	196.854	124.827	117.835	135.673	62.4193	74.6926	45.9281	47.889	26.849	123.032	215.303	191.85	96.6101	117.4	214.938	126.112	FALSE
Nitab4.5_0001982g0060	10.9233	9.17011	8.40263	10.5537	11.1275	8.32414	10.8276	8.64434	7.30472	10.0954	8.51957	7.82467	6.08595	4.91742	2.69593	7.48796	7.60027	12.8993	16.9157	13.5749	14.8034	6.48841	6.78585	7.26626	2.05102	4.84622	4.97253	9.84338	13.0536	6.62983	6.53804	5.56498	7.42029	4.7609	3.43542	4.3553	9.49868	10.0018	8.92555	8.81321	4.56644	9.32919	15.098	6.84684	3.95659	9.84226	6.50777	4.18387	FALSE
Nitab4.5_0009422g0010	28.1212	24.9758	28.0806	34.4506	22.8239	28.4041	20.8715	23.8864	18.8674	28.2639	22.8965	23.9651	8.03066	7.18171	2.59493	7.62089	9.46919	10.2583	19.771	11.9354	29.5603	11.3519	9.35076	11.682	14.4199	14.5928	14.0934	20.0485	27.0506	25.4941	13.4819	11.2667	23.5425	13.364	10.3442	13.9404	27.0592	28.5595	21.2084	25.0418	5.93576	9.11614	20.4222	10.7949	14.3687	24.1977	16.097	12.5495	FALSE
Nitab4.5_0009778g0010	0.344569	1.44062	0.138055	0.634983	0.406409	0.380896	0.219027	0.118356	0.361182	0.115885	0.095245	0.232917	0	0	0	0.396771	0.117366	0.188954	1.3233	0.6266	0.358453	0.034424	0.236137	0.199854	0	0.040753	0.080465	0	0	0	0	0	0	0.074853	0	0	0.64108	0.474096	0.232855	0.148016	0	0.234364	0.769451	0.156805	0.040406	0	0	0.024951	FALSE
Nitab4.5_0000319g0160	20.4855	7.77177	11.9268	24.8293	12.1851	6.76502	7.62467	17.2793	10.3702	11.5717	12.7205	17.9304	74.3681	61.9071	49.7726	4.68477	5.23813	3.96829	5.05972	6.89141	1.72927	11.0043	3.04252	3.84972	234.987	101.193	95.7833	49.9609	134.61	32.1455	14.3168	44.4676	85.4457	103.389	290.117	79.3902	13.3947	14.5931	11.7581	14.0742	62.016	4.6304	4.56014	5.96552	143.988	72.2388	48.0767	157.632	FALSE
Nitab4.5_0000354g0160	10.9553	11.3595	11.1792	15.9902	17.4875	24.6978	12.8558	8.00243	6.15872	15.137	4.55013	15.8028	4.71392	4.43776	4.10563	6.43516	14.4285	12.179	48.4135	26.835	56.3906	29.6397	36.3933	40.211	7.84986	11.2059	12.5592	13.5815	10.1302	55.8317	59.1062	56.92	58.467	34.0599	29.3228	38.8008	11.1647	19.3918	9.00566	11.83	4.4191	11.0142	43.8797	35.4146	10.5383	26.5145	58.1644	34.0612	FALSE
Nitab4.5_0002613g0030	60.8337	80.3826	50.9344	58.3823	57.8743	52.0843	65.4254	17.0685	29.8925	24.0179	27.2456	34.5666	26.9721	29.2871	15.5052	60.374	42.4037	84.0914	93.9969	129.571	115.008	48.1669	59.3964	65.0938	12.8254	26.2497	27.475	47.2273	56.0529	41.68	30.4388	16.092	17.6571	18.8968	14.2468	13.0853	64.0503	56.1136	37.4621	28.61	23.9215	62.2897	112.859	57.5524	22.1834	48.32	21.3959	15.4096	FALSE
Nitab4.5_0000439g0050	3.85887	5.64861	1.41368	6.27019	4.83247	5.08112	8.88461	6.26311	5.9247	5.93387	3.77338	3.221	112.515	68.3754	87.9512	37.302	36.7949	40.8396	30.9372	18.6561	32.7147	51.2206	35.6936	37.1339	94.3754	49.5145	55.2719	30.4179	32.9164	28.4816	43.6377	40.9803	48.1305	53.6851	76.4104	37.3116	3.64039	5.39459	7.02414	4.30942	89.6138	38.3122	27.436	41.3494	66.3873	30.6053	44.2495	55.8023	FALSE
Nitab4.5_0000383g0380	7.3219	7.1067	6.51602	8.09309	7.50653	8.07287	6.98856	6.153	5.56222	6.23947	7.28626	5.92924	5.58745	5.41448	1.87677	5.61153	6.72885	9.53067	11.4931	10.2595	12.016	7.94749	6.22333	6.94495	4.10911	4.83622	5.86059	8.20222	9.50149	9.45377	10.1114	6.90964	10.9442	5.3305	5.9696	6.54821	6.98154	7.89083	6.23459	6.48499	4.2929	7.29035	11.2562	7.03859	4.93531	9.0525	9.32174	5.94944	FALSE
Nitab4.5_0023218g0010	1.96965	1.87407	3.08559	1.49756	2.01542	2.64762	1.51907	2.32301	3.67247	1.38216	1.87306	1.21801	24.4012	32.1989	6.68997	4.10139	3.09274	4.8368	2.45297	4.31536	1.44589	8.22378	6.867	6.07275	23.4488	25.2464	24.3486	8.1294	9.23289	1.82958	4.2663	2.69433	5.00055	3.35418	16.0538	2.9225	2.30977	2.05353	2.50485	1.49108	21.0967	4.01031	2.73807	7.05451	24.3479	6.39729	3.98706	7.44349	FALSE
Nitab4.5_0001134g0020	3.44683	1.18324	2.69006	2.43489	2.70112	2.20634	2.06339	3.36267	3.92365	2.53607	1.8274	4.06324	48.0268	37.408	32.6211	10.0754	12.3398	10.6239	7.40571	10.0393	5.73453	22.4098	23.0222	15.3507	105.168	45.543	51.7014	36.828	30.2646	37.9027	27.6154	26.0591	54.8857	55.1499	162.284	40.848	2.44005	2.44745	3.11657	2.8089	39.352	11.0131	7.72651	20.2609	67.4708	34.9985	36.1867	86.094	FALSE
Nitab4.5_0001965g0070	22.7167	30.3233	20.1232	29.6193	19.7056	26.9062	23.6359	16.9244	21.669	15.8227	24.2457	19.4965	91.5941	84.5874	61.7842	77.9258	63.0706	68.2103	33.9231	42.2295	46.3867	67.1548	56.8051	53.2002	52.7115	66.0587	45.3086	60.977	50.8794	49.7337	36.2836	42.8269	54.2104	51.9512	47.3375	57.5043	24.3877	25.4104	20.7431	19.855	79.3219	69.7356	40.8464	59.0534	54.6929	53.8634	44.4403	52.2643	FALSE
Nitab4.5_0008673g0020	1.47427	1.83182	2.902	1.25997	1.27587	1.09868	1.10115	1.26265	1.80559	0.495851	1.19857	0.69602	21.8787	24.2788	15.1606	16.8628	16.2716	10.412	3.99293	6.93506	6.45255	15.9816	12.4027	10.0709	7.05912	5.60985	9.30414	3.76345	5.69218	2.14529	2.55274	2.59858	2.33982	1.69709	5.86091	5.27632	2.06936	1.21151	1.3898	0.796814	20.4394	14.5155	5.79352	12.8184	7.32437	3.86697	2.49705	4.27811	FALSE
Nitab4.5_0002312g0100	2.78252	0.699484	1.11458	1.55241	1.68537	1.02197	0.863574	1.12757	7.31572	1.69311	2.40377	1.34262	45.4942	49.7028	33.0769	5.47704	3.5767	3.10284	4.58064	3.95206	2.01072	8.05545	6.48344	5.55515	184.869	117.206	120.016	10.6104	11.7803	16.5983	6.61871	14.037	30.0962	12.4383	58.2605	12.4269	1.5322	1.41992	3.10229	1.81317	42.758	4.05219	3.51448	6.69801	140.697	12.9963	16.9173	27.7086	FALSE
Nitab4.5_0006166g0020	17.4149	19.3884	16.0696	17.896	15.734	19.8189	18.286	16.68	15.5091	19.0681	16.0431	16.2503	4.76662	6.08385	3.45811	7.66467	9.00731	8.42462	17.0156	14.9493	11.7095	9.31202	8.32524	12.0802	6.47708	11.3424	12.7492	17.9473	16.8197	17.2111	16.0405	14.5042	17.3495	9.12206	6.9938	11.8839	17.6243	17.8163	16.8251	17.1205	4.76953	8.36553	14.5582	9.90582	10.1896	17.326	15.9647	9.33326	FALSE
Nitab4.5_0001119g0010	68.547	64.8762	81.8237	61.4726	68.33	76.7313	77.0917	78.1483	69.683	77.0097	63.1054	55.5828	22.5498	26.7967	11.0798	23.931	27.3493	26.6753	66.049	38.129	62.1138	30.2938	29.5449	33.5951	20.8316	22.8795	37.2012	58.6399	60.6492	41.7316	74.7125	67.9453	98.7961	41.8099	48.629	48.3119	71.749	68.8446	74.9743	65.2327	20.1421	25.9852	55.4306	31.1446	26.9708	53.6736	80.4846	46.2503	FALSE
Nitab4.5_0009553g0050	0.206498	0.085309	0.226601	0.148545	0.153271	0.053225	0.038265	0.396259	0.149764	0.03397	0.273032	0.05112	5.06963	4.16239	0.851372	0.084741	0.05109	0.179983	0.185294	0.15264	0.085351	0.202725	0.13785	0.075749	4.48825	4.27405	2.83222	0.084701	0.156654	0.115979	0.394154	0.331005	0.344437	0.250488	1.12903	0.121232	0.172803	0.118347	0.194763	0.119374	3.36113	0.105271	0.141095	0.138775	3.86484	0.119111	0.356532	0.500249	FALSE
Nitab4.5_0000898g0060	1.35888	1.67815	1.79587	0.86894	0.999753	0.858447	1.59512	0.952391	2.03236	0.995623	0.876727	0.880979	8.06933	8.3471	6.09298	5.7249	5.17516	2.82301	1.65521	1.8141	3.11504	4.33058	2.37146	2.77128	1.41881	1.53431	2.7273	1.72494	2.19781	3.20168	2.52105	3.6601	3.42569	1.23755	1.89552	2.93791	1.61097	0.909047	1.52662	0.917776	7.50313	4.57436	2.19478	3.15777	1.89347	2.37481	3.20228	2.02366	FALSE
Nitab4.5_0002797g0070	1.8189	0.858395	0.612235	1.55402	0.792689	1.00028	0.261699	1.42827	1.20727	0.511568	0.967501	1.31332	25.5924	16.4098	13.2339	5.41502	3.65942	3.99802	3.39574	3.08991	1.61606	8.49542	4.37288	4.40176	46.0675	23.5787	23.1122	13.3769	9.26249	10.1095	12.1488	10.2972	23.3497	14.6446	31.2912	11.1122	1.09651	1.11566	0.965747	0.930795	18.412	4.35749	2.70057	5.75669	30.9195	10.9163	15.2652	19.016	FALSE
Nitab4.5_0002785g0010	5.08794	4.18933	5.77559	8.51752	5.73808	5.32706	4.84643	7.71063	4.48832	3.00224	2.69751	3.83794	17.8276	9.49851	4.23734	2.54024	5.03909	9.28577	1.13416	3.13671	2.40266	5.64945	5.92171	6.76177	2.91271	2.76872	5.96013	2.30285	2.09317	1.64021	3.20678	2.5273	2.89244	1.55798	3.76431	2.92998	5.01762	6.52755	5.68179	3.17923	10.5211	5.6217	2.22451	6.11098	3.88052	2.01208	2.87551	2.75075	FALSE
Nitab4.5_0012748g0020	312.887	239.63	227.18	193.191	146.985	148.602	174.118	149.483	95.372	150.196	114.172	206.356	35.9612	39.4894	28.2684	66.7212	96.9099	86.0671	216.445	170.281	225.552	107.28	88.8912	107.787	248.817	117.041	173.459	152.196	270.335	506.753	120.883	241.74	189.293	185.402	204.837	243.334	259.899	162.926	139.658	156.908	34.573	83.2327	204.093	101.32	179.772	309.762	183.972	211.191	FALSE
Nitab4.5_0008546g0030	5.11511	4.50601	5.94434	5.13704	5.70488	6.19875	3.6611	4.3183	5.73455	5.24785	7.06372	3.914	53.8205	47.3405	37.1936	35.3572	38.3941	34.3918	16.802	21.8179	22.7143	42.4979	30.523	28.7779	9.94436	9.50566	10.1873	12.2383	14.4506	10.2186	9.04718	14.5405	20.1979	6.73069	9.39598	15.2036	5.18849	5.68022	4.57132	5.40852	46.1182	36.0477	20.4447	33.9329	9.8791	12.3025	14.5952	10.4434	FALSE
Nitab4.5_0001242g0010	21.6667	22.6382	24.7253	20.0989	21.2894	25.3135	20.8286	19.2294	13.4441	24.5867	21.3049	17.5848	16.5838	20.8977	3.46832	24.2107	17.0447	19.3276	56.0052	46.6157	65.2579	18.7316	22.1068	23.0117	11.5704	19.0502	21.9316	31.2974	33.0756	14.3954	24.0519	9.0701	20.1242	5.43467	5.41608	6.71529	23.0101	22.2339	17.834	21.1588	13.6499	20.1943	55.9596	21.2834	17.5174	26.2562	17.7487	5.85535	FALSE
Nitab4.5_0003152g0030	71.755	67.4856	83.3879	55.7217	82.3032	67.3205	82.7213	88.8697	77.6426	73.4978	60.047	70.1746	118.066	139.401	149.132	115.19	105.291	68.0807	57.5464	74.6088	52.392	102.347	103.255	86.7195	51.9298	53.7871	52.3069	54.7314	46.8828	42.872	63.2481	72.9399	61.1019	61.0996	59.462	57.6077	74.2095	68.4485	83.0779	67.9065	135.533	96.1872	61.5157	97.4403	52.6746	48.1621	65.7633	59.3897	FALSE
Nitab4.5_0004015g0050	53.5331	56.6012	50.6668	43.5925	44.1566	44.1359	42.2229	41.4007	33.829	41.0993	44.6776	42.0472	16.0712	15.2385	6.04519	12.9545	13.615	14.1557	39.0246	22.8425	41.4178	15.1519	10.2119	12.7313	31.2493	39.8389	41.8775	50.1204	69.1986	57.9509	47.0356	51.7336	68.0287	35.1266	36.702	48.1252	53.6004	43.9617	39.1509	42.6081	12.4516	13.5751	34.4283	12.6984	37.6552	59.09	55.5993	39.9846	FALSE
Nitab4.5_0011129g0030	22.3217	25.2506	20.8009	24.5609	22.3512	21.5384	23.1161	16.4943	11.8143	22.57	17.866	24.3061	16.023	19.1809	7.84451	22.6093	18.876	19.3744	58.1701	44.1855	62.3504	20.0884	20.4458	23.4074	4.25512	11.3374	10.3191	15.2404	27.24	14.2002	27.2004	12.3796	18.3691	10.4171	7.29323	10.1595	22.7911	22.8168	17.1416	21.5807	14.3494	20.2866	54.902	21.3139	8.63721	18.8935	19.3164	9.28996	FALSE
Nitab4.5_0000307g0200	0.19609	1.31391	0.435601	0.74087	0.602091	1.23099	0.687681	0.621074	1.18495	0.666127	0.398368	0.563522	17.6618	13.9309	20.9274	8.12155	16.7652	8.1456	3.03683	3.71349	2.74236	9.3372	5.28214	5.99655	7.49525	4.74589	6.87131	5.45684	2.76206	7.64799	7.73856	9.01921	6.75426	6.02635	7.74288	11.0437	0.648533	0.857983	0.831235	0.542672	17.5067	11.0108	3.16423	6.87196	6.37082	5.28896	7.83734	8.27099	FALSE
Nitab4.5_0005040g0040	1.70971	1.91773	0	0.734389	0.731045	0.744911	0.508496	0.38611	2.21238	0.773669	0.931937	0.128524	17.0663	18.9449	20.0451	0.649806	2.24567	2.43265	0.778138	0.734214	0.618774	4.18444	1.8423	1.69874	92.0191	29.6572	44.6544	7.66292	19.0907	13.4951	7.44438	12.7537	29.8581	26.0478	117.587	27.7388	1.20915	0.736782	1.03566	0.611377	18.6854	1.77604	0.710375	2.57516	55.4436	13.4162	16.6854	57.1246	FALSE
Nitab4.5_0009744g0010	13.5957	12.8472	12.6542	11.2722	12.7243	11.928	10.5272	14.8476	12.6782	14.0354	13.7383	11.3521	5.65934	5.52352	1.97575	6.60155	6.82684	4.77507	12.6969	10.2283	17.5236	5.33815	5.24047	6.57512	4.51293	8.03047	9.00258	14.689	17.8844	12.8733	13.982	11.7228	20.2411	7.6155	5.83856	7.956	13.0324	11.9749	12.6843	13.0419	4.38621	6.06782	13.483	5.71791	7.18199	15.1489	15.3153	7.13668	FALSE
Nitab4.5_0001607g0140	23.3509	26.6674	25.9367	37.6231	31.254	45.3517	19.6083	17.5897	13.8816	36.4717	12.3777	32.1534	8.12435	10.3951	6.29019	18.1224	28.7223	35.1355	99.6145	54.1596	141.495	63.5425	61.3393	75.0109	25.1293	22.5289	30.7518	32.7368	25.3408	243.938	103.07	171.046	147.682	114.598	99.4878	126.589	25.3183	38.0763	17.0266	27.0009	8.26988	27.3268	98.423	66.6309	26.1367	100.672	140.599	113.558	FALSE
Nitab4.5_0005808g0010	0	0.108677	0	0.159894	0	0	0.329372	0.443473	1.06948	0.069201	0	0.146675	8.5361	9.3716	3.32903	0	0	0.101406	0.066219	0	0	0.486177	0	0.880129	146.2	66.4105	71.0917	0.408465	2.48145	2.29569	1.15697	1.33238	5.15174	1.33875	24.8982	5.6059	0.0362257	0.053298	0.614109	0.0719587	7.07891	0.033802	0.022073	0.455435	94.5673	1.72853	2.54703	10.6143	FALSE
Nitab4.5_0007589g0010	5.29782	5.60764	9.76894	4.63777	5.62801	4.58428	9.05163	4.69616	6.52936	4.64262	3.52553	2.931	3.43454	4.41491	1.6323	4.0879	5.84278	6.62518	11.2954	10.3636	14.4957	5.67025	4.98955	4.897	7.87634	3.68666	6.39399	4.85022	6.908	5.32569	6.73729	5.09094	7.79062	3.99176	6.02337	5.09258	6.89147	4.95002	6.75905	3.69971	3.16058	5.51862	12.0516	5.1856	5.98567	5.69463	6.53962	5.0359	FALSE
Nitab4.5_0002438g0100	2.77081	3.77444	4.1659	1.39033	2.91011	3.72572	2.84748	1.9371	3.23654	2.61592	2.51957	2.33355	0.317583	1.24564	0.120836	1.02124	1.93342	0.779303	7.0406	3.13502	4.35623	1.40439	1.85363	2.82956	1.56788	1.21517	0.979238	4.92073	5.28455	10.2371	5.18573	5.0749	5.9549	4.01673	4.01104	3.50336	3.57038	2.67538	2.6737	2.48968	0.561352	1.24465	4.84395	2.02919	1.2541	6.81414	5.40518	3.84371	FALSE
Nitab4.5_0008622g0010	14.2299	10.8075	13.5716	14.9124	13.2118	11.2183	11.1891	11.8958	12.9026	13.28	14.1827	11.7127	23.5499	15.8951	13.9474	4.46056	6.29859	7.48964	5.79493	7.69548	5.80929	10.8671	7.26845	7.57694	53.8459	36.2059	36.3758	25.4847	26.595	18.3326	16.642	17.498	28.1123	18.0602	49.1989	16.8106	12.8697	13.1142	11.9959	13.0584	17.7975	6.08293	6.43323	8.57083	42.1425	23.4708	20.7508	28.0232	FALSE
Nitab4.5_0000191g0040	20.3646	14.8909	8.18635	17.5144	21.7118	17.6428	13.1159	14.9441	15.9667	18.775	18.2474	21.374	42.8712	34.5741	23.9685	5.38814	7.02343	5.81887	12.3692	8.45451	6.53196	17.5648	11.5414	11.1307	88.1804	56.5511	70.3392	22.0005	47.5551	16.5668	24.9238	24.9613	40.5138	24.4161	75.7282	30.8009	14.4806	18.9563	14.6755	19.4655	33.8046	6.07681	9.11855	13.4123	71.6902	28.7074	30.133	43.6484	FALSE
Nitab4.5_0000305g0150	2.19922	1.82134	1.14579	2.09681	2.0514	2.33465	1.55552	1.51256	1.64133	1.34443	1.64603	1.11582	8.84408	8.27207	8.75023	5.86341	5.67386	3.40747	1.69242	2.25943	2.78682	4.29322	3.20693	4.55892	10.9917	7.85461	8.3279	1.72348	2.27216	4.28151	1.87531	4.8028	4.80717	1.67505	3.96999	3.91022	1.72212	2.16095	1.56981	1.36876	8.62213	4.98158	2.24622	4.01969	9.05807	2.75905	3.82843	3.18509	FALSE
Nitab4.5_0000563g0180	25.6625	30.8454	27.3101	21.9061	20.011	20.7975	25.9328	18.1927	6.33765	18.2925	14.6525	26.3057	4.85714	5.59	4.25428	18.0522	13.7223	30.2725	28.3062	35.989	39.6002	23.7987	28.3761	25.211	4.93549	11.8428	14.2086	18.0084	16.1894	29.6052	22.7228	10.9462	9.06225	8.81585	4.36948	6.67674	27.9393	20.9049	16.8211	19.7502	4.90047	20.6824	34.6318	25.7953	10.329	21.2676	14.2438	6.62069	FALSE
Nitab4.5_0000588g0340	58.9252	130.697	92.6058	78.9688	95.5514	179.162	75.5386	63.5811	64.6877	121.296	46.7134	49.8342	30.8257	39.7938	2.16517	52.1092	74.7231	103.69	185.95	123.482	304.218	159.184	198.723	180.948	48.6306	94.8024	109.216	88.7362	71.0171	74.3357	262.184	105.71	184.762	44.9065	45.5187	51.6489	94.076	117.894	67.9358	72.6144	24.2616	76.8408	204.55	179.618	84.2163	78.0297	184.219	47.358	FALSE
Nitab4.5_0000787g0190	1.12913	0.774128	0.359151	1.27504	0.973749	0.667144	1.18278	0.982775	0.572867	0.102993	0.998401	0.594222	7.3605	8.50435	4.20312	0.578796	0.099309	0.21509	0.438816	0	0.224799	0.320992	0.90248	0.335147	40.7671	19.7844	15.0071	1.26093	1.98173	1.41465	1.28252	0.631422	2.84768	1.41028	8.37476	0.707138	0.754137	0.971977	0.912806	0.565205	6.68932	0.297732	0.221205	0.51954	25.1862	1.55244	1.58721	3.49739	FALSE
Nitab4.5_0004531g0010	4.35091	5.37393	5.3124	4.58565	5.44554	5.39547	5.39002	4.93724	6.10114	3.95385	4.07331	4.19284	12.8302	12.1499	12.9659	15.7926	13.149	7.95017	2.96508	6.064	5.52091	7.88014	8.71332	8.02249	3.35831	3.46443	3.79431	5.00688	4.35329	4.41037	3.33547	5.87988	3.92443	5.64339	3.41429	5.01197	5.01241	5.14222	5.47613	4.07333	12.6487	12.2972	4.85	8.20532	3.53901	4.59018	4.37993	4.68988	FALSE
Nitab4.5_0001477g0010	22.7695	22.4512	20.4103	24.0606	21.3099	20.5989	16.2084	12.7675	5.61683	26.0993	21.7506	19.6569	10.7716	12.5108	7.45229	49.6328	49.2515	47.2428	35.4654	70.638	29.7052	50.127	54.2174	45.5674	98.156	61.3652	95.61	125.271	124.886	108.429	27.6692	30.0077	67.8174	24.1552	21.9022	27.5184	21.877	21.9898	11.5309	22.5023	10.2449	48.709	45.2695	49.9706	85.0437	119.529	41.8314	24.5253	FALSE
Nitab4.5_0012098g0010	101.437	79.9687	91.3643	76.0956	85.6575	79.1837	103.439	97.676	91.3914	96.6991	88.8121	101.357	10.5432	8.47095	15.8749	8.06452	9.44778	6.11002	3.36033	4.95244	2.92516	7.18119	7.83664	8.31253	5.06304	8.22967	7.74473	9.89445	7.01175	5.40861	5.34452	6.34504	5.11563	9.58793	4.64058	4.14375	90.9233	80.3123	97.502	95.6229	11.6297	7.87411	3.74598	7.77679	7.01248	7.43827	5.60173	6.12409	FALSE
Nitab4.5_0003247g0030	6.5053	6.51935	6.41535	5.7976	6.69945	7.18602	4.9017	7.19127	8.27465	7.63448	6.93084	6.14001	13.8594	16.1211	13.2835	13.2306	13.2329	7.55469	6.59642	7.66713	6.11353	10.5983	10.5346	10.7858	10.873	9.86224	12.4009	9.10684	7.18401	5.15231	7.50154	8.85163	9.84139	6.12131	9.69923	7.34863	6.48	6.56102	6.78921	6.90177	14.4213	11.3394	6.79236	10.6395	11.0454	7.14772	8.73152	7.72306	FALSE
Nitab4.5_0000241g0170	179.495	156.296	177.861	156.294	190.88	117.85	186.79	262.498	194.492	167.647	162.738	165.522	33.2204	41.3952	6.97818	44.2925	47.9416	48.6933	139.051	79.3723	113.877	46.9166	50.8018	50.7171	29.6043	34.103	44.2228	60.8292	120.915	41.1859	88.203	48.3094	96.6665	36.987	41.75	54.5519	171.217	155.008	214.593	165.302	27.1979	46.9758	110.767	49.4785	35.9767	74.31	77.7263	44.4296	FALSE
Nitab4.5_0003337g0010	83.3887	116.156	79.1418	73.8275	91.9927	114.04	163.55	162.113	84.368	93.5585	162.252	73.1608	897.27	1046.36	1831.88	754.609	415.668	377.216	377.392	332.428	425.559	277.025	242.871	260.258	123.34	160.966	151.553	588.154	254.549	387.854	295.952	379.604	305.812	241.788	274.413	280.016	92.8954	93.2867	136.677	109.657	1258.5	515.831	378.459	260.052	145.286	410.185	327.122	265.406	FALSE
Nitab4.5_0000014g0290	21.7048	17.9696	18.6087	21.3865	16.3786	22.0274	17.1411	15.1417	25.3954	28.5142	17.0857	18.8194	140.503	119.652	141.259	47.2446	39.9132	36.8539	35.113	44.6444	29.9784	69.9642	72.392	64.3863	173.838	70.4983	118.912	61.1377	92.4157	47.0472	68.1494	73.7387	80.573	145.791	456.253	110.128	19.4277	19.9308	19.2261	21.4731	133.805	41.3373	36.5786	68.9141	121.083	66.8668	74.1537	237.391	FALSE
Nitab4.5_0004452g0040	3.16387	2.66404	2.56756	2.8819	2.79026	3.52062	3.1537	3.19994	3.45008	3.40701	2.38377	1.36437	13.9363	14.3585	6.92678	9.47986	9.6299	9.29897	3.55721	4.98988	7.10804	10.0698	7.69588	7.30171	2.83364	3.52847	3.63515	6.15208	4.84805	2.56094	5.71454	4.66585	6.63528	2.88726	3.23306	2.54252	2.79849	3.06426	3.26791	2.38505	11.7405	9.46958	5.21838	8.35579	3.33242	4.52036	5.67189	2.88761	FALSE
Nitab4.5_0000642g0070	1.22901	3.00468	2.15268	1.25355	0.669637	0.780857	1.63507	0.997661	1.75203	1.25069	0.624275	1.49306	4.57559	3.80236	3.29272	2.54437	2.39874	2.09713	1.11269	0.980342	0.968335	1.40556	2.1782	1.16907	1.28319	1.27893	1.22887	0.900083	0.902711	1.50007	1.48588	1.45432	1.51462	1.29991	1.06619	2.13976	2.12879	0.901348	1.46159	1.12268	3.89022	2.34675	1.02046	1.58428	1.26367	1.10095	1.48494	1.50196	FALSE
Nitab4.5_0003536g0030	23.8412	25.3708	26.4591	21.3906	24.0777	27.6335	19.4872	19.5323	13.9062	24.7144	24.0174	19.0181	15.7341	18.3391	4.34395	18.8863	15.9266	16.7668	52.5079	32.8224	53.2346	18.6264	23.1885	24.32	9.03028	21.1897	21.1492	27.4992	30.9511	18.5596	39.1717	16.5142	33.8687	11.4189	12.0297	15.9788	25.2237	24.3673	17.6419	22.5833	12.8057	17.1932	46.1883	22.045	17.123	25.67	29.8515	13.1425	FALSE
Nitab4.5_0006217g0020	0.960856	1.20155	0.908033	0.99945	0.901577	0.747371	0.499153	0.652641	1.45959	0.593405	0.435506	0.413103	21.2302	15.8711	21.7004	3.03173	3.11965	3.65763	2.22212	6.1814	1.54629	5.99973	3.16492	3.03066	70.3343	28.9156	30.891	10.516	10.8391	15.6365	5.91938	11.2841	13.5943	17.4369	42.4399	18.2874	1.02348	0.882799	0.870461	0.480671	19.6006	3.26967	3.3166	4.0651	43.3803	12.3306	10.2659	26.0547	FALSE
Nitab4.5_0004981g0060	1.3291	1.22307	1.77301	1.13179	1.97555	1.7585	1.18031	1.49654	1.78965	1.36767	2.12899	1.32577	4.13923	5.24495	1.0163	0.862274	0.611148	0.681375	0.648751	0.777439	0.580681	1.08725	1.43659	1.82269	4.51142	5.10047	5.59021	0.78187	1.8281	1.03363	1.16458	0.778	3.51244	1.39218	3.40414	1.23759	1.44173	1.62195	1.48883	1.60748	3.46683	0.718266	0.668957	1.44884	5.06737	1.21453	1.81834	2.0113	FALSE
Nitab4.5_0007373g0010	26.5936	38.2363	36.3954	32.7308	27.5594	27.3162	34.572	31.134	30.3057	26.787	28.2906	22.5461	3.51631	3.00189	1.27601	4.57768	3.79705	7.61918	7.80918	6.08108	9.16122	4.50458	4.53379	5.51215	7.18702	10.1413	10.1442	12.1778	17.7709	14.1196	10.0156	8.6631	13.8683	8.15428	6.05215	11.4204	33.7418	29.2021	32.0039	25.8746	2.59807	5.3313	7.68383	4.85017	9.15749	14.6895	10.849	8.54229	FALSE
Nitab4.5_0003160g0020	0.320274	0.361192	0.073888	0.014035	0.112145	0	0.212918	0.219013	0.017625	0.028305	0.218743	0.571545	1.73455	1.17166	0.335454	0.146842	0.076134	0.342335	0	0	0	0.283043	0.000895	0	3.24972	4.25549	2.30742	0.061484	0.149316	0	0.723155	0.233386	0.957566	0.461221	1.3985	1.19936	0.251785	0.04206	0.149852	0.272864	1.08056	0.188437	0	0.094646	3.27087	0.0702667	0.638036	1.01969	FALSE
Nitab4.5_0004867g0060	70.5002	74.0272	70.9948	74.3008	77.8318	73.7639	77.2447	68.7033	51.1376	78.5536	82.7272	67.903	13.3168	11.7434	4.60111	17.2469	18.6116	31.9701	34.138	33.5907	38.9919	18.8479	25.738	22.1412	14.9063	32.5732	25.9869	47.4574	55.4685	18.1525	40.4885	20.03	34.3819	16.0763	11.5726	14.4996	71.8407	75.2989	65.6952	76.3946	9.88711	22.6095	35.5735	22.2424	24.4888	40.3595	31.6335	14.0495	FALSE
Nitab4.5_0000080g0090	31.8825	32.9589	31.1351	33.3361	35.4496	30.3236	37.7267	28.4035	28.5062	30.057	32.3082	23.7013	16.326	13.3162	3.6373	12.9324	11.1182	24.5097	41.8447	27.5207	45.0472	15.4728	17.496	17.8739	9.76745	15.115	17.5715	36.3935	30.3106	23.4519	17.1558	13.3304	19.3359	20.0159	12.7917	13.7058	31.9922	33.0364	31.5455	28.6888	11.0932	16.1867	38.1375	16.9476	14.1513	30.052	16.6074	15.5044	FALSE
Nitab4.5_0003850g0070	1.55324	1.41542	1.46758	1.99885	1.95781	1.86834	1.48177	1.64525	1.08697	2.60554	2.4915	1.98815	0.137642	0.170612	0	0.103159	0.196824	0.24551	2.97656	0.147703	1.6064	0.463955	0.162099	0.160546	2.31811	3.83133	2.3984	0.700706	1.36445	1.08041	1.00119	0.415742	0.967394	0.343158	0.755071	0.58163	1.47875	1.94167	1.40466	2.36173	0.102751	0.181831	1.57689	0.2622	2.84928	1.04852	0.794775	0.559953	FALSE
Nitab4.5_0007060g0030	15.8299	14.8136	14.2672	8.75711	12.9541	13.8021	12.5516	8.17176	4.67852	8.41965	9.18532	10.5254	4.12353	3.13106	2.69777	16.8977	9.74679	23.8712	14.7867	26.6515	27.7621	15.3206	21.171	18.686	3.52706	5.4028	7.71447	14.4427	12.1852	28.2239	11.7688	10.2327	6.56335	5.00901	1.79144	6.5778	14.9702	11.8378	8.46729	9.3768	3.31746	16.8385	23.0668	18.3925	5.54811	18.2839	9.52162	4.45942	FALSE
Nitab4.5_0001775g0070	15.1339	16.5153	16.0689	14.0268	14.2969	9.57386	18.9159	7.91392	9.96963	6.80005	8.99317	8.51109	4.3924	4.65683	1.79617	6.04188	4.36274	13.108	11.737	13.722	21.691	4.31374	6.59598	7.0819	2.49405	3.18098	5.32712	10.1007	10.7362	7.33309	3.7011	3.48123	3.7171	5.66586	3.75802	6.01251	15.906	12.6325	12.2665	8.10144	3.61513	7.83753	15.7167	5.99721	3.66738	9.38999	3.63314	5.14546	FALSE
Nitab4.5_0002231g0050	6.33574	2.75676	5.60886	4.63389	4.09958	3.33814	2.42037	2.83298	4.05344	4.4576	4.39432	5.07324	35.9006	39.3417	27.0113	8.29374	4.45592	6.46233	7.3074	10.1481	9.15657	11.0194	7.55477	8.8857	69.2613	44.0355	78.0765	25.6972	26.7698	24.5782	10.9496	15.5381	26.5026	25.6244	95.2535	24.1987	4.90045	4.02387	3.10226	4.64172	34.0846	6.404	8.87069	9.1533	63.7911	25.6817	17.6634	48.3589	FALSE
Nitab4.5_0003228g0050	13.515	13.1761	14.0276	8.93961	6.62167	5.61994	13.7931	11.2818	10.3022	6.9411	6.25764	9.04818	5.58234	6.00672	1.24872	3.91266	4.74198	10.2937	12.0312	19.9421	42.2328	6.4335	6.95971	7.28462	12.0562	5.58936	11.7551	22.1849	35.1547	21.3275	10.4204	21.2106	19.7668	20.6216	17.1491	22.0401	13.5729	7.06041	11.7924	7.41564	4.27926	6.31612	24.7354	6.89261	9.80022	26.2224	17.1326	19.9369	FALSE
Nitab4.5_0023753g0010	6.12667	9.06023	7.60494	7.05784	6.80047	6.91008	8.91048	6.13372	4.79908	5.54256	5.85495	4.279	4.17362	3.65035	1.28581	4.96805	4.23876	5.86361	10.2121	6.77343	11.8156	4.81877	4.63563	4.92395	3.51932	4.90027	4.75711	10.5062	16.5417	14.1415	10.3421	10.644	15.274	8.28805	6.25353	10.5182	7.59728	6.9228	6.61443	5.2255	3.03659	5.02347	9.60037	4.79278	4.39223	13.7298	12.0867	8.35325	FALSE
Nitab4.5_0003753g0010	12.6207	16.8139	13.3436	18.8478	17.2812	16.5056	12.4725	11.3401	11.4142	16.7028	15.5915	17.9348	4.96078	5.1466	4.46069	8.98846	8.47922	11.725	20.9613	18.8679	19.2783	9.40824	10.5537	13.8475	6.2754	10.0054	12.7626	19.4874	17.952	23.3918	16.6433	14.0072	17.4034	18.0037	5.92896	11.9707	14.2594	17.5449	11.7423	16.7431	4.85602	9.73089	19.7025	11.2698	9.68113	20.2771	16.018	11.9678	FALSE
Nitab4.5_0009672g0040	6.03925	9.04244	8.5918	6.83508	6.34746	8.633	10.1431	9.49385	10.1913	10.0295	7.41286	6.36205	11.6714	12.2872	12.9998	16.5633	13.0604	7.54016	3.30776	5.10656	4.78282	9.53463	8.1775	8.52029	1.92829	5.06089	3.15032	4.80369	4.83912	2.66832	3.97939	3.46645	3.44618	2.27798	1.75175	4.12492	7.89117	7.27185	9.94275	7.93482	12.3195	12.388	4.39905	8.74414	3.37983	4.10371	3.63067	2.71821	FALSE
Nitab4.5_0000465g0060	5.98591	3.52789	5.72008	5.20342	6.69954	3.15738	5.36328	8.07481	3.4208	4.20175	3.15502	4.52984	7.37728	6.24142	2.43879	2.5475	2.22557	2.0248	1.25839	0.850366	1.15177	1.94989	1.76055	2.50909	10.8392	7.57084	10.6197	2.07569	6.48792	2.19318	4.22311	3.00411	3.74816	2.30429	7.51833	2.44279	5.07796	5.02012	5.61963	3.9622	5.3525	2.26596	1.08684	2.07318	9.67657	3.58559	3.65846	4.08847	FALSE
Nitab4.5_0006665g0030	53.6569	30.0733	45.2547	32.1847	47.038	27.2795	103.754	117.706	48.4499	49.167	119.119	51.8261	640.482	702.975	1629.21	511.975	279.637	142.61	166.256	156.908	98.2484	90.9804	68.7645	78.2789	52.8221	99.1985	68.275	450.58	157.268	66.7588	68.7555	107.887	84.4818	94.0007	197.758	135.961	42.995	35.5007	89.9699	73.3709	990.888	311.407	140.471	79.3413	73.4319	224.869	87.0414	142.573	FALSE
Nitab4.5_0000030g0350	19.1235	15.2816	14.3941	13.5737	17.3541	13.0146	12.3842	15.3478	15.661	15.6683	17.1711	11.505	37.6928	40.1114	14.2958	3.6061	3.00341	3.15388	8.00917	7.75319	9.66469	6.00565	7.09118	7.9875	260.417	169.139	174.933	23.716	39.9821	28.5018	18.9666	35.4359	47.4956	16.131	92.5788	50.1228	16.2664	14.6475	14.4643	14.7814	30.7	3.25446	8.47568	7.02811	201.496	30.7333	33.9661	52.9442	FALSE
Nitab4.5_0010222g0030	3.00116	4.37208	2.99283	2.73341	3.41473	3.53181	3.05955	2.08195	2.33466	1.86004	3.08174	2.61082	28.4301	33.1534	21.3501	46.2845	51.6228	50.026	78.5009	84.8958	81.3231	62.1887	48.9471	54.2791	20.8377	11.7238	18.6241	19.6768	18.6713	21.0194	18.5954	14.7228	17.96	12.0512	14.7175	12.9059	3.45536	3.22665	2.49206	2.51754	27.6446	49.3111	81.5732	55.1383	17.0619	19.7892	17.0928	13.2249	FALSE
Nitab4.5_0007460g0010	0.569071	0.321387	0.165944	0.442407	0.842193	0.187043	1.0238	0.69637	1.10654	0.630108	0.83816	0.334944	8.73182	13.3096	2.79141	0.360729	0.292113	0.361593	0.229369	0.506105	0.10579	1.85527	0.262224	0.21507	36.2279	34.0684	26.0432	1.69416	11.2438	1.10802	1.04548	0.73882	5.30503	3.12394	12.1908	4.86028	0.352134	0.490548	0.942235	0.601071	8.2776	0.338145	0.280421	0.77752	32.1132	4.68199	2.36311	6.72502	FALSE
Nitab4.5_0004625g0010	1.40287	1.7618	1.38956	1.1621	2.35681	1.65235	1.49425	1.8885	1.71625	1.31256	1.67726	0.619609	5.96666	11.3028	1.33987	1.15247	1.07115	0.776365	0.749705	0.666377	1.07276	0.972051	1.62202	1.78885	6.92769	6.08216	8.84754	0.967068	0.906378	0.715617	2.19918	0.995197	0.695499	0.444219	2.82592	0.538025	1.51808	1.72375	1.69967	1.20314	6.20312	0.999994	0.829615	1.46097	7.2858	0.863021	1.29663	1.26939	FALSE
Nitab4.5_0011047g0010	11.6382	9.48267	7.64497	8.7282	10.9338	6.97239	11.3563	9.78587	10.8594	9.60836	11.6588	8.02006	32.3553	36.941	15.515	24.6573	22.0361	20.0763	8.41217	14.1965	12.2893	22.7086	19.3133	15.6863	23.7663	29.7233	23.4195	13.5681	22.3699	7.88625	7.53578	9.8807	13.627	8.58251	12.1346	12.0068	9.58862	8.87814	10.6672	9.76242	28.2704	22.2566	11.6327	19.2361	25.6364	14.6081	10.3478	10.908	FALSE
Nitab4.5_0000787g0050	9.4267	5.79267	6.34431	13.1017	10.8364	9.97926	7.22302	5.52849	9.12543	9.47947	11.2052	10.2515	4.12242	3.5608	1.33571	3.54878	3.89767	4.33897	10.2759	10.7746	15.1186	3.52305	6.24649	6.87706	7.01774	7.39643	10.1319	7.84161	15.07	4.83936	8.77339	4.50742	9.09104	2.70018	3.39799	4.19624	7.18789	11.3058	7.29232	10.312	3.00631	3.92847	12.0564	5.54887	8.18202	9.25033	7.45729	3.43147	FALSE
Nitab4.5_0000680g0090	28.9324	18.2654	25.5742	28.7345	20.8627	24.7819	27.6894	20.5232	22.6951	28.5139	24.0423	45.5663	73.0346	65.3239	105.321	48.4435	60.3812	40.1896	19.2468	23.8919	31.6272	46.7663	33.9852	32.8737	50.9747	49.17	38.2696	41.5624	41.5508	89.713	26.4911	36.04	26.4698	58.8564	54.9612	75.5088	24.2573	24.793	23.6359	32.7075	81.2264	49.6715	24.922	37.8751	46.1381	57.6087	29.667	63.1088	FALSE
Nitab4.5_0004259g0030	43.2924	53.5939	47.5086	46.9579	53.0955	47.3115	69.9745	69.9047	95.6146	54.8514	46.2171	43.9715	151.667	131.517	71.3856	76.3796	53.7523	51.0713	41.191	40.3943	56.5873	45.9731	42.6664	36.3859	24.931	46.771	34.4667	64.7042	68.1306	28.827	30.2685	74.4979	94.1232	50.238	54.821	49.0866	48.1316	49.1216	78.4979	48.3466	118.19	60.4011	46.0575	41.6751	35.3896	53.8873	66.2965	51.3819	FALSE
Nitab4.5_0000090g0090	2.35519	2.84387	3.70105	4.57889	3.22456	2.22968	1.71566	1.45041	1.32817	4.16732	1.4446	2.70321	0.258893	0.050828	0	1.11911	0.149925	0.482205	4.50664	2.49058	1.16518	0.256808	0.772752	0.320344	1.75727	2.69819	1.82448	1.36626	2.75728	1.13137	2.12916	1.57943	1.71555	0.342496	0.308961	0	2.9667	3.34438	1.49808	2.77171	0.10324	0.583746	2.7208	0.449968	2.09331	1.75164	1.80805	0.217152	FALSE
Nitab4.5_0012729g0010	3.20033	4.1099	3.64656	3.66116	3.78265	5.6566	5.85177	4.1244	6.73273	4.85872	3.61266	2.41334	14.2721	16.4492	12.69	10.2983	12.483	6.73219	4.2952	5.5972	3.42596	12.4978	12.6021	11.1606	9.69822	5.33132	9.83083	6.50193	5.9342	1.9768	2.94235	3.67285	5.20077	3.89405	7.23901	3.70283	3.65226	4.36681	5.56963	3.62824	14.4704	9.83783	4.43946	12.0868	8.28679	4.80431	3.93866	4.9453	FALSE
Nitab4.5_0003324g0080	9.89637	15.8255	16.9425	10.02	10.2991	9.13845	16.4117	12.3857	10.5105	10.2745	9.60484	10.9454	16.0325	14.0707	18.807	16.4102	12.7955	7.46032	5.68246	6.79124	6.69309	10.1737	9.06694	9.81085	5.35079	7.55453	5.93884	6.54581	7.62742	9.30375	8.25895	9.40758	8.70173	8.51641	8.50325	6.57738	14.2215	9.81921	13.1026	10.2749	16.3034	12.222	6.38893	9.68382	6.28139	7.82566	8.78942	7.86568	FALSE
Nitab4.5_0014875g0020	11.4925	7.49039	9.51281	12.265	8.2152	8.84865	8.85564	10.1527	4.76064	5.49049	9.25199	9.67893	0.127687	0.313952	0	0	0.049872	0	2.49426	0.872322	2.10824	0.115598	0	0.086012	3.01915	4.37334	3.69427	4.42388	7.1001	3.53867	1.22682	2.9342	4.30649	1.78248	0.811062	1.77214	9.49857	9.77628	7.923	8.14047	0.147213	0.016624	1.82494	0.0672033	3.69558	5.02088	2.8225	1.45523	FALSE
Nitab4.5_0013137g0020	25.2562	16.3531	17.0033	22.1445	21.2898	15.4733	18.7626	20.7872	15.8325	17.9291	19.3654	17.3411	124.901	85.9702	41.4215	27.2546	33.7543	38.1384	34.1587	24.3868	27.244	49.6742	35.638	34.7896	119.47	78.4091	83.5109	77.2977	87.8745	54.3072	95.0598	55.9792	138.411	47.9649	120.536	49.7881	19.5375	19.6358	18.4608	18.2118	84.0975	33.0491	28.5965	40.0339	93.7967	73.1598	96.4832	72.7628	FALSE
Nitab4.5_0000250g0190	26.1198	46.4035	38.8615	41.7475	33.1645	44.3065	45.7433	34.1976	28.8212	41.0702	14.2729	34.6011	29.7526	34.2688	16.1956	48.5682	77.6721	78.7364	129.507	115.236	223.697	124.41	144.833	143.39	68.435	41.8996	77.6116	52.2236	57.7448	170.191	141.422	148.8	133.794	119.644	128.403	135.354	37.1283	39.7395	36.2541	29.9814	26.739	68.3256	156.147	137.544	62.6487	93.3864	141.339	127.801	FALSE
Nitab4.5_0000798g0090	6.05518	10.6695	15.1018	9.5207	7.69011	11.7754	11.8235	12.4893	16.5747	10.1901	8.41165	7.97795	107.299	103.671	66.4589	75.7258	60.2842	45.3329	39.091	35.6358	46.8729	58.9768	54.5037	50.6347	15.7294	22.1362	21.0845	18.9054	22.2907	15.359	22.2203	36.4962	34.7653	23.5975	17.2313	23.9675	10.6089	9.66207	13.6291	8.85991	92.4763	60.4476	40.5332	54.7051	19.65	18.8517	31.1606	21.5988	FALSE
Nitab4.5_0001021g0070	10.6431	7.02603	7.72064	6.10355	6.88458	3.53703	10.5546	7.6233	9.06585	5.1717	4.0207	6.12276	87.5502	61.1431	52.4033	22.2237	21.5033	39.0485	17.3264	25.5385	18.7443	38.6826	30.864	20.2039	110.944	64.8135	66.6075	52.9162	50.0605	50.5704	28.0695	32.2398	63.4499	57.5466	102.504	39.1627	8.46325	5.50839	9.08126	5.10505	67.0322	27.5918	20.5364	29.9168	80.7883	51.1824	41.2531	66.4043	FALSE
Nitab4.5_0000052g0420	16.472	11.9842	11.9161	15.2246	11.4629	10.7332	10.227	14.163	10.5891	13.727	12.8743	13.2395	2.42262	3.25354	1.56736	5.9939	4.35584	3.30185	7.73402	7.79581	8.4377	3.63129	3.14558	4.06326	5.8155	7.89618	8.55556	16.1217	10.6853	10.4208	6.02164	6.90459	10.888	5.23949	4.66551	6.477	13.4574	12.4736	11.6597	13.2803	2.41451	4.55053	7.98918	3.61338	7.42241	12.4093	7.93806	5.46067	FALSE
Nitab4.5_0000310g0060	9.77203	9.00409	15.6353	12.8103	14.3586	10.6457	17.1486	17.3532	19.2351	11.7716	12.6604	10.4076	5.5535	4.6124	2.72861	4.41768	7.60723	8.95272	23.3713	11.3015	20.8292	9.28497	5.73365	11.2752	6.98945	9.35195	7.92038	11.6313	18.9938	24.7712	22.1484	28.1948	25.92	18.2347	13.4638	24.9489	11.4705	12.6049	17.9123	11.6132	4.29817	6.99254	18.5006	8.76462	8.08726	18.4654	25.4211	18.8825	FALSE
Nitab4.5_0002320g0020	12.9839	19.6534	15.6811	14.4957	20.0193	18.1596	23.0823	24.34	21.8413	16.95	17.0472	11.088	51.9873	63.9486	29.3787	42.8111	23.1826	35.3389	19.6556	24.7864	14.2048	22.5775	31.2205	27.0319	56.4752	33.9081	41.3198	14.7836	28.118	18.853	25.4255	32.6941	32.7381	10.9035	15.1892	14.3033	16.1061	17.5582	23.0879	15.0284	48.4382	33.7775	19.5489	26.9433	43.901	20.5849	30.2859	13.4653	FALSE
Nitab4.5_0002108g0050	2.94569	2.48244	2.29664	2.22939	1.86503	1.7187	1.85306	2.07548	2.29847	1.97174	1.72646	1.88521	9.55978	9.7729	3.85196	3.2669	2.01266	3.11342	2.57622	2.72583	3.7588	4.53639	5.30135	4.16315	17.4668	10.7099	13.2657	4.26048	6.22952	5.31956	5.35237	4.45553	6.92743	4.80493	12.9993	5.36736	2.57493	1.93771	2.07567	1.86114	7.72822	2.79766	3.02028	4.66696	13.8142	5.26985	5.57845	7.72388	FALSE
Nitab4.5_0000305g0310	10.3906	11.8807	20.5925	10.1436	8.76003	8.75503	13.2898	15.204	10.4576	9.68372	10.4387	11.037	0.700041	0.807016	0.196001	1.43219	1.11995	1.97804	3.05211	1.90104	2.4121	1.73501	2.48223	1.2471	3.18928	3.56188	3.7663	3.69615	3.62503	7.22813	4.56227	4.39317	5.36412	2.84489	2.3887	2.90463	14.2879	9.21954	12.9838	10.3864	0.567686	1.51006	2.45508	1.82145	3.50582	4.84977	4.77319	2.71274	FALSE
Nitab4.5_0003530g0030	9.25845	16.0678	14.3276	12.8499	14.2791	13.0038	13.1625	8.16711	8.42075	12.5661	9.66983	9.0091	3.25368	4.20971	1.27467	8.5345	6.49141	6.52585	17.0968	14.8144	14.0507	5.39342	8.6691	6.24596	1.26189	5.37913	3.1163	10.6468	8.03274	3.52511	9.44432	3.41345	6.29026	3.20868	1.64062	2.85618	13.218	13.3776	9.91678	10.415	2.91268	7.18392	15.3206	6.76949	3.25244	7.40155	6.38268	2.56849	FALSE
Nitab4.5_0002661g0030	3.11096	1.70392	1.65605	2.18852	1.50809	1.37664	2.43486	2.73379	1.82234	2.12353	1.81696	0.614517	14.3876	19.9782	5.70197	3.87173	2.94735	4.02839	2.93453	2.75387	3.38349	6.36643	5.57189	4.33874	13.9033	12.5045	16.0979	6.97443	11.9397	5.46931	3.07607	2.47206	7.51236	6.69041	21.5605	7.53505	2.15698	1.69108	2.33033	1.51833	13.3559	3.61582	3.02396	5.42569	14.1685	8.1278	4.3535	11.9287	FALSE
Nitab4.5_0011132g0020	6.05795	8.92	9.67353	7.32973	6.13406	7.04098	7.74341	8.46656	10.2042	7.07092	6.89576	8.09354	14.5711	15.0456	14.9584	12.0285	12.9594	9.673	6.80884	8.56633	7.16454	10.2133	10.8109	9.40658	7.06485	5.97935	5.23384	7.37756	6.88997	7.65202	9.02513	11.0237	9.80842	6.08811	6.71417	6.56038	8.21716	6.83492	8.80473	7.35341	14.8584	11.5536	7.51323	10.1436	6.09268	7.30652	9.95241	6.45422	FALSE
Nitab4.5_0002589g0060	3.31624	2.81396	5.57357	3.82305	2.57184	4.23307	1.99695	3.1816	4.16823	3.67489	2.63704	2.33124	69.5526	58.1437	53.4346	40.0194	37.8943	29.1833	24.5942	25.8105	26.1315	39.8612	37.3967	34.0466	20.4663	17.0082	18.024	21.2216	17.0844	21.7952	20.3051	26.9197	23.2059	21.7343	23.1448	27.9332	3.90126	3.54265	3.11559	2.88106	60.377	35.699	25.5121	37.1015	18.4995	20.0337	23.4769	24.2708	FALSE
Nitab4.5_0001265g0050	0.639894	0.407399	0.894018	0.584235	0.353415	0.221134	0.421829	1.2472	1.04588	1.13675	0.784177	0.310161	7.49368	9.44685	1.26863	1.05776	0.826396	0.671791	0.337987	0.695853	0.76904	0.807511	1.18224	1.38598	4.16567	2.00522	3.91649	0.400477	0.464774	0.196211	0.527656	0.791685	0.415541	0.343602	1.37019	0.208973	0.647104	0.386261	0.904969	0.743695	6.06972	0.851983	0.60096	1.12525	3.36246	0.353821	0.578294	0.640921	FALSE
Nitab4.5_0011590g0010	13.6094	18.2978	26.9097	13.1961	12.5661	15.2044	16.2013	17.2748	26.0487	14.1361	14.2457	14.9124	9.25503	7.5218	7.84523	4.50006	5.2374	5.08854	2.19007	4.05107	3.1243	8.07851	5.0823	4.61205	8.08117	11.2455	7.43417	11.4431	9.19225	6.17721	2.9972	6.09271	5.88417	9.0793	7.2974	9.52033	19.6056	13.6555	19.8416	14.4314	8.20735	4.942	3.12181	5.92429	8.92029	8.93752	4.99136	8.63234	FALSE
Nitab4.5_0001614g0070	16.7333	17.123	20.0283	26.9144	18.8047	22.1715	17.2323	20.9608	30.1948	21.5761	26.7003	24.8761	112.277	105.64	127.244	113.262	154.236	78.1658	20.9807	51.3989	34.8734	105.649	58.3064	59.4933	25.997	32.1245	38.4302	85.4561	58.8795	48.017	29.3069	73.7754	67.202	49.6209	51.9944	56.244	17.9615	22.6302	22.796	24.3842	115.054	115.221	35.751	74.483	32.1839	64.1175	56.7614	52.6198	FALSE
Nitab4.5_0011081g0020	16.1654	10.3951	7.13888	12.1792	12.6422	6.39708	8.45452	7.66238	10.2484	12.2775	11.9484	4.62787	13.7505	18.974	9.65492	1.57927	1.41112	0.699929	2.3505	3.01884	1.37725	1.91069	2.24948	3.43641	95.5346	51.0594	60.7553	11.4362	25.9334	7.45424	5.32849	9.24382	18.5439	17.5841	52.7404	15.5769	11.2331	10.4061	8.78842	9.6179	14.1265	1.23011	2.24886	2.53219	69.1164	14.9413	11.0387	28.6338	FALSE
Nitab4.5_0002465g0050	6.02494	4.48491	3.982	5.09109	4.97247	3.88648	5.26158	7.57129	4.97296	6.77102	5.65794	6.18674	0.632954	0.418512	0.34581	0.750077	0.563454	0.380282	2.6102	1.55167	2.41981	0.731124	0.938587	0.925986	0.579231	1.45494	1.46639	3.6059	6.21674	4.69666	3.09119	4.59234	5.72476	3.52171	3.15318	5.79942	4.83061	4.65001	5.93528	6.20523	0.465759	0.564604	2.19389	0.865232	1.16685	4.83976	4.46943	4.1581	FALSE
Nitab4.5_0002903g0010	14.3998	10.5756	8.95028	15.4085	13.8431	12.8561	11.4835	7.83444	5.18928	8.9205	8.45169	11.8274	7.78045	6.54165	3.12594	10.8671	9.35415	14.2135	20.7283	17.0132	23.1204	8.37475	9.50048	11.8596	3.44512	6.60217	6.87951	10.8408	13.8754	11.6505	11.3975	7.1554	10.9164	5.85342	6.08412	8.68221	11.3086	14.0359	8.16907	9.73321	5.81601	11.4783	20.2873	9.91162	5.64227	12.1222	9.82311	6.87325	FALSE
Nitab4.5_0000917g0020	20.4926	11.8208	16.3335	10.1266	14.2056	10.4984	10.1263	8.68829	7.56756	8.49961	4.43362	7.29854	142.52	105.336	138.736	42.3846	30.4165	20.7911	31.9148	29.1413	52.7522	14.34	11.9933	13.5959	179.664	157.467	132.981	54.7904	35.5625	91.6093	34.7631	20.7139	29.7218	36.6271	21.5251	18.7629	16.2157	11.6102	8.79403	6.74392	128.864	31.1974	37.9361	13.3097	156.704	60.6541	28.3996	25.6384	FALSE
Nitab4.5_0008713g0010	2.36889	2.68358	1.83911	1.80336	3.17889	1.74451	3.54493	3.12188	3.09927	2.08877	1.82667	2.72425	16.4598	16.1018	23.1972	3.96961	6.50985	6.40886	4.00323	5.76209	2.99948	11.1933	6.44751	6.8489	35.9018	17.0081	22.3925	19.8484	23.8036	21.5547	8.34137	16.4716	23.6278	26.4193	94.7285	30.863	2.29719	2.24225	3.25536	2.21323	18.5863	5.62944	4.25493	8.16325	25.1008	21.7356	16.1469	50.6703	FALSE
Nitab4.5_0004053g0100	31.3787	31.3635	39.4375	26.8321	25.9717	24.505	35.2246	41.636	33.2622	27.6407	22.0567	35.0633	12.1365	12.8252	19.4695	15.862	15.0122	4.48659	2.92921	5.2252	3.72037	9.32	9.46205	9.08792	3.4808	6.43627	7.38891	9.85566	9.7635	13.5181	10.9917	20.9455	13.5129	10.9546	8.60009	10.4992	34.0599	25.7696	36.7076	28.2536	14.8104	11.7869	3.95826	9.28999	5.76866	11.0458	15.15	10.018	FALSE
Nitab4.5_0001480g0110	0.57201	0.815105	0.443034	0.466543	0.840987	0.541502	0.331699	0.875613	0.664407	0.495664	0.53403	0.216585	82.4946	65.6701	55.5328	29.2811	35.371	21.929	10.8454	13.3585	24.6457	36.0245	23.9334	22.1629	11.033	6.3821	8.05343	10.6851	10.6116	17.0197	12.8613	28.2904	40.5825	7.52409	14.6641	24.225	0.61005	0.616344	0.623906	0.415426	67.8992	28.8604	16.2832	27.3736	8.48952	12.7721	27.2447	15.4711	FALSE
Nitab4.5_0006437g0020	14.6346	26.6503	26.2788	15.7507	17.7965	21.7835	21.5983	18.7043	19.6002	13.9715	17.7775	12.3466	12.8089	12.7561	7.04246	17.7329	13.5034	31.3517	25.9543	31.845	42.7247	19.5782	25.6616	21.9968	22.6509	19.9752	22.4439	16.1561	15.4801	13.7089	19.7247	10.1684	14.9905	7.17298	11.6724	8.03383	22.5213	18.4435	19.9676	14.6985	10.8691	20.8627	33.508	22.4122	21.69	15.115	14.9612	8.95975	FALSE
Nitab4.5_0008535g0020	5.08521	3.8641	2.16111	4.25773	4.516	3.38509	2.25467	5.46972	2.60919	3.84279	4.51208	2.76326	18.9183	22.4584	8.85914	4.21549	5.12355	3.6024	4.76246	2.78499	3.82337	5.43675	5.26183	5.24851	24.0139	15.9571	19.9608	8.70902	11.541	3.85052	6.10982	5.5241	12.9409	6.24926	22.8936	7.0724	3.70348	4.05294	3.44452	3.70604	16.7453	4.31382	3.79027	5.3157	19.9773	8.03351	8.1916	12.0718	FALSE
Nitab4.5_0005414g0060	2.20802	2.23022	2.95547	2.8757	4.07836	1.46368	4.76862	3.11001	3.5917	0.83672	2.9806	0.339941	21.1795	25.2211	9.75523	2.31492	1.10365	0.634711	2.86363	2.35068	1.88726	2.79524	2.15462	4.53627	267.657	342.782	210.135	4.43021	2.74513	6.41322	10.9129	12.3906	12.4544	4.25599	29.5486	11.0698	2.46457	2.80592	3.82344	1.38575	18.7186	1.35109	2.36719	3.16204	273.525	4.52952	11.9193	14.9581	FALSE
Nitab4.5_0007538g0010	1.13465	1.22622	0.667995	0.898227	0.923902	0.72894	1.38571	0.731334	0.600427	1.12283	0.669022	1.18219	0.278982	0.406289	0.019012	0.487086	0.511194	1.11694	1.89858	1.34594	2.33658	0.36126	0.704931	0.978086	0.483265	0.614874	0.281797	0.514141	0.45745	0.442661	0.646514	0.242333	0.697137	0.214902	0.209732	0.185817	1.00962	0.850356	0.905824	0.99135	0.234761	0.705073	1.86037	0.681426	0.459979	0.471417	0.528661	0.203484	FALSE
Nitab4.5_0004516g0020	1.40903	2.80442	2.82344	2.56283	3.60853	3.76012	3.14589	3.95115	3.9444	3.53496	2.23604	2.21452	14.1242	13.5089	11.8573	8.99291	9.0934	4.98505	3.52528	4.75681	7.20241	9.16763	7.75179	6.82573	3.59518	2.5847	2.9394	2.54891	2.79885	3.76929	4.45691	3.68296	3.49561	2.52218	2.57189	3.06394	2.34563	3.31049	3.68048	2.66184	13.1635	7.69045	5.1615	7.91505	3.03976	3.03902	3.8785	2.71934	FALSE
Nitab4.5_0000227g0180	7.5131	10.2288	7.29718	8.66458	7.47235	7.38287	8.32978	6.385	6.34519	7.01719	5.5029	5.46159	4.09502	4.99223	2.84274	6.3648	5.48776	10.8693	12.573	12.0912	11.9055	7.54884	8.65584	10.3929	3.36135	3.7248	5.66839	9.23499	9.46535	10.8971	10.7139	8.02464	7.72738	5.23682	4.35326	6.10441	8.34635	7.83993	7.01999	5.99389	3.97666	7.57394	12.1899	8.86585	4.25151	9.86581	8.82199	5.2315	FALSE
Nitab4.5_0007368g0010	16.6411	16.7638	18.8791	16.0462	16.2249	15.9883	17.8492	16.5997	14.072	14.5905	16.1578	14.8761	6.68638	5.1285	2.06787	6.95396	7.32144	10.6464	13.3403	10.4546	16.1588	7.00387	6.63997	7.27354	8.95741	10.6304	9.97234	15.3586	22.6533	15.2796	11.9786	10.28	16.1789	9.14152	6.98811	16.2313	17.428	16.0865	16.1736	15.2081	4.62758	8.30726	13.3179	6.97246	9.85339	17.7638	12.8125	10.787	FALSE
Nitab4.5_0000241g0060	1.71196	1.46848	1.27866	2.84566	3.22105	2.53498	0.985193	1.68179	1.37594	1.5782	5.15657	1.52345	98.4464	104.906	52.0965	44.7038	56.4061	28.7151	16.3615	22.3741	24.2962	47.5914	42.9742	44.6003	129.835	101.514	79.7531	10.4198	9.63371	13.0321	16.5223	18.4732	22.7682	6.41401	32.0159	15.6412	1.48636	2.86723	1.34764	2.75274	85.1496	43.275	21.0106	45.0553	103.701	11.0285	19.2545	18.0237	FALSE
Nitab4.5_0000152g0100	8.99176	10.2004	10.0483	8.2699	9.9525	8.2219	8.63493	5.65946	9.71201	6.49206	6.26173	6.79536	9.13101	8.26064	2.33824	8.4384	9.3027	15.8385	21.2733	18.0008	23.045	9.31328	13.2659	11.5876	2.95848	3.79441	5.30321	8.56133	6.22002	4.91869	13.6043	7.15259	11.5415	4.12207	5.7908	4.58345	9.74685	8.81477	8.00213	6.51638	6.57663	11.1932	20.773	11.3889	4.0187	6.56668	10.7661	4.83211	FALSE
Nitab4.5_0000019g0120	14.9817	16.1289	11.5008	10.5787	12.6781	13.0859	11.3778	11.1175	5.99786	12.1471	12.807	14.3913	2.14914	2.20602	0.519882	4.39664	3.70532	6.33165	8.75272	8.15716	5.98939	3.87968	6.06934	5.00192	6.58194	6.50202	7.00359	2.06239	7.48457	4.50933	4.34799	2.65355	2.039	2.35262	2.13746	1.83531	14.2038	12.1142	9.49771	13.1151	1.62501	4.8112	7.63309	4.98365	6.69585	4.68543	3.01351	2.10847	FALSE
Nitab4.5_0000305g0020	13.0199	11.2225	13.9365	9.28488	10.9562	8.88035	14.9782	10.4967	6.95036	10.6194	8.1833	10.8598	2.88735	3.46767	2.33501	3.70553	3.28584	5.2117	10.0843	8.5063	11.3222	4.03822	4.5584	4.63737	2.49332	4.2194	5.13786	7.61154	9.66035	6.4765	4.58008	3.58838	4.65247	5.4114	3.18099	5.75873	12.7263	9.70716	10.8084	9.8875	2.89668	4.06769	9.97094	4.41133	3.95019	7.91613	4.27365	4.7837	FALSE
Nitab4.5_0001151g0150	14.6836	19.3482	12.3384	18.2837	20.6739	16.1218	19.548	14.7964	15.96	14.8539	14.2347	13.5729	10.6213	10.6683	4.11024	9.86459	6.10855	14.4348	26.7587	19.0351	38.8373	13.37	11.449	12.2473	11.1377	8.15265	13.2887	22.2665	13.2606	16.0668	17.6041	12.5788	24.5192	11.0146	14.9043	11.4352	15.4567	18.3598	16.7681	14.2205	8.4666	10.136	28.2104	12.3554	10.8597	17.198	18.2341	12.4514	FALSE
Nitab4.5_0001726g0030	6.79398	6.54627	7.88135	5.90181	5.39983	4.48595	7.24093	4.86206	5.78171	5.91059	4.364	5.03912	28.0345	24.8556	23.2407	15.2823	10.0644	11.3197	7.86974	11.3666	10.7748	14.0749	14.5578	14.1886	29.4977	19.4015	24.3956	21.3546	17.5398	20.9219	14.3871	14.3122	18.3739	16.2466	45.6648	14.9242	7.07386	5.26253	5.96157	5.10457	25.3769	12.2221	10.0037	14.2738	24.4316	19.9388	15.6911	25.6119	FALSE
Nitab4.5_0004969g0050	67.4257	26.1624	51.8015	41.3782	27.0392	22.792	24.7476	41.0295	19.706	23.3979	57.3828	36.9021	43.6161	51.0281	18.3855	18.4733	7.22513	5.97701	4.01153	2.81266	2.93509	4.47958	3.28482	5.58407	41.5027	51.3308	28.8855	49.9318	53.8622	11.6888	5.70435	109.181	93.9803	98.4846	58.7094	57.2885	48.4632	30.4032	28.4944	39.2276	37.6766	10.5585	3.25309	4.44949	40.573	38.4943	69.622	71.4941	FALSE
Nitab4.5_0004921g0010	11.0458	14.084	21.0868	9.95587	11.4521	14.7045	19.2777	16.4594	18.8321	14.6626	10.7991	18.4795	52.8963	55.2815	70.8348	39.3915	38.4647	21.9872	19.7563	20.891	22.8407	29.4875	23.5914	23.0865	10.4089	12.9234	12.2201	23.1616	29.7048	27.611	22.2869	48.8296	31.1156	34.9246	23.2646	36.6054	15.4055	12.0375	18.1897	14.6471	59.6709	33.2812	21.1627	25.3885	11.8508	26.8258	34.0774	31.5982	FALSE
Nitab4.5_0001968g0130	2.93645	4.47655	1.84786	3.84601	4.15655	3.55735	3.08459	0.388862	0.80302	1.43619	2.03187	2.09396	1.74117	1.74559	0.713466	4.76472	2.16059	7.21109	11.0428	16.7315	18.6563	3.62858	5.18037	5.46928	0.427151	0.944866	1.10664	1.77689	3.65893	0.495194	0.835305	0.64714	0.291024	0.755363	0.757575	0.541334	3.08695	3.8533	1.42549	1.85401	1.40008	4.71213	15.4769	4.75941	0.82622	1.97701	0.591156	0.684757	FALSE
Nitab4.5_0002756g0120	3.0673	5.66274	3.72221	4.58795	3.91059	3.18348	3.90901	2.33866	3.75718	3.59196	3.45658	3.05315	39.5258	37.531	23.7219	28.7338	24.3645	18.9298	13.3505	13.6273	21.2932	26.9926	20.9286	20.2797	4.34512	8.02638	6.44684	12.8722	8.31975	6.76566	9.86917	7.67719	9.74472	4.97501	5.74701	6.67398	4.15075	3.89401	3.33495	3.36723	33.5929	24.0093	16.0903	22.7336	6.27278	9.31921	9.09702	5.79867	FALSE
Nitab4.5_0000957g0130	0.059634	0	0	0.234461	0	0	0.118329	0.108744	0.104841	0.107189	0.162624	0.214361	6.128	10.4556	4.03961	0.166599	0.053918	0.175167	0.104036	0	0.122048	0.41054	0.773298	0.613529	135.441	80.8635	76.1957	0.244223	1.04683	0.187037	0.354735	0.318672	1.38583	0.42743	10.9865	0.725907	0.019878	0.0781537	0.110638	0.161391	6.87439	0.131895	0.0753613	0.599122	97.5001	0.492697	0.686413	4.04661	FALSE
Nitab4.5_0000908g0110	6.9022	8.30345	4.34274	8.32564	7.53	5.27468	4.73231	7.12898	5.1498	4.67635	5.49181	4.77177	12.4843	12.4611	7.26659	8.42743	7.45273	8.27498	3.24978	4.886	3.98631	5.20918	5.33527	4.10928	21.7547	24.2452	19.4857	39.3337	20.2159	36.4975	14.3363	21.8935	32.5811	18.682	17.617	13.8059	6.51613	7.04344	5.67036	4.97997	10.7373	8.05171	4.04069	4.88458	21.8285	32.0157	22.9369	16.7017	FALSE
Nitab4.5_0000680g0060	5.58432	3.40968	6.59307	5.22347	5.03313	3.42982	4.65271	5.31799	4.71428	4.72558	6.04726	6.60702	1.80914	1.35155	0.110784	2.44317	2.98087	2.73921	5.59571	5.48414	7.17428	2.26202	2.29562	1.70103	4.73714	3.06684	3.83011	3.1878	2.70209	3.51846	2.93723	1.55889	4.85718	3.43086	2.41047	1.79397	5.19569	4.56214	4.89499	5.79329	1.09049	2.72108	6.08471	2.08623	3.87803	3.13612	3.11777	2.5451	FALSE
Nitab4.5_0007906g0020	4.53548	2.79543	1.4873	1.34146	1.78246	2.09424	1.97723	2.03894	2.68662	2.46291	2.02895	1.63406	32.2322	25.8098	10.9958	16.6067	11.3684	9.67784	5.72854	7.32649	5.80348	14.6322	15.5057	12.3732	14.4387	15.8964	18.1046	13.0767	10.0305	4.9399	19.804	8.66876	19.6939	7.23478	22.1662	10.0837	2.9394	1.73939	2.23426	2.04197	23.0126	12.551	6.28617	14.1704	16.1465	9.349	16.0555	13.1616	FALSE
Nitab4.5_0002124g0010	0.22086	0.139387	0.083076	0.285373	0.305797	0.147898	0.318989	1.08444	0.639032	0.383371	0.155558	0.20293	1.585	3.73533	1.02485	0.041275	0.068372	0.132218	0	0.201975	0	0.088333	0.037739	0	1.29622	0.771013	0.358123	1.00882	0.575415	0.209473	0.996206	1.71526	1.70846	2.09873	6.51379	3.54346	0.147774	0.246356	0.68082	0.247286	2.11506	0.0806217	0.067325	0.042024	0.808452	0.597902	1.47331	4.05199	FALSE
Nitab4.5_0009032g0020	133.759	148.798	130.319	137.15	175.123	148.864	161.514	95.5453	95.3793	134.44	114.06	138.569	147.237	144.654	145.119	223.687	277.222	284.862	506.386	407.596	476.275	257.569	222.305	253.251	114.803	143.909	189.96	344.701	326.75	382.445	258.847	274.361	277.174	217.251	203.173	259.838	137.625	153.712	117.479	129.023	145.67	261.923	463.419	244.375	149.557	351.298	270.128	226.754	FALSE
Nitab4.5_0005389g0010	34.235	33.4793	33.5115	33.2841	31.1756	34.4822	35.3803	30.7849	28.2689	26.0005	30.183	32.6965	11.7752	13.4266	5.39578	14.057	10.8279	14.2602	23.6663	23.9472	28.225	13.374	10.7295	14.3365	21.4551	22.1703	27.9178	17.2901	21.8576	15.4528	13.8601	13.2394	12.6228	9.79678	8.7398	7.9225	33.7419	32.9806	31.478	29.6267	10.1992	13.0484	25.2795	12.8133	23.8477	18.2002	13.2408	8.81969	FALSE
Nitab4.5_0001256g0050	8.73227	8.96507	6.68192	9.97294	8.89331	8.33409	5.7602	7.36806	5.8834	7.53137	7.73357	5.15585	8.25454	6.86742	2.77584	8.38383	10.004	8.15775	21.1241	20.1088	22.1776	11.126	9.16063	12.2506	170.294	87.972	95.7064	19.6221	40.724	29.4662	17.8801	13.2793	19.4755	10.966	23.9305	17.0401	8.12642	9.06678	6.33722	6.80693	5.96593	8.84851	21.1369	10.8457	117.991	29.9375	16.8783	17.3122	FALSE
Nitab4.5_0012569g0010	5.15119	7.89538	9.02519	6.28212	8.46818	10.3812	9.48587	8.97912	11.8243	9.53432	5.59119	6.1799	31.7039	31.9999	25.9059	24.6735	21.3943	13.5002	15.4683	12.8247	12.0139	18.7757	21.806	22.3609	11.6966	15.0458	14.1565	17.1121	13.0888	12.2377	21.7254	18.2717	21.5119	15.4284	18.021	10.834	7.35726	8.37718	10.0964	7.10181	29.8699	19.856	13.4356	20.9809	13.633	14.1462	20.503	14.7611	FALSE
Nitab4.5_0013740g0020	9.91422	7.29588	8.85738	10.9931	8.6422	8.90061	8.60435	8.25482	6.70931	6.93657	10.8253	8.61982	46.9958	44.5193	15.0645	15.7881	13.5713	15.6178	11.4224	14.9031	14.1165	17.6809	11.5344	11.6089	85.969	81.845	62.4192	31.8261	33.5997	19.1489	18.4095	15.6433	36.136	22.7218	48.6485	26.1703	8.68916	9.51196	7.85616	8.7939	35.5265	14.9924	13.4807	13.6081	76.7444	28.1916	23.3963	32.5135	FALSE
Nitab4.5_0000576g0040	4.08239	5.85254	8.35602	6.2967	4.02367	3.7169	4.85203	2.91762	1.5833	6.94034	4.5317	4.14751	7.14628	6.30769	2.98331	14.1559	10.4671	10.0339	38.9823	34.6431	44.5899	8.55106	9.41509	14.8652	7.55958	12.6584	7.56132	32.6074	23.0114	90.4597	14.5754	27.7639	23.9089	35.3636	15.4351	24.2504	6.09698	4.67909	3.11765	5.20651	5.4791	11.5523	39.4051	10.9438	9.25975	48.6929	22.0827	25.0164	FALSE
Nitab4.5_0010809g0010	15.9486	13.0082	10.7646	17.5512	14.4587	15.5493	14.4052	15.775	15.5569	14.9774	15.9016	18.589	23.3466	25.1412	19.6239	17.6989	17.7048	14.5845	9.84432	14.7461	10.5021	17.1993	16.0223	18.3372	21.2277	18.022	22.0113	15.7523	14.0858	15.5529	11.6908	13.8045	16.2343	14.1102	20.9222	16.7778	13.2405	15.853	15.2457	16.4893	22.7039	16.6627	11.6975	17.1863	20.4203	15.1304	13.9099	17.2701	FALSE
Nitab4.5_0000232g0080	12.0241	11.8572	17.4113	10.0509	8.06681	8.36211	8.78296	8.60918	12.6742	7.47176	9.54545	5.42968	55.3766	44.3768	20.4518	21.1663	17.7479	23.4857	14.2121	20.783	17.4907	22.8032	23.07	22.744	15.91	19.6874	21.1647	15.3745	16.8212	6.58312	14.2012	10.0445	13.6974	13.2011	21.194	11.5853	13.7642	8.82662	10.0221	7.4823	40.0684	20.8	17.4953	22.8724	18.9207	12.9263	12.6477	15.3268	FALSE
Nitab4.5_0009783g0010	15.8186	18.7151	16.6225	18.0117	17.2761	17.9112	19.3752	14.2133	14.5375	19.3594	14.8716	15.5225	11.2376	11.6807	3.72831	11.2072	8.48568	12.6397	23.4248	18.298	28.4184	15.1588	17.9496	14.5677	13.363	10.9668	15.6872	17.4816	15.9142	13.0819	13.7209	7.95714	14.4942	6.98048	7.64755	8.97087	17.0521	17.733	16.042	16.5845	8.8822	10.7775	23.3804	15.892	13.339	15.4926	12.0574	7.8663	FALSE
Nitab4.5_0003020g0110	2.18098	1.72837	2.14512	1.66265	0.689187	1.76182	2.11536	1.99952	2.33429	1.46623	2.35741	1.79536	12.9452	11.6009	15.018	14.4234	14.836	8.45574	2.71493	5.49549	5.59471	11.8626	10.0338	9.80521	1.86447	2.32219	2.55895	3.32328	2.52971	2.09548	4.54761	3.03197	2.42487	1.97812	1.95221	1.79143	2.01816	1.37122	2.14972	1.873	13.1881	12.5717	4.60171	10.5672	2.24854	2.64949	3.33482	1.90725	FALSE
Nitab4.5_0002838g0120	0	0	0.843445	0	0	0	0	0	0	0	0	0	6.59125	4.53362	8.75153	0	0.21186	0.846692	0	0	0	0	0.376481	0.501816	65.9379	144.765	48.4446	0	0	0.180624	0.307338	0.105194	0	0	0	0	0.281148	0	0	0	6.62547	0.352851	0	0.292766	86.3825	0.060208	0.137511	0	FALSE
Nitab4.5_0001820g0130	30.0844	32.0109	35.4598	25.7669	25.4144	24.1982	24.995	19.9389	13.5928	23.357	22.1614	21.5697	11.4731	14.9549	1.55243	19.5008	7.97839	15.9947	48.2901	33.8991	67.0879	14.3901	18.8056	17.7536	5.48744	13.6761	12.4409	24.6848	28.0658	12.2066	21.1981	9.07307	17.7652	7.12665	5.21375	8.00615	32.5184	25.1265	19.5089	22.3627	9.32681	14.4913	49.759	16.9831	10.5348	21.6524	16.0121	6.78218	FALSE
Nitab4.5_0000562g0080	1.032	1.38769	1.10133	0.879901	1.07693	1.43124	0.816136	1.17121	1.8279	1.10313	0.974561	0.375641	5.8608	6.18746	3.21794	3.40583	2.63149	1.1881	0.775171	0.600005	0.993036	2.37549	2.84989	1.40057	2.06848	1.61364	1.56839	1.01333	0.646728	0.218539	1.22981	2.06416	0.626143	1.12661	1.46379	0.388232	1.17368	1.12936	1.27175	0.817778	5.08873	2.40848	0.789404	2.20865	1.75017	0.626198	1.3067	0.99288	FALSE
Nitab4.5_0001083g0020	11.7044	12.659	12.8364	9.63966	9.23494	10.6605	11.3123	12.897	11.5143	12.5151	9.61593	13.6135	13.4201	14.5276	10.6071	13.3236	11.6233	6.41815	6.19674	6.3502	6.14841	9.34215	8.81603	8.9564	11.4003	14.3196	16.2571	17.5297	12.9512	10.6892	10.6041	13.9351	13.4079	11.2707	14.1659	10.5257	12.3999	9.84502	11.9079	11.9148	12.8516	10.455	6.23179	9.03819	13.9923	13.7234	12.649	11.9874	FALSE
Nitab4.5_0007380g0010	21.5956	9.45507	9.13023	18.3522	17.5788	13.1614	16.2208	16.4398	18.8152	21.6841	15.368	21.2656	20.3431	17.0507	9.8574	3.40242	4.21622	3.98853	4.95467	4.57621	5.75545	4.38971	3.23238	3.13678	81.1275	39.9535	47.7842	10.9931	19.7476	17.7508	8.48194	9.90447	14.4622	15.8246	24.7545	12.0436	13.3936	16.3641	17.1586	19.4393	15.7504	3.86906	5.09544	3.58629	56.2884	16.1638	10.9495	17.5409	FALSE
Nitab4.5_0008587g0020	5.70261	5.21364	3.29657	5.21134	6.98482	5.0654	10.4379	13.4671	7.92217	4.88547	3.47831	7.22895	4.53019	7.02275	3.69239	0.70607	1.21169	0	0.690769	0.562205	0.908237	0.200776	0.450609	0.481773	40.9637	28.7977	21.5254	1.61802	1.16721	1.36184	6.49776	3.01474	5.39961	1.64522	7.92049	4.87629	4.73761	5.75385	10.609	5.19758	5.08178	0.639254	0.720404	0.377719	30.429	1.38236	4.9707	4.814	FALSE
Nitab4.5_0001478g0040	8.53033	19.8765	16.6586	12.3651	13.7445	22.1624	9.51637	20.8425	35.3299	10.2143	14.3395	9.41728	199.931	176.381	129.832	123.211	175.424	146.623	48.8137	57.3475	69.3757	198.093	119.391	120.302	45.9992	45.4001	57.9366	37.9356	28.1049	33.973	78.7955	55.1104	52.7269	38.251	41.742	49.4114	15.0218	16.0907	21.8962	11.3237	168.714	148.419	58.5123	145.929	49.7786	33.3378	62.211	43.1348	FALSE
Nitab4.5_0001373g0020	67.8758	75.5771	70.0969	94.6854	81.9244	128.857	46.0027	55.5801	46.3272	103.748	52.2494	73.8886	25.5584	25.5418	12.8531	34.4435	55.324	61.9968	99.5161	66.1334	142.7	96.3677	92.1131	103.006	73.1025	60.424	93.0693	78.0291	59.5514	207.606	163.896	161.449	165.255	118.649	101.611	132.328	71.1833	101.822	49.3033	76.6285	21.3178	50.5881	102.783	97.1624	75.532	115.062	163.534	117.529	FALSE
Nitab4.5_0013970g0010	52.1012	54.6188	69.3991	53.7188	40.0096	42.0324	49.2614	49.6691	33.7314	43.9128	42.4579	48.8682	8.15322	10.8219	8.89424	21.6625	14.7929	14.4607	28.9559	32.2123	28.9485	14.2097	13.6446	18.3845	23.077	33.9273	34.426	66.2571	67.4487	67.3871	38.8961	42.1648	38.1243	31.9406	27.0483	29.8749	58.7064	45.2536	44.2206	45.0797	9.28978	16.972	30.0389	15.413	30.4768	67.031	39.7284	29.6213	FALSE
Nitab4.5_0000676g0350	2.6496	1.22185	1.07611	0.898659	1.35773	1.71235	1.28452	2.64481	2.12981	1.52943	1.29154	1.30869	20.289	22.2843	6.59191	2.81951	2.69334	2.04463	1.39133	3.65334	2.4183	5.37737	5.73392	3.84336	49.9259	25.2742	33.7253	6.94578	10.4405	3.78014	2.81188	3.84634	9.51837	5.1496	32.35	11.5505	1.64919	1.32291	2.01971	1.37655	16.3884	2.51916	2.48766	4.98489	36.3084	7.05546	5.3922	16.3501	FALSE
Nitab4.5_0005947g0030	7.71292	8.15051	9.2456	7.36547	7.4864	7.94027	11.0147	10.0991	12.1295	6.54639	6.86696	6.29115	2.19235	1.93164	2.30542	1.02424	2.10631	0.133873	0	0.283592	0.258703	2.84042	1.35231	1.97678	1.64499	2.01098	2.8901	1.5391	0.974321	2.01859	0.658886	0.828793	0.159052	0.444794	1.22725	0.441423	8.36968	7.59738	11.0811	6.56817	2.14314	1.08814	0.180765	2.0565	2.18203	1.51067	0.54891	0.704488	FALSE
Nitab4.5_0000888g0010	0	0	0	0	0	0	0	0.016932	0.065407	0	0	0	4.88826	8.62372	6.1692	0	0.402978	0	0.025487	0	0	0.102043	0.360396	0.289696	12.8709	5.54293	6.96567	0.113702	0.138527	0	1.30588	0.144349	0.09347	0.903887	2.70955	0.061803	0	0	0.0274463	0	6.56039	0.134326	0.00849567	0.250712	8.45984	0.0840763	0.514567	1.22508	FALSE
Nitab4.5_0005934g0050	2.26139	1.79672	0.987105	1.41589	1.49745	2.48503	1.45199	1.70694	1.55291	1.07885	1.5486	0.763676	24.7946	29.5637	13.898	13.1552	11.5703	10.2346	2.47698	5.0617	4.3419	13.4792	14.2117	9.80445	15.4112	9.03536	15.1977	11.4805	10.6984	1.04607	2.33449	2.21414	4.59271	12.7015	18.5541	5.62763	1.68174	1.79946	1.57061	1.13037	22.7521	11.6534	3.96019	12.4984	13.2147	7.74166	3.04711	12.2944	FALSE
Nitab4.5_0002650g0080	14.9644	21.003	20.2618	16.7157	16.9588	15.3751	21.189	15.2979	15.1423	13.0875	15.8916	12.3819	8.14665	9.72932	2.50713	9.9572	10.5445	15.4696	19.0867	19.1936	21.7546	12.7858	13.1718	13.7592	4.93609	7.37881	9.29885	16.6503	24.2241	15.397	18.6834	9.90901	15.4785	10.1158	7.48674	11.6854	18.7431	16.3499	17.2097	13.787	6.79437	11.9904	20.0117	13.2389	7.20459	18.7571	14.6903	9.76264	FALSE
Nitab4.5_0000695g0100	22.9048	12.0852	12.0049	14.4098	16.3662	7.36438	12.8957	16.666	11.13	12.082	14.9266	15.5431	57.573	35.3492	16.2263	3.43877	5.34842	8.73182	7.59217	6.80725	3.86825	12.4159	7.24867	7.60578	65.9861	49.4588	48.8617	14.8165	39.4125	6.4764	22.2568	14.5375	40.7706	19.6885	47.8768	14.033	15.665	12.7134	13.5639	14.1839	36.3828	5.83967	6.08922	9.09011	54.7689	20.2351	25.855	27.1994	FALSE
Nitab4.5_0000008g0190	6.26656	10.1905	11.8505	8.49538	7.84224	8.79618	4.8434	9.8746	9.06162	7.16288	8.01586	7.50117	15.4377	14.5721	21.8041	9.61318	8.37074	3.60403	2.69343	4.06969	4.16776	6.13808	9.59858	6.77352	98.8361	53.9492	33.7532	10.6108	13.6645	12.4318	2.18652	9.5196	9.89467	15.2108	25.67	12.8759	9.43586	8.37793	7.92654	7.55997	17.2713	7.19598	3.64363	7.50339	62.1795	12.2357	7.20026	17.9189	FALSE
Nitab4.5_0009395g0020	4.83116	4.7042	3.02223	3.61352	4.54002	5.64094	4.69048	5.92573	5.47091	4.97734	4.2723	3.81612	19.6015	19.1292	12.0277	14.379	15.7077	10.3503	5.56107	8.03449	10.8959	13.317	13.5952	11.2135	5.25042	7.33571	9.72983	7.49548	6.7546	5.28857	7.76299	6.70209	9.79056	3.04968	3.70662	5.55504	4.18586	4.59816	5.36237	4.35525	16.9195	13.479	8.16382	12.7086	7.43865	6.51288	8.08521	4.10378	FALSE
Nitab4.5_0002315g0010	3.85336	3.36609	3.17588	3.24608	4.12109	3.12424	5.03237	4.28414	4.00917	3.06583	3.72857	3.21965	1.41555	1.55421	0.519083	1.04846	1.28632	2.86621	4.33283	3.14708	4.63606	2.27595	2.24075	2.64107	2.31047	1.78784	2.70668	3.63458	4.07196	3.97072	4.03282	2.07261	4.31374	1.55659	1.72611	2.64929	3.46511	3.49714	4.44189	3.33802	1.16295	1.73366	4.03865	2.38592	2.26833	3.89242	3.47306	1.97733	FALSE
Nitab4.5_0011791g0010	55.0858	37.2523	37.9999	39.9972	26.9184	19.4419	31.1825	10.6196	9.23268	22.4977	14.9446	36.8313	10.4254	9.35489	2.35629	20.7347	8.88246	12.0624	58.6318	53.9108	51.7603	10.9437	17.0901	19.1604	16.8584	20.1781	15.1611	9.95454	30.3653	12.0802	6.66408	7.60737	5.60203	3.59736	3.267	1.38647	43.446	28.7859	17.0116	24.7579	7.37887	13.8932	54.7676	15.7314	17.3992	17.4667	6.6245	2.75028	FALSE
Nitab4.5_0001105g0180	9.63978	5.46966	8.98127	9.06463	7.70632	6.98445	4.64722	4.62624	6.07414	7.36552	6.6151	9.06004	49.1042	37.7753	38.9776	14.047	13.9022	13.6115	10.2361	13.4883	8.49557	30.106	20.7234	20.7764	115.705	51.4361	63.121	50.8828	47.8157	32.7892	21.1154	29.9104	70.2119	55.4818	178.972	47.5822	8.03024	7.91847	5.11586	7.68022	41.9524	13.8536	10.74	23.8686	76.7541	43.8292	40.4126	94.0119	FALSE
Nitab4.5_0001270g0170	12.0176	9.72002	5.82927	14.3721	9.17028	8.74952	10.2733	8.25103	9.42307	8.6269	9.19895	9.30216	45.8009	41.1877	36.9478	23.8217	14.8198	15.9935	15.7469	19.4739	18.6385	15.9921	22.0802	25.1909	27.4367	27.6883	27.9231	16.4771	22.7687	22.9882	16.144	18.9638	22.2326	33.6491	48.4774	29.1891	9.18898	10.764	9.3158	9.04267	41.3121	18.2117	17.9531	21.0878	27.6827	20.7447	19.1135	37.1052	FALSE
Nitab4.5_0023003g0010	0.750267	1.2683	0.860872	1.44376	1.87144	2.01466	1.01547	1.63534	2.27271	1.81434	1.28186	1.30061	18.8142	18.7851	13.0697	16.1393	15.6712	7.94141	2.9064	7.61869	4.89246	12.7605	10.9768	10.5595	1.63104	3.58994	4.84526	6.1004	3.86664	3.71387	5.17799	6.12685	8.03275	3.7891	3.13504	2.42668	0.959813	1.77662	1.64117	1.4656	16.8897	13.2506	5.13918	11.4323	3.35541	4.5603	6.44586	3.11694	FALSE
Nitab4.5_0005875g0050	11.5777	12.2856	11.1859	10.7986	10.664	12.4333	10.3383	12.4213	10.5512	10.2821	11.0659	9.98322	25.7279	26.5159	18.9667	20.493	21.7187	19.8685	13.4701	15.8122	14.0633	20.7006	16.6198	17.4462	11.1065	16.2322	14.3015	17.4151	13.1025	14.4784	13.9227	16.1546	17.983	10.9576	11.8587	10.4087	11.6831	11.2986	11.1036	10.4437	23.7369	20.6934	14.4486	18.2555	13.8801	14.9987	16.0201	11.075	FALSE
Nitab4.5_0001192g0020	10.1427	5.72436	9.18466	7.35407	5.46903	5.83786	7.00985	8.44442	6.65295	6.53637	11.1171	6.41204	15.5886	19.617	15.1747	14.2058	9.70411	4.92721	3.74665	4.74515	2.82967	7.87785	8.43594	7.79589	3.86448	9.15304	5.9627	15.8917	12.2892	10.5492	7.76905	26.2638	19.6113	22.7094	8.71948	14.0216	8.35057	6.22032	7.36908	8.02183	16.7934	9.61239	3.77382	8.03656	6.32674	12.91	17.8814	15.1501	FALSE
Nitab4.5_0001196g0090	22.4975	20.5209	17.0748	28.2747	22.4878	23.2753	23.942	18.2838	19.703	18.2601	26.4649	24.3033	62.5714	63.2506	35.9635	54.0225	30.0208	32.3534	22.5656	26.5028	29.6459	38.0063	30.3665	29.4753	42.1031	44.6434	34.81	43.5003	41.2665	29.9111	18.8505	26.0157	39.7805	31.0462	37.5602	32.2299	20.0311	24.6793	20.6429	23.0095	53.9285	38.7989	26.2381	32.616	40.5188	38.226	28.2156	33.6121	FALSE
Nitab4.5_0005558g0010	12.0669	13.8106	13.9161	10.861	12.2875	13.557	13.4607	8.24639	11.0973	9.66454	9.61197	9.13672	10.3256	8.516	3.9998	12.3597	10.667	33.5154	23.0994	28.8763	31.1617	16.1429	19.7969	19.9358	8.1231	6.11677	9.22325	18.0851	14.022	20.5789	7.01611	9.39383	12.4591	8.80276	7.55054	12.7004	13.2645	12.2351	10.9348	9.47108	7.61381	18.8474	27.7125	18.6252	7.82104	17.562	9.62302	9.68457	FALSE
Nitab4.5_0006238g0030	7.40789	4.09654	6.70481	5.49532	5.28468	3.98343	5.92877	8.50474	4.02198	6.54367	5.97351	3.76975	13.4852	21.1691	7.80387	4.715	4.81449	3.12156	3.64522	4.96864	5.53796	4.6013	4.64158	6.36362	24.7819	17.2239	25.62	4.43923	6.52497	6.86092	5.54867	4.08727	6.85432	4.99642	12.5857	7.13521	6.06975	4.92114	6.15183	5.42898	14.1527	4.21702	4.71728	5.20217	22.5419	5.94171	5.49675	8.23912	FALSE
Nitab4.5_0000686g0030	5.65112	7.4423	5.95978	5.09307	5.51515	5.35785	10.6551	7.63062	7.05361	7.31132	6.3682	4.22918	2.95655	2.7339	0.455065	3.51696	4.59637	5.5962	7.89927	4.68701	8.91301	4.01904	2.47383	3.15409	3.19417	3.56048	3.29594	7.44336	8.05668	6.51813	6.17933	5.54426	5.98174	3.35059	3.15827	3.92461	6.35107	5.32202	8.44645	5.96957	2.0485	4.56984	7.16643	3.21565	3.3502	7.33939	5.90178	3.47783	FALSE
Nitab4.5_0000110g0050	2.23401	1.87419	1.73495	1.78811	2.48602	1.61051	3.43991	2.76521	2.6189	3.17074	2.1416	1.26481	1.23324	2.14764	3.15193	1.54871	1.10478	1.1668	0.593458	0.812051	0.503305	0.955333	1.02315	0.895077	8.91858	5.02044	6.41101	1.54115	1.69957	1.24964	1.60411	1.13521	1.32128	1.89683	2.0469	1.96338	1.94772	1.96155	2.94134	2.19239	2.1776	1.27343	0.636271	0.957852	6.78335	1.49679	1.35353	1.96904	FALSE
Nitab4.5_0004018g0010	3.51322	4.99136	3.77384	4.39481	4.31668	4.89912	2.90818	4.13346	4.11191	3.84412	4.614	3.8402	23.1817	25.141	16.5442	14.5414	19.2208	12.7213	10.5434	12.7316	12.5158	17.625	14.9852	14.02	7.12379	10.3835	10.115	9.48342	9.84913	8.58623	8.92578	9.34712	12.5546	6.71759	10.8446	12.539	4.0928	4.53687	3.71785	4.09944	21.6223	15.4945	11.9303	15.5434	9.20743	9.30626	10.2758	10.0337	FALSE
Nitab4.5_0002161g0020	3.1343	3.02546	3.37874	3.05392	2.97931	4.02073	3.56506	4.17127	3.38909	4.65895	3.98427	2.50969	7.36559	7.34773	6.54298	6.65818	5.573	4.15879	3.85598	2.84053	3.08015	5.53189	6.08739	5.4677	1.67482	3.76015	3.00965	3.02152	2.068	2.61152	2.57469	2.31177	3.10914	1.60211	2.122	2.17918	3.1795	3.35132	3.70847	3.71764	7.08543	5.46332	3.25889	5.69566	2.81487	2.56702	2.6652	1.96777	FALSE
Nitab4.5_0000148g0050	5.24393	3.31461	6.22152	4.11968	5.11485	5.79413	4.53409	4.67331	5.2081	5.47478	5.63725	3.65783	4.55139	4.51086	1.83442	4.0876	5.15346	7.21788	10.5553	8.28664	12.3421	5.5757	7.50527	7.22307	3.16968	3.61427	4.38284	4.46023	5.04309	4.45685	5.06131	3.98342	6.76192	2.67762	3.90708	4.78658	4.92669	5.00955	4.80517	4.92328	3.63223	5.48631	10.3947	6.76801	3.72226	4.65339	5.26888	3.79043	FALSE
Nitab4.5_0006767g0010	3.8839	2.86694	1.51403	3.65734	2.58679	0.492499	2.73295	2.60576	6.33162	2.83773	5.22171	1.68782	61.4673	47.8757	50.9191	3.82402	5.69254	5.5489	5.77382	7.82646	2.23136	13.5158	8.03346	9.39369	161.585	58.5448	82.7755	16.677	19.7427	8.59322	11.9667	14.4036	35.0126	30.0896	130.779	20.2894	2.75496	2.24554	3.89011	3.24909	53.4207	5.02182	5.27721	10.3143	100.968	15.0043	20.461	60.3858	FALSE
Nitab4.5_0001016g0060	0.772747	0.588447	0.330108	1.15468	1.01052	1.69942	1.61585	0.754921	1.73371	0.931182	1.94887	0.758514	22.6545	20.4912	14.7701	11.2843	16.9291	17.996	3.89718	8.06653	6.37287	19.4872	15.1294	14.8369	5.24816	4.11919	5.03291	6.10504	2.92334	5.06493	4.4854	3.26757	5.91156	3.16949	5.47869	6.65203	0.563767	1.28821	1.36816	1.21286	19.3053	15.4031	6.1122	16.4845	4.80009	4.69777	4.55484	5.10007	FALSE
Nitab4.5_0000839g0070	0.443752	0.714497	0.312072	1.02412	0.903278	1.08802	0.184619	0.421059	1.94462	0.543131	0.780055	0.541633	10.4688	8.30937	3.89453	1.05868	0.731893	0.442191	1.15695	0.205935	0.41051	1.63224	1.02929	0.799358	11.887	6.66882	5.68568	2.81386	5.59247	0.816465	4.8578	3.12309	8.912	6.64676	12.0939	2.4833	0.490107	1.00514	0.850099	0.621606	7.55758	0.744255	0.591133	1.15363	8.08051	3.07426	5.63096	7.07466	FALSE
Nitab4.5_0000930g0070	0.831569	2.48387	1.30935	0.566522	0.934858	1.49856	0.658879	1.66168	0.854028	0.833202	0.464685	0.517675	0.060127	0.271078	0	0.500931	1.06437	1.25591	3.01748	1.50446	3.93117	1.58608	1.2914	2.02916	0.472085	0.304761	1.02186	0.576043	1.66606	7.97742	7.46639	7.45992	5.39633	3.95366	1.8595	3.06533	1.5416	0.999981	1.0582	0.605187	0.110402	0.940402	2.8177	1.63555	0.599567	3.40651	6.77421	2.95949	FALSE
Nitab4.5_0000004g0010	5.28834	4.44522	4.21353	6.21625	5.35583	4.43137	5.38046	4.3004	5.25054	5.773	5.37971	5.38386	19.6204	16.9918	16.015	9.64179	15.4116	16.6927	7.01986	9.77735	11.4225	17.076	12.3666	12.1716	7.46114	6.94291	6.69099	7.43138	9.38596	5.86745	5.85308	7.56207	8.15579	6.17813	6.91378	7.73706	4.64903	5.33449	4.97713	5.51219	17.5424	13.9154	9.40655	13.8714	7.03168	7.56159	7.19031	6.94299	FALSE
Nitab4.5_0006039g0010	17.0292	13.8637	19.1497	12.3745	10.91	13.6686	18.1542	15.8178	23.9178	18.0586	11.2728	11.4666	14.6684	18.6927	7.94119	12.7808	8.96951	8.33731	3.28034	5.91239	4.32035	10.9495	12.6262	10.0585	3.73174	5.13549	3.48858	8.08553	4.11747	2.19135	7.68853	5.6928	7.89267	3.5996	2.54371	6.54823	16.6809	12.3177	19.2966	13.5993	13.7674	10.0292	4.50436	11.2114	4.11861	4.79812	7.09133	4.23052	FALSE
Nitab4.5_0008908g0020	47.6476	102.443	72.5811	69.6318	59.8292	128.705	62.2507	49.9734	50.6113	65.3757	24.2951	42.0638	32.547	35.5201	14.4058	75.951	179.993	178.511	188.379	165.698	347.567	245.254	216.109	249.97	136.903	126.776	225.607	136.808	138.87	741.308	351.019	423.428	342.003	310.056	209.505	322.329	74.2239	86.0552	54.2784	43.9116	27.4909	144.818	233.881	237.111	163.095	338.995	372.15	280.63	FALSE
Nitab4.5_0000754g0120	17.021	22.7752	22.0244	14.8573	13.0146	14.1939	16.3477	13.7257	13.4057	11.0432	12.1133	11.2403	10.246	9.96635	4.19982	12.9962	11.6229	16.7143	20.0718	17.207	22.9872	13.4907	15.1143	16.3731	4.51758	9.03565	8.08847	15.6587	14.81	11.3366	12.1771	7.17549	11.5717	7.82575	7.23775	8.34543	20.6069	14.0219	14.493	11.4656	8.13737	13.7778	20.0887	14.9927	7.2139	13.9351	10.3081	7.80298	FALSE
Nitab4.5_0009676g0030	0.980398	2.96437	1.47103	2.12699	2.94826	2.87978	3.61695	2.0225	2.11769	0.389367	1.17384	1.33245	11.2942	12.3701	15.8992	11.3067	7.04899	6.10541	1.39693	3.15264	1.32928	10.4679	8.91798	6.63879	0.213293	1.14756	0.479336	0.521537	1.14011	0.950903	2.06454	2.17594	0.815362	1.01855	2.13405	0.733375	1.80527	2.65167	2.58571	0.965219	13.1878	8.15369	1.95962	8.67489	0.613396	0.870851	1.68528	1.29533	FALSE
Nitab4.5_0000780g0050	0	0	0	0	0	0	0	0	0	0	0	0	1.23991	0.916995	2.46938	0	0.259955	0	0	0	0	0	0	0	9.99791	18.6674	4.57619	0	0	0	0	0	0	0	0	0	0	0	0	0	1.54209	0.0866517	0	0	11.0805	0	0	0	FALSE
Nitab4.5_0003498g0020	6.44468	3.77319	7.68527	4.4081	5.35077	1.96128	5.58226	7.12966	4.65508	6.26565	6.16868	6.94236	1.13753	1.24986	0.411276	0.946329	0.94256	1.04371	9.40958	5.61966	6.91111	1.77044	0.788876	2.36196	4.33125	3.99974	3.51827	5.17777	8.29711	10.8983	0.859406	3.42879	4.34337	4.57147	1.90574	6.65836	5.96771	3.90672	5.789	6.45889	0.932891	0.977534	7.31345	1.64043	3.94975	8.12438	2.87719	4.37852	FALSE
Nitab4.5_0000305g0320	13.6932	11.5109	11.7426	15.3073	10.605	11.2695	9.4641	13.2181	11.5422	12.283	14.9391	11.0656	4.88183	3.87506	1.78928	6.36844	8.34408	10.5737	12.3521	10.003	10.7756	9.24639	8.26966	7.58882	6.45396	7.91096	6.81527	15.4194	13.355	15.4211	5.99635	8.89157	12.0975	12.3005	7.82775	14.1988	12.3156	12.3939	11.4081	12.7626	3.51539	8.42873	11.0436	8.36829	7.06007	14.7318	8.99514	11.4424	FALSE
Nitab4.5_0000178g0330	22.3882	27.95	27.51	34.984	28.5274	23.1711	22.7042	13.838	41.2919	12.3755	19.6574	13.4263	225.878	147.468	77.0042	77.8596	96.1861	176.279	23.3221	56.4064	46.9019	109.248	119.915	96.989	4.10924	10.2373	8.08591	25.3107	13.2549	8.24376	12.2814	6.96056	9.39371	10.6046	10.4848	8.14562	25.9494	28.8942	25.9447	15.1531	150.117	116.775	42.2101	108.717	7.47749	15.6031	9.54521	9.74502	FALSE
Nitab4.5_0004452g0030	14.9844	12.1946	14.2277	14.3172	13.5219	14.2309	11.9965	14.8966	16.6137	16.2381	13.7626	11.753	57.165	56.0668	42.1044	46.2284	47.1635	35.3168	23.2095	32.7123	29.869	46.7973	36.8064	40.1846	27.1001	22.8426	28.6336	26.8779	30.9777	31.9354	28.1127	30.3189	36.0535	24.1143	28.2418	36.9968	13.8022	14.0233	14.5023	13.9179	51.7787	42.9029	28.5969	41.2627	26.1921	29.9303	31.495	29.7843	FALSE
Nitab4.5_0014007g0010	0.085673	0	0.036655	0	0.291638	0	0	0.783276	0.540401	0.020999	0.226302	0.176268	12.9509	14.5106	3.25914	0	0.266186	0	0.172565	0.143985	0.374596	0.444897	0.22202	0.930912	66.8171	39.7203	31.6823	2.09085	1.65287	1.32995	0.407511	0.429826	1.66341	0.35883	4.50301	1.6115	0.040776	0.0972127	0.441226	0.14119	10.2402	0.0887287	0.230382	0.53261	46.0732	1.69122	0.833583	2.15778	FALSE
Nitab4.5_0000287g0240	2.02682	1.30507	1.91654	1.60388	1.50812	1.74927	1.24559	1.49675	4.29816	2.17647	1.2977	1.27381	27.5898	25.0405	17.8417	15.3468	24.0795	14.1399	4.20901	6.82271	7.59758	22.3116	16.8127	14.4469	9.62965	7.4867	8.70879	8.38594	6.71364	5.62159	1.28838	2.24425	4.30819	2.51207	5.56851	9.02493	1.74947	1.62042	2.34683	1.58266	23.4907	17.8554	6.20977	17.8571	8.60838	6.90706	2.6136	5.70183	FALSE
Nitab4.5_0004032g0050	24.5838	18.9564	26.6777	19.066	17.4437	17.5145	20.5221	19.2643	10.5794	17.4803	17.7268	13.3838	10.9965	13.6933	2.28974	10.8389	7.82353	6.58635	40.0216	25.9545	48.2544	8.78343	10.189	11.2462	6.4491	11.6427	9.92132	11.926	12.5901	5.55206	16.1773	6.46386	10.0447	3.32115	3.55247	3.06844	23.406	18.0081	16.7886	16.1969	8.99319	8.41627	38.0768	10.0729	9.3377	10.0227	10.8953	3.31402	FALSE
Nitab4.5_0002113g0030	10.1274	12.9716	10.5093	8.042	9.94163	12.3688	10.4981	8.22006	12.4109	10.916	11.2454	9.22803	33.0209	31.6559	31.6384	34.5196	26.6214	24.6689	12.4948	14.7587	12.8569	25.2806	23.8425	25.0657	5.01513	13.4321	13.3767	16.2322	8.22211	7.23338	11.629	11.4325	10.4145	6.61972	9.72593	5.71525	11.2028	10.1175	10.3764	10.4631	32.105	28.6033	13.3701	24.7296	10.608	10.5626	11.1587	7.35363	FALSE
Nitab4.5_0006689g0010	10.7968	15.805	18.3844	8.27527	10.8469	12.7283	14.4089	18.974	16.143	15.9478	12.239	9.59144	4.58861	4.35233	7.57553	3.2262	2.60007	3.12246	2.26511	1.7203	2.17189	2.25264	2.94716	2.89197	7.55698	10.4513	5.65699	4.15584	3.63805	2.10568	4.92867	1.75828	2.92664	3.08192	2.44683	2.42992	14.9954	10.6168	16.5086	12.5928	5.50549	2.98291	2.05243	2.69726	7.88842	3.29986	3.20453	2.65289	FALSE
Nitab4.5_0001413g0070	16.909	22.1455	21.4719	24.0317	21.5715	26.7867	23.6539	25.6532	26.5163	27.9016	20.392	23.8131	26.8618	30.9649	29.3621	29.4039	29.6619	17.7077	16.0566	15.4984	12.9308	24.0601	23.2286	21.7189	7.9753	12.822	12.6765	17.1064	15.5953	15.2758	16.4356	15.6749	19.8811	16.5033	12.7627	19.1017	20.1755	24.13	25.2745	24.0356	29.063	25.5912	14.8286	23.0025	11.1579	15.9925	17.3305	16.1226	FALSE
Nitab4.5_0014729g0010	2.41646	3.29607	3.689	2.61003	2.55582	2.59476	0.836318	2.27978	2.30919	2.13113	3.66183	1.38811	65.9812	55.0104	51.4181	39.4177	38.1271	28.4896	19.4978	24.9911	22.9754	39.0334	35.1155	32.0548	17.8015	14.2977	18.0702	18.7993	16.1549	17.4991	15.057	24.8296	21.9296	16.3175	23.2838	27.9224	3.13384	2.58687	1.80843	2.39369	57.4699	35.3448	22.4881	35.4012	16.7231	17.4845	20.6054	22.5079	FALSE
Nitab4.5_0000325g0050	7.61641	7.72121	10.0721	11.0435	8.02571	10.4448	6.48065	5.42939	8.39525	7.81123	9.71178	6.58557	100.493	92.1252	46.6692	28.1902	32.1816	26.4646	23.9559	21.0062	36.1465	34.3755	29.6184	28.5681	37.5029	26.3921	31.7202	24.1478	25.6701	24.907	40.0389	24.5747	64.9523	22.8445	106.878	35.3772	8.46992	9.838	6.76843	8.03619	79.7624	28.9455	27.0362	30.854	31.8717	24.9083	43.1886	55.0333	FALSE
Nitab4.5_0000562g0010	7.89758	8.03673	9.59517	8.33526	8.74726	7.08095	12.2265	8.85193	8.85952	8.58124	7.63784	9.86295	4.03003	4.07399	2.44771	3.48943	2.71315	1.60714	0.286994	1.04378	1.28183	1.88522	1.72307	1.41488	0.539515	2.01306	1.40069	0.858355	1.88855	0.668055	1.63274	0.727639	0.70052	0.906595	0.651378	1.14335	8.50983	8.05449	9.97931	8.69401	3.51725	2.60324	0.870868	1.67439	1.31775	1.13832	1.0203	0.900441	FALSE
Nitab4.5_0002486g0040	24.8196	10.7592	14.5061	17.1068	14.7874	15.0364	10.8038	6.95827	5.92363	16.8807	13.9412	20.4718	28.9773	20.1139	4.02069	30.6018	20.6307	12.7344	101.596	105.896	116.267	29.8485	25.4028	31.1375	76.3714	35.5974	66.3115	61.6337	115.424	92.6083	9.94298	18.9597	40.9162	18.4242	26.5385	23.6896	16.695	15.6435	7.89524	17.0979	17.704	21.3223	107.92	28.7963	59.4268	89.8888	23.273	22.8841	FALSE
Nitab4.5_0004360g0050	0.277693	0.101094	0	0.094172	0.2419	0.173795	0	0	0.143405	0.136959	0.438344	0.200821	18.9062	16.0825	22.4146	7.189	11.1186	12.0262	3.04073	2.40804	3.3488	9.70286	4.29849	5.01383	7.18097	5.90463	4.75193	1.92449	2.55121	5.77419	2.60423	6.00424	3.54516	3.05753	3.59752	2.99525	0.126262	0.169956	0.0478017	0.258708	19.1344	10.1113	2.93252	6.3384	5.94584	3.41663	4.05121	3.21677	FALSE
Nitab4.5_0001744g0030	5.24274	4.24196	6.20711	6.27963	4.69179	5.57066	3.79656	4.54588	5.69707	4.84288	7.5696	4.63144	46.5116	41.2916	41.6207	34.9882	37.3535	30.9673	17.329	20.1329	16.6791	34.9541	21.8597	23.2331	11.0254	14.581	13.8993	18.1818	17.6233	9.25334	5.28676	9.3323	15.0026	6.95732	11.3956	12.3754	5.2306	5.51402	4.67984	5.68131	43.1413	34.4363	18.047	26.6823	13.1685	15.0195	9.87388	10.2428	FALSE
Nitab4.5_0000208g0180	1.5371	1.40904	1.61916	1.65444	1.5431	1.93691	1.50087	1.33812	1.46882	1.66517	1.98609	1.63221	8.50148	7.76668	5.29067	4.988	5.99624	6.26511	2.91647	3.61173	4.30272	5.73888	5.96601	5.63325	1.62298	3.20512	4.0914	4.12283	2.89136	3.24047	3.32233	1.98586	3.44572	1.64828	3.21807	2.08765	1.52176	1.71148	1.43594	1.76116	7.18628	5.74979	3.6103	5.77938	2.97317	3.41822	2.91797	2.318	FALSE
Nitab4.5_0000747g0050	6.44857	9.03172	2.23011	16.3408	13.773	14.9442	5.90329	8.52711	7.27036	15.2011	15.0684	18.8172	0.791679	1.09889	0.132194	1.72229	3.25457	3.46317	9.92549	5.0478	4.4908	4.00098	2.02671	2.69149	7.50155	7.05516	3.85433	10.3637	8.79214	27.5758	13.4781	6.6279	10.8802	3.46154	6.76953	10.8388	5.90347	15.0193	7.23358	16.3623	0.674256	2.81334	6.48803	2.90639	6.13701	15.5772	10.3288	7.02328	FALSE
Nitab4.5_0001297g0040	4.16738	3.80711	4.40802	4.32433	2.47438	3.45392	3.49982	3.24856	9.19427	2.6842	2.15657	4.20499	25.585	18.8142	44.7802	15.9154	19.2672	11.7354	3.775	9.67878	2.91316	15.3097	12.4414	12.0581	8.39538	9.34834	12.232	10.5451	8.68386	6.80256	2.98956	9.52957	3.48014	12.6771	12.7603	9.14934	4.1275	3.41754	5.31422	3.01525	29.7265	15.6393	5.45565	13.2697	9.99191	8.67716	5.33309	11.5289	FALSE
Nitab4.5_0007728g0040	2.68873	3.45305	1.99465	4.83462	4.3203	2.77974	4.05395	2.2142	0.743146	5.45313	3.82509	5.02964	5.92813	4.69798	0.741495	2.0086	2.20394	3.3456	0.379514	0.053714	0.079849	3.03606	3.6267	2.27297	0.383129	0.256753	0.764957	0.734204	0.016822	0	0.655321	0	0.891948	0	0	0	2.71215	3.97822	2.3371	4.76928	3.7892	2.51938	0.171026	2.97858	0.46828	0.250342	0.515756	0	FALSE
Nitab4.5_0001085g0150	0.687385	0.759981	0.568542	0.417278	0.53154	0.342659	0.71312	0.52847	0.59523	0.745994	0.587145	0.324277	4.87096	4.23896	1.50947	1.00608	0.742505	0.582529	0.904509	0.986131	0.865311	1.31873	1.39274	1.42077	3.56061	3.39625	3.43068	1.67546	2.02893	0.770518	1.20915	1.52792	2.51171	1.72903	4.84264	1.0988	0.671969	0.430492	0.612273	0.552472	3.5398	0.777037	0.91865	1.37742	3.46251	1.49164	1.74959	2.55682	FALSE
Nitab4.5_0000914g0180	10.2904	5.30775	7.34698	6.55881	5.40738	2.83752	4.79667	6.40272	6.59532	6.45439	4.62931	7.24108	33.0444	36.9883	13.5049	3.03782	3.56566	3.60922	5.42838	6.97501	5.4206	7.82026	5.18551	6.27992	121.701	98.6317	92.1257	18.178	42.6466	12.3044	19.0889	11.41	29.2145	17.2021	78.164	17.6063	7.64836	4.93457	5.93157	6.10826	27.8459	3.40424	5.94133	6.42857	104.153	24.3763	19.9044	37.6575	FALSE
Nitab4.5_0003446g0030	0.147713	0.025338	0	0.105506	0.12628	0.106082	0.149542	0.13468	0	0	0.10766	0.104774	0.414948	0.385063	0.256905	0	0	0	0	0	0	0	0	0	12.1899	10.5162	5.52883	0.056713	0.178591	0.035831	0.066973	0	0.061955	0.028257	0.052751	0	0.0576837	0.112623	0.0947407	0.0708113	0.352305	0	0	0	9.41165	0.0903783	0.042976	0.0270027	FALSE
Nitab4.5_0000091g0510	38.9052	58.2586	39.3724	45.8696	48.9551	47.3983	45.0947	13.9918	22.0238	17.5145	24.7353	24.8231	35.6333	46.3632	29.4648	74.8985	56.6379	111.079	127.566	166.678	149.141	62.6251	82.8887	94.1547	25.0191	25.3434	33.7622	39.2773	34.5666	33.6298	36.9076	23.3518	18.5828	20.8117	17.5832	14.7901	45.5121	47.4077	27.0367	22.3576	37.1537	80.8718	147.795	79.8895	28.0416	35.8246	26.2808	17.7283	FALSE
Nitab4.5_0001177g0010	8.42279	5.02873	3.82604	5.51312	6.14757	2.40482	3.97792	5.40278	4.75344	3.29835	3.73556	3.8592	18.7579	25.7811	9.63433	2.1581	1.86592	2.75435	3.74751	3.50875	1.93068	3.44615	3.52064	3.76432	108.234	58.8466	68.5425	8.10239	15.7038	6.57998	10.6949	5.51569	15.6373	7.48315	38.7314	5.11071	5.75919	4.6885	4.71138	3.63104	18.0578	2.25945	3.06231	3.57704	78.5412	10.1287	10.616	17.1084	FALSE
Nitab4.5_0007730g0010	0.992924	1.16852	1.46152	1.45138	1.44968	0.795633	1.20599	1.8262	1.7648	0.552175	1.66571	0.590292	21.3598	13.7376	3.99641	3.56308	3.82524	3.96132	1.88053	2.687	3.04475	6.90885	3.02545	3.11308	23.6118	13.7271	15.1043	8.38935	7.82639	6.64294	10.258	4.05758	14.7853	5.20425	17.7799	7.06236	1.20765	1.23223	1.599	0.936058	13.0313	3.78321	2.53742	4.34912	17.4811	7.61956	9.70028	10.0155	FALSE
Nitab4.5_0002251g0110	10.5871	4.97481	1.8602	9.18033	8.26831	3.55654	6.24636	6.1693	12.55	10.8943	9.70505	6.25909	62.7909	57.4173	22.0279	3.67262	3.98639	5.31671	4.64867	8.56035	2.748	11.5238	7.30939	9.74307	309.088	144.86	180.235	16.6614	22.9038	13.6215	11.578	11.9159	24.9072	22.6537	163.215	24.5634	5.80736	7.00173	8.3219	8.95281	47.412	4.32524	5.31901	9.52542	211.394	17.7289	16.1337	70.1441	FALSE
Nitab4.5_0001738g0030	5.59947	6.92697	6.55652	7.71064	6.7701	8.46034	5.71462	6.31861	8.42157	9.58893	6.32372	8.38512	41.851	43.7797	54.043	44.1992	43.1384	25.4295	19.3713	23.3532	19.3083	32.2717	26.9363	28.9133	22.2728	24.3488	23.5308	15.7983	15.8003	15.288	15.844	24.8857	18.511	19.2286	14.3276	18.6261	6.36099	7.64703	6.81827	8.09926	46.5579	37.5891	20.6776	29.3738	23.3841	15.6289	19.7469	17.3941	FALSE
Nitab4.5_0000103g0440	1.84606	4.03161	2.67864	1.97574	1.82478	3.52889	2.90767	0.922933	1.59566	1.63089	1.84753	1.72486	0.649625	1.1132	0.091048	2.08934	1.84764	1.23032	5.19358	3.22844	4.00324	2.83058	1.9979	1.71293	3.30937	2.69545	5.21699	3.48548	3.33458	5.2925	3.05426	1.93595	2.88566	0.550778	1.07577	0.992158	2.8521	2.44314	1.80876	1.73443	0.617956	1.72243	4.14175	2.18047	3.7406	4.03752	2.62529	0.872901	FALSE
Nitab4.5_0001192g0070	6.02517	3.69061	6.32176	4.82481	4.39604	5.15392	4.4707	5.13628	3.58084	4.10471	3.62346	4.53521	10.3326	6.97393	10.4108	4.43544	4.1127	2.72653	2.01474	2.96451	2.18377	4.94705	4.70045	5.042	2.89711	3.80364	3.34516	6.08885	7.523	1.61021	1.29558	4.06284	3.30226	11.0823	8.75203	6.30149	5.34585	4.79159	4.39594	4.08779	9.23913	3.75822	2.38767	4.8965	3.34863	5.07402	2.88689	8.71195	FALSE
Nitab4.5_0001331g0180	12.1038	13.6803	7.55686	14.5902	14.3811	9.89815	11.2299	6.0551	6.84941	11.6511	10.0271	14.3779	9.3592	6.09905	4.16437	8.56105	4.68762	8.9364	21.4853	22.2086	27.4973	10.9514	11.6275	10.419	8.58177	13.8593	10.8408	11.0242	15.9522	6.71361	5.632	4.29038	7.99193	3.90351	3.4574	5.13117	11.1137	12.9565	8.04479	12.0187	6.54087	7.39503	23.7304	10.9993	11.094	11.23	5.97143	4.16402	FALSE
Nitab4.5_0001075g0020	107.046	104.195	78.4596	121.264	92.7308	107.321	92.256	101.296	106.202	110.571	95.1035	128.954	68.6513	78.8952	40.2854	51.9797	36.114	10.786	14.3321	19.0816	12.6978	18.0863	16.7923	16.4852	107.833	72.7971	89.561	120.82	84.4474	66.1041	55.0909	201.784	181.117	149.802	198.312	113.189	96.567	107.105	99.9179	111.543	62.6106	32.9599	15.3705	17.1213	90.0638	90.4572	145.997	153.768	FALSE
Nitab4.5_0001301g0110	7.04485	8.69322	11.7646	10.6845	7.70652	7.73008	9.42652	7.88254	4.63195	8.20007	6.19383	6.09968	6.69395	9.99404	1.97519	22.8456	15.6466	13.0697	21.1701	31.9262	23.808	17.8542	18.1749	18.7312	12.6635	13.0802	21.7541	36.7749	21.3935	19.0507	7.49031	3.7925	8.67425	5.59999	4.45343	3.99378	9.16756	8.70703	7.31367	6.83119	6.22106	17.1873	25.6348	18.2535	15.8326	25.7397	6.65235	4.6824	FALSE
Nitab4.5_0008310g0070	16.6173	6.04428	9.21386	19.5976	12.7446	6.58525	7.51053	12.7418	10.0832	13.26	17.5366	17.9675	24.1796	20.2075	16.1702	6.21023	6.82699	6.56039	5.4651	4.4035	4.30961	7.6952	3.25322	5.62131	11.7827	12.5756	10.8614	9.84093	11.4337	6.25612	3.45908	15.813	10.8079	14.5218	21.3395	18.0218	10.6251	12.9758	10.1119	16.2547	20.1858	6.53254	4.72607	5.52324	11.7399	9.1769	10.0266	17.961	FALSE
Nitab4.5_0000128g0200	46.4919	45.9198	86.2797	44.0017	44.0261	37.7669	73.9128	78.6838	46.1535	42.0396	38.6946	43.8706	11.3568	14.3431	6.4287	19.4791	20.8589	29.9381	41.3949	36.2985	33.867	15.6451	20.9249	22.8158	12.3669	9.45047	16.2927	19.756	25.0919	16.7751	13.9011	15.1023	24.7262	10.7318	10.5864	23.432	59.5638	41.9316	66.25	41.535	10.7095	23.4254	37.1868	19.7953	12.7034	20.541	17.9099	14.9167	FALSE
Nitab4.5_0004774g0010	9.76225	9.95636	8.10994	8.93188	9.2218	10.7721	6.40238	5.58828	5.1019	5.56511	15.8155	5.00186	99.254	101.455	39.3974	33.9495	21.5078	12.202	22.4071	13.3922	17.9969	20.2605	24.0924	26.2565	220.908	277.953	184.308	43.1886	34.6538	51.5666	44.9038	218.258	224.268	83.3102	117.66	91.8091	9.27618	9.64193	5.69752	8.79416	80.0353	22.5531	17.932	23.5364	227.723	43.1363	162.477	97.593	FALSE
Nitab4.5_0004295g0050	13.8052	9.73388	10.9086	10.6778	11.2249	8.7204	8.56748	11.7404	10.9807	10.5364	14.4666	11.541	32.2076	25.1025	16.9249	11.5519	10.976	9.47544	11.324	7.68266	10.0498	13.3059	12.7634	11.0533	31.8503	21.4797	22.6285	22.3443	27.579	17.8383	8.24902	16.9129	29.6902	20.814	43.1178	26.0433	11.4825	10.2077	10.4295	12.1813	24.745	10.6678	9.68548	12.3742	25.3195	22.5872	18.2841	29.9917	FALSE
Nitab4.5_0005717g0010	6.47086	4.40654	3.1536	3.76771	3.63578	3.1171	3.15194	5.14561	4.46653	4.65183	3.75317	3.38697	26.0906	34.7016	11.9675	5.59311	3.67647	4.65265	6.49227	8.27055	5.56281	11.2544	13.6181	11.4642	39.9605	26.6237	48.9705	17.5306	19.4345	15.5456	9.17055	11.0529	22.911	12.9446	51.5312	15.8539	4.677	3.50686	4.25469	3.93066	24.2532	4.64074	6.77521	12.1122	38.5182	17.5036	14.3781	26.7766	FALSE
Nitab4.5_0002418g0010	1.62075	0.867135	1.35104	1.03215	1.43343	0.576773	0.600754	1.42179	0.637926	0.790518	1.87898	1.63998	6.94659	9.78357	10.1532	8.46752	2.51614	1.61147	1.28772	1.93346	1.26702	2.52284	3.82013	3.48159	4.8569	5.74495	10.3354	6.48102	5.28507	9.32616	1.57761	3.70444	6.49529	9.72238	10.0414	11.2546	1.27964	1.01412	0.886823	1.43649	8.96111	4.19838	1.49607	3.27485	6.97908	7.03075	3.92578	10.3395	FALSE
Nitab4.5_0005180g0030	10.9688	10.3915	12.3098	9.64204	9.18462	9.29417	8.25587	8.79796	6.39631	9.21886	9.93076	10.1462	8.06217	10.0709	3.03533	9.31004	8.12796	9.3496	17.9262	13.8294	21.8998	8.10706	7.03079	9.59179	8.08391	10.0145	8.41688	10.6792	11.9729	7.76783	8.20843	5.93464	8.80879	3.71155	4.92781	6.07659	11.2234	9.37361	7.81672	9.76529	7.05612	8.9292	17.8852	8.24321	8.83842	10.14	7.65062	4.90532	FALSE
Nitab4.5_0000745g0200	8.66141	9.16028	7.11101	10.395	9.64256	8.94333	12.1122	8.73286	11.0068	10.5222	7.01532	10.4965	15.3844	13.4317	8.52151	8.24094	11.6233	5.805	3.70022	4.8948	6.13528	7.17338	3.66997	5.14008	12.471	13.6562	10.4002	7.01715	7.18015	3.37998	9.13806	13.0991	11.4988	7.64297	6.75453	5.0612	8.3109	9.66028	10.6173	9.34467	12.4459	8.55642	4.9101	5.32781	12.1758	5.85909	11.2453	6.48623	FALSE
Nitab4.5_0010510g0030	17.1637	21.7239	22.0257	18.1541	15.0799	24.6524	30.4361	30.5376	36.4794	27.7344	16.8264	25.5329	58.4067	72.0122	68.6366	71.3315	63.8725	37.5666	15.5269	30.7954	17.6388	44.9212	45.7486	37.9041	5.12182	13.2347	9.50913	19.081	17.0761	17.1286	6.56986	15.5499	17.6294	10.4515	6.92645	14.0449	20.3044	19.2955	32.4844	23.3646	66.3519	57.5902	21.3204	42.858	9.28856	17.7619	13.2497	10.4743	FALSE
Nitab4.5_0009192g0030	87.5637	79.0063	74.0013	68.5724	67.756	62.9473	81.4985	75.5303	79.9938	66.9866	62.1409	89.2348	7.54404	6.44283	14.0005	8.4268	6.70202	3.85061	1.79841	3.89527	2.5651	5.14905	6.75037	4.62803	3.20769	5.74614	5.51528	12.5157	17.4073	13.8845	13.376	19.5183	9.94624	21.7429	12.3945	12.8976	80.1904	66.4252	79.0075	72.7875	9.32912	6.32648	2.75293	5.50915	4.82304	14.6025	14.2802	15.6783	FALSE
Nitab4.5_0003322g0060	3.10559	3.28438	4.09061	2.20966	2.98886	3.89669	2.87162	1.41637	3.08886	2.25208	2.12463	2.58915	18.9499	14.8832	29.3362	18.954	23.9032	11.9295	3.88929	6.68559	3.50378	15.2122	7.52722	9.48665	4.11824	5.82494	4.49072	3.77469	3.41005	9.82897	3.71988	6.84568	4.86383	7.21121	3.60063	7.06207	3.49353	3.03174	2.45895	2.32195	21.0564	18.2622	4.69289	10.742	4.8113	5.67124	5.14313	5.95797	FALSE
Nitab4.5_0008653g0010	17.4989	11.3244	16.6548	6.96573	5.32575	4.47426	5.30684	4.50967	8.69591	5.30775	7.01005	4.09058	165.457	120.062	123.646	45.5133	22.7851	28.2852	9.68693	48.5433	13.2328	53.8803	73.8586	57.9542	122.157	88.9622	140.897	97.8594	97.472	161.552	27.5688	37.2592	64.2866	372.948	306.331	72.412	15.1594	5.58858	6.17081	5.46946	136.388	32.1945	23.821	61.8977	117.339	118.961	43.0382	250.564	FALSE
Nitab4.5_0005109g0050	15.3763	12.2445	8.04494	12.0101	13.6825	9.32914	10.9783	12.6072	13.3433	11.161	10.5757	9.95025	44.597	47.6556	23.4946	33.8171	33.527	28.824	12.6571	20.3245	18.0178	29.7885	26.324	23.3809	29.6535	31.543	27.5005	24.2166	36.9645	17.0951	11.7547	21.5583	25.6859	17.9459	17.3934	22.6378	11.8886	11.6739	12.3096	10.5623	38.5824	32.056	16.9998	26.4978	29.5657	26.0921	19.6663	19.3257	FALSE
Nitab4.5_0004786g0050	5.96862	5.34817	5.34493	4.99503	4.50535	4.71032	7.45291	3.68743	2.7433	4.70371	3.92062	4.84676	3.65179	2.84181	0.259199	5.91369	4.88096	7.61133	10.2043	17.2407	12.6419	5.02534	6.95877	6.01138	2.29625	2.51332	4.81792	7.64171	12.6641	3.945	1.53787	1.03777	1.69176	1.37341	0.689506	0.705037	5.55391	4.7369	4.62788	4.49036	2.25093	6.13533	13.3623	5.9985	3.20916	8.08359	1.42247	0.922652	FALSE
Nitab4.5_0000009g0480	4.48747	5.33941	5.01836	5.9624	6.45123	8.80981	7.80845	7.73701	6.70884	7.53887	7.01983	5.35642	39.8086	37.7834	16.7237	27.5757	23.4659	12.5381	8.79053	12.3344	17.3014	25.7393	18.5183	19.4937	8.80004	10.1847	16.0216	18.0529	11.9819	13.375	14.5163	24.552	26.2195	10.3165	10.9658	11.8742	4.94842	7.07448	7.4181	6.63837	31.4386	21.1932	12.8088	21.2504	11.6688	14.4699	21.7626	11.0522	FALSE
Nitab4.5_0008768g0010	5.07352	9.19287	12.9566	5.58464	6.39939	11.4207	6.55936	11.0482	14.9457	10.0533	8.85211	6.38558	17.8841	17.3717	15.9027	19.9044	17.7467	8.50277	2.91825	7.38097	4.21751	15.3106	15.4431	12.8126	12.6424	15.0316	11.5567	6.43587	4.78139	2.95395	7.36275	5.80146	4.53021	5.88271	3.47794	3.84561	9.07432	7.80158	10.8511	8.43033	17.0528	15.3846	4.83891	14.5221	13.0769	4.72374	5.89814	4.40209	FALSE
Nitab4.5_0000208g0400	1.33863	0.485371	1.38945	0.987036	1.34398	0.899903	1.30302	1.17845	0.66959	0.912647	0.975962	0.489314	8.66465	9.98629	1.99967	0.528864	0.685809	0.522675	0.970042	1.03191	0.856207	0.839986	0.429921	1.39498	28.9926	18.6064	19.1544	1.16677	2.7162	1.46855	0.827156	1.0336	2.17469	0.497621	4.9028	1.58638	1.07115	1.07697	1.05035	0.792641	6.88354	0.579116	0.95272	0.888295	22.2511	1.78384	1.34515	2.32894	FALSE
Nitab4.5_0006489g0070	0.107201	0	0	0	0	0	0	0	0	0	0	0	0.159604	0.352519	0.10839	0	0	0	0	0	0	0	0	0	16.5355	21.3337	8.37794	0	0	0	0	0	0	0	0	0	0.0357337	0	0	0	0.206838	0	0	0	15.4157	0	0	0	FALSE
Nitab4.5_0000694g0090	7.46362	6.42748	5.75335	6.13823	5.97772	6.08796	6.88886	3.98432	3.33861	5.22586	5.35886	5.61387	1.93789	3.29049	0.360677	2.84103	2.02988	4.9502	8.58242	7.23751	7.44851	3.22042	3.36248	3.80976	7.22379	5.03899	6.2572	5.89704	7.37286	8.13561	2.56675	3.02711	4.4952	3.44446	3.89252	4.87983	6.54815	6.06797	4.73726	5.39953	1.86302	3.2737	7.75615	3.46422	6.17333	7.13517	3.36302	4.07227	FALSE
Nitab4.5_0004018g0030	10.255	12.248	16.0186	16.09	13.2123	16.7009	13.2881	9.41757	12.2199	12.6763	9.58412	12.4545	12.4386	13.8884	7.76617	16.4654	15.9701	17.4854	29.3276	22.0799	33.8207	18.5486	19.4687	14.8699	7.57873	11.5156	10.718	18.3849	14.5759	14.9322	13.2016	11.3977	14.778	9.03149	9.37295	9.06794	12.8405	15.3344	11.6418	11.5716	11.3644	16.6403	28.4094	17.629	9.93744	15.9643	13.1257	9.15746	FALSE
Nitab4.5_0001367g0030	33.563	60.4586	43.2191	49.7705	55.7052	81.0463	50.5116	38.0114	49.5285	62.9975	32.306	37.3288	64.9263	60.3302	27.0543	76.3328	94.2697	147.442	157.616	119.546	244.66	154.777	167.016	160.881	64.2428	51.5331	79.7051	67.9269	62.223	91.698	170.268	115.336	138.095	68.3448	68.3078	69.8012	45.7469	62.174	46.0172	44.2108	50.7703	106.015	173.941	160.891	65.1604	73.9493	141.233	68.8179	FALSE
Nitab4.5_0003835g0020	2.1067	2.77639	3.18409	2.17169	3.0365	2.64404	2.80617	3.52929	2.27147	2.39563	3.60547	2.33976	3.92134	4.02844	1.38136	5.95778	4.29959	7.22738	8.66206	9.69243	9.5085	6.05723	5.45473	5.67183	4.29253	4.17093	5.33657	6.37272	6.78678	3.62282	3.76626	3.87558	5.14351	2.72616	2.27706	1.67228	2.68906	2.61741	2.86898	2.78029	3.11038	5.82825	9.28766	5.72793	4.60001	5.59411	4.26178	2.22517	FALSE
Nitab4.5_0019753g0010	6.83398	3.71176	3.69144	7.0979	5.59218	5.09898	4.45317	6.41276	8.28798	5.37958	5.83789	5.36018	22.0794	17.5754	6.89349	6.03779	6.56481	5.39623	5.06586	3.88526	6.36898	8.11524	6.2152	5.16073	6.87182	7.59828	9.56894	11.5187	12.2538	5.60023	3.55545	9.47473	11.9581	12.205	16.9437	15.2933	4.74572	5.92969	6.38463	5.52588	15.5161	5.99961	5.1067	6.49706	8.01301	9.79092	8.32944	14.814	FALSE
Nitab4.5_0000017g0160	2.71978	2.68978	3.14219	3.0811	3.59737	3.58136	3.80095	4.50022	4.82884	1.78908	2.93136	3.47494	2.58496	2.93431	1.5414	1.20127	0.885467	0.892368	0.794309	0.897274	0.66089	0.872701	1.03588	0.990543	4.00613	3.16068	2.93849	0.624353	2.37077	1.06272	1.49733	1.40898	2.12067	1.90239	2.48333	1.60447	2.85058	3.41994	4.37667	2.73179	2.35356	0.993036	0.784158	0.966373	3.36843	1.35261	1.67566	1.99673	FALSE
Nitab4.5_0002450g0050	11.6059	16.4288	16.9945	12.0726	13.7534	14.2783	17.9054	12.603	14.989	11.4623	12.6825	9.86028	4.9877	5.11554	1.65918	3.84666	3.039	6.34968	15.0421	9.3959	13.3945	4.53934	6.73667	5.63227	3.54685	4.7571	4.43959	4.69581	5.55398	3.02565	5.41604	1.81759	3.15565	1.89652	2.36385	1.78233	15.0097	13.3681	15.1658	11.335	3.9208	4.41178	12.6108	5.6361	4.24784	4.42515	3.46309	2.01423	FALSE
Nitab4.5_0002944g0110	3.84054	2.54423	3.32254	1.89342	2.10101	1.69584	2.27753	2.33398	1.16176	2.34827	2.29181	2.60821	4.0517	5.46265	3.74946	1.53568	0.610574	0.75736	1.68944	1.0796	0.482254	0.549157	0.963371	1.44964	12.072	9.91156	15.7338	2.12155	4.04849	2.55326	0.764691	0.989924	1.64332	2.65859	4.45507	1.89843	3.23577	1.89676	1.92442	2.4161	4.42127	0.96787	1.08376	0.987388	12.5725	2.90776	1.13264	3.00403	FALSE
Nitab4.5_0002315g0110	31.0232	39.9728	38.7131	35.0779	33.0722	43.2892	29.0447	35.0419	49.972	34.1019	42.1008	32.6962	134.561	118.021	106.263	94.2594	117.247	111.056	56.7112	50.5043	63.1609	128.508	85.8927	83.7732	21.7999	42.3408	39.1639	56.551	37.7119	46.361	72.4385	65.2503	62.0945	66.8385	37.5057	72.578	36.5697	37.1465	38.0195	36.2996	119.615	107.521	56.7921	99.3914	34.4349	46.8746	66.5944	58.9741	FALSE
Nitab4.5_0001748g0070	11.8278	10.3919	9.08074	11.1123	11.9683	12.1557	10.6656	10.8495	10.5399	8.80008	6.00432	9.21035	14.9406	11.285	5.14679	11.9622	10.3731	22.622	28.5712	21.8951	38.5935	12.1746	16.0437	16.2621	12.1515	14.308	11.7777	8.04051	6.65528	5.72884	10.9186	7.74288	10.7756	5.71322	4.90515	5.94348	10.4335	11.7454	10.685	8.00492	10.4574	14.9858	29.6866	14.8268	12.7457	6.80821	9.81237	5.52062	FALSE
Nitab4.5_0017231g0010	0.90746	0.898475	1.15168	1.24971	0.849666	0.951858	0.475749	0.715602	0.748111	0.899202	0.841509	0.933257	4.38913	5.74213	4.06277	5.16811	3.84623	2.87025	2.03293	1.82968	1.40483	2.62466	2.22605	2.7323	2.08974	2.43107	2.8619	1.28833	2.91705	1.47931	1.61943	2.81354	1.6979	1.26577	1.1175	1.50869	0.985873	1.01708	0.646487	0.891323	4.73135	3.96153	1.75581	2.52767	2.4609	1.8949	2.04362	1.29732	FALSE
Nitab4.5_0007781g0010	13.928	9.82596	13.8997	13.4965	11.2292	7.02567	9.8338	21.4461	9.23339	15.4497	4.33085	15.7636	1.37274	3.87883	1.54639	8.47728	7.46201	3.58733	18.6129	21.6138	9.79691	3.40741	5.9376	7.88462	11.6694	10.2799	18.1257	30.9266	36.0726	31.6302	8.73993	10.4278	17.7205	16.9145	9.76759	15.3127	12.5512	10.5838	13.5044	11.8481	2.26599	6.50887	16.6745	5.74321	13.3583	32.8764	12.2961	13.9983	FALSE
Nitab4.5_0010821g0010	2.95962	4.89601	6.08596	9.31733	6.38854	9.18046	3.98353	6.02694	9.7747	6.47955	4.97531	8.32593	5.48091	2.46611	4.86669	3.6287	6.69409	2.45463	0.624584	0.782516	0.625292	3.25964	1.56144	2.09629	1.58596	2.42439	2.43177	2.92614	1.54364	1.76463	2.28557	4.59472	4.41872	5.65972	0.763865	1.76747	4.6472	8.29544	6.59505	6.5936	4.27124	4.25914	0.677464	2.30579	2.14737	2.07814	3.76634	2.73035	FALSE
Nitab4.5_0000593g0240	10.6205	5.78039	8.70642	7.34638	9.71591	6.45703	7.24916	11.2947	7.62118	8.09596	8.08202	7.17123	39.9993	46.7788	17.4973	4.17807	4.63246	3.30068	7.91568	6.01699	10.3915	4.3401	3.34215	7.38604	81.4239	88.0008	66.8399	8.18545	26.6151	4.9166	7.8634	9.21548	16.6069	11.5832	44.1935	15.8684	8.3691	7.83978	8.72168	7.78307	34.7585	4.03707	8.10805	5.02277	78.7549	13.2391	11.2286	23.8817	FALSE
Nitab4.5_0004546g0050	0.23155	0.522613	0.422368	0.227597	0.494551	0.395259	0.279348	0.738922	0.252815	0.519561	0.084948	0.314563	23.5423	22.573	50.7605	23.1736	32.3897	13.4519	3.63902	5.68603	6.24284	20.4633	15.6861	14.0741	9.20566	5.5742	5.58483	2.71003	3.11151	6.76407	4.71099	7.55393	3.16024	4.81636	9.19093	3.00323	0.392177	0.372469	0.423695	0.306357	32.2919	23.0051	5.1893	16.7412	6.78823	4.1952	5.14172	5.67018	FALSE
Nitab4.5_0003464g0030	2.16338	5.39833	3.84877	2.37772	3.42826	5.86599	9.27755	4.62909	7.49404	3.96066	1.98079	4.00225	16.668	13.3742	35.4175	17.7383	20.1904	15.1896	4.43994	6.31278	3.43495	18.2649	14.2455	14.1642	1.96465	4.7401	3.93224	4.88895	2.97964	3.59789	4.18949	6.11176	3.29562	6.01556	3.27007	2.15987	3.80349	3.89066	7.13356	3.31457	21.8199	17.7061	4.72922	15.5582	3.54566	3.82216	4.53229	3.81517	FALSE
Nitab4.5_0002726g0030	15.8146	15.1165	13.0182	16.6833	15.5762	17.521	18.2909	13.1303	15.4273	15.3581	15.0723	16.0682	11.7901	12.7661	10.9335	14.6743	15.8269	20.4444	34.2072	22.5758	39.0443	17.4124	17.1161	18.4654	8.62388	12.4688	12.1071	19.2544	20.4066	22.6057	18.8558	20.1098	19.2963	12.6375	15.06	14.6212	14.6498	16.5935	15.6162	15.4995	11.8299	16.9819	31.9424	17.6646	11.0666	20.7556	19.4206	14.1062	FALSE
Nitab4.5_0004105g0030	3.00863	4.03018	4.36669	5.96423	4.76017	5.42188	4.5544	5.8062	3.98642	3.97094	4.27578	3.78111	22.4714	20.599	22.869	17.1339	23.0211	11.705	8.3449	12.041	10.5343	19.5296	14.1254	14.2568	7.741	7.68669	6.9075	6.13083	7.04303	7.79881	5.47139	6.49168	8.97008	4.34292	6.08425	6.68766	3.80183	5.38209	4.78234	4.00927	21.9798	17.2867	10.3067	15.9706	7.44506	6.99089	6.97772	5.70495	FALSE
Nitab4.5_0007487g0020	6.62178	9.80168	7.14789	10.1838	10.0167	9.3075	6.2779	5.60035	5.76922	9.08286	7.61846	7.86323	12.191	12.625	6.61032	22.1922	17.497	18.8667	34.4792	22.5204	41.1951	19.4965	16.9171	18.1124	3.64673	9.40046	6.67125	15.6687	13.6864	7.54327	15.7713	12.4998	11.2779	9.67488	8.97024	12.5189	7.85712	9.83602	5.88249	8.18818	10.4755	19.5186	32.7316	18.1753	6.57281	12.2995	13.183	10.388	FALSE
Nitab4.5_0000021g0770	1.27404	1.6889	1.45786	2.29465	1.53576	1.72442	1.80827	1.17586	1.86049	2.01298	2.06175	2.03272	21.2142	16.2271	33.7221	20.2668	19.1838	8.49001	5.61001	6.81258	6.54276	14.5432	12.2563	11.573	8.23312	7.05174	3.38265	4.35534	2.75686	4.80619	2.70321	6.77845	3.88738	2.33686	5.09962	5.32421	1.4736	1.85161	1.61488	2.03582	23.7211	15.9802	6.32178	12.7908	6.2225	3.9728	4.45635	4.25356	FALSE
Nitab4.5_0003771g0030	3.07338	4.79339	3.8457	2.93169	3.88725	4.4439	3.79867	3.91838	3.56763	3.2483	2.22627	3.47453	9.35051	10.0613	18.9744	9.42372	5.6458	5.18833	1.92849	5.45964	1.638	6.43978	9.04287	9.02355	12.6801	8.4994	15.2813	6.93398	4.21708	4.42488	4.87258	5.66178	6.29667	9.91123	31.7727	9.0239	3.90416	3.75428	3.76156	2.98304	12.7954	6.75262	3.00871	8.16873	12.1536	5.19198	5.61034	16.9026	FALSE
Nitab4.5_0000684g0170	28.874	20.3767	30.7207	19.6179	21.8263	11.9945	20.3051	33.1092	18.162	19.6826	20.8125	18.0708	45.8409	41.236	13.9547	6.72612	6.59288	5.48131	14.3908	6.63092	8.02257	11.0739	7.86407	8.52137	74.9597	76.0809	64.1517	21.3445	38.5831	12.7368	24.8179	17.7106	42.3705	18.5958	52.5198	23.6347	26.6571	17.8129	23.8588	19.522	33.6772	6.26677	9.68143	9.15311	71.7308	24.2214	28.2997	31.5834	FALSE
Nitab4.5_0001380g0040	0.493707	0.447183	0.433517	0.429781	0.692554	0.526536	0.663546	1.17246	0.641279	0.962423	0.572049	0.645346	4.685	4.55858	5.9977	3.4369	3.57302	1.68132	0.681818	1.94074	1.38567	2.56349	2.79444	2.57894	4.27977	2.94381	5.05501	0.918677	0.734269	0.242971	1.00812	1.11286	1.20958	0.466648	1.05947	1.10653	0.458136	0.549624	0.82576	0.726606	5.08042	2.89708	1.33608	2.64562	4.09287	0.631972	1.11018	0.877551	FALSE
Nitab4.5_0000500g0010	1.46721	0.695688	3.17776	1.71226	1.85726	1.6741	1.49045	2.45264	1.36274	2.06972	1.70665	1.91445	23.9454	21.3274	25.2221	6.5004	3.37325	5.23177	2.77404	8.72951	2.75227	10.7297	10.0153	9.57921	31.4199	16.5508	27.3076	11.8344	15.8007	11.2547	5.49093	12.3834	17.7172	16.3549	50.2284	18.8381	1.78022	1.74787	1.76861	1.89694	23.4983	5.03514	4.75194	10.1081	25.0928	12.9633	11.8639	28.4738	FALSE
Nitab4.5_0002567g0090	1.96554	1.35799	1.01433	1.24232	1.12783	0.982203	0.951135	1.34953	0.641205	0.876229	0.336248	0.609632	15.3576	13.7774	11.2679	13.326	12.3296	8.37318	3.44191	5.32751	3.71657	11.009	11.8412	8.70726	1.53505	1.85378	1.75666	2.76476	2.42437	1.74806	3.3511	4.45286	2.44856	2.0349	3.43061	1.18089	1.44595	1.11745	0.980624	0.60737	13.4676	11.3429	4.162	10.5192	1.71516	2.3124	3.41751	2.21547	FALSE
Nitab4.5_0012747g0020	3.66946	2.44003	3.54295	5.60184	3.48469	4.75289	3.48184	3.14468	3.976	3.74394	3.59928	4.34103	7.55871	10.1907	10.1722	11.7843	6.67685	5.27305	3.06163	3.09707	2.64665	5.27171	5.59002	4.51828	4.51145	5.40665	7.13054	6.70514	7.88285	4.86011	1.55443	4.61722	5.53162	7.01201	8.01522	6.96774	3.21748	4.61314	3.53417	3.89475	9.3072	7.91141	2.93512	5.12667	5.68288	6.4827	3.90109	7.33166	FALSE
Nitab4.5_0008175g0010	1.28172	1.27875	1.09069	1.24596	1.84196	1.6028	1.64034	1.85613	2.37152	1.1936	0.813276	1.12454	22.8676	20.5748	10.8419	8.69094	6.29756	3.39825	2.9099	5.31609	5.70634	3.02309	5.22931	5.6264	4.32504	4.87065	4.37047	2.59978	8.01229	2.3134	1.35927	2.25455	2.26873	1.72379	2.27708	0.595668	1.21706	1.56357	1.956	1.04381	18.0948	6.12892	4.64411	4.62627	4.52205	4.30849	1.96085	1.53218	FALSE
Nitab4.5_0001105g0110	0.992744	0.422528	0.55326	1.28991	0.374073	0.324689	0.571812	0.368971	0.874814	0.400926	0.491281	0.394494	8.35655	7.29761	1.68228	0.299021	0.454588	0.456169	1.13003	0.603221	0.626052	0.492012	0.321649	0.584739	67.2275	39.3925	26.7355	1.17593	2.45241	1.8461	1.35897	1.76046	4.25976	1.85944	8.09848	3.61069	0.656177	0.66289	0.605199	0.4289	5.77881	0.403259	0.786434	0.466133	44.4519	1.82481	2.45973	4.52287	FALSE
Nitab4.5_0006483g0010	8.00076	7.9873	9.49019	7.06654	6.89453	6.53754	5.219	6.67296	11.7026	7.09077	7.51128	6.7607	4.74467	3.63185	1.49807	3.07076	9.30589	18.1594	12.2688	14.1079	15.7177	6.66853	7.88722	7.05989	2.76883	3.91278	4.30034	8.04845	5.65274	5.58185	4.67723	5.0793	7.36818	4.41777	4.56023	4.79934	8.49275	6.83287	7.86486	7.12091	3.29153	10.1787	14.0315	7.20521	3.66065	6.42768	5.70823	4.59245	FALSE
Nitab4.5_0005786g0020	5.09239	3.06948	2.84844	5.46336	3.22785	4.85951	2.47284	1.66284	1.46165	3.74398	4.69523	3.67353	1.07902	0.852786	0.571329	1.89192	0.846808	1.79583	10.792	7.6623	7.47138	0.860609	1.27936	2.39331	1.15395	2.55434	1.62392	1.11731	1.38866	0.291132	1.5169	0.437914	0.249983	0.099022	0.589255	0.086028	3.6701	4.51691	1.86578	4.03758	0.834379	1.51152	8.64189	1.51109	1.7774	0.932367	0.734933	0.258102	FALSE
Nitab4.5_0002827g0080	5.18064	5.8118	4.11011	4.05415	2.99455	2.76897	3.23802	2.90291	6.80663	2.64692	3.79694	2.50662	500.683	567.639	401.588	478.497	427.963	230.182	59.7133	238.91	69.0122	343.281	305.071	271.624	360.931	236.659	291.145	136.968	86.9296	63.7504	96.7451	109.816	146.595	124.541	202.948	89.5735	5.03418	3.27256	4.31585	2.9835	489.97	378.88	122.545	306.659	296.245	95.8826	117.719	139.021	FALSE
Nitab4.5_0002137g0060	3.51842	2.9596	3.65618	2.14792	3.36108	1.41069	1.02019	3.28279	2.71687	1.91045	0.979523	2.75686	8.83308	10.4775	6.16188	2.79323	3.60115	2.24317	3.43988	1.73088	2.19306	1.49652	1.3152	1.3195	27.0596	14.8998	20.8944	6.00866	7.73047	6.43625	5.3009	3.93351	4.91409	6.41287	5.31855	5.79306	3.37806	2.30656	2.33995	1.88228	8.49081	2.87918	2.45461	1.37707	20.9513	6.72512	4.71617	5.84149	FALSE
Nitab4.5_0001000g0040	12.1412	9.80285	11.2049	13.8937	12.0341	10.8059	11.8487	13.4592	11.9574	12.5082	13.7807	12.1858	38.148	33.5222	13.1871	14.8508	13.4838	16.342	12.9612	13.3934	19.3379	18.4025	15.5714	16.8731	28.8073	26.8506	25.9844	20.9204	25.741	15.6393	18.8387	16.1341	27.1725	16.4133	29.6314	17.7897	11.0496	12.2446	12.4217	12.8249	28.2858	14.8922	15.2309	16.949	27.2141	20.7669	20.7151	21.2781	FALSE
Nitab4.5_0009467g0010	9.27981	2.69466	12.0697	7.69958	3.01711	3.77495	6.39821	16.0568	14.2405	6.21099	5.34405	4.60253	95.4405	70.661	136.517	40.4957	20.8066	21.5033	6.15269	22.0055	4.04363	37.7974	49.5238	42.6652	41.0043	33.9546	73.9895	28.2882	38.1474	7.49176	22.081	26.9099	22.1599	43.4735	213.112	33.3957	8.01473	4.83055	12.2318	5.38586	100.873	27.6019	10.7339	43.3288	49.6495	24.6424	23.7169	96.6605	FALSE
Nitab4.5_0003602g0030	2.83082	5.60928	2.29364	3.94487	3.20361	3.5653	2.98557	3.41583	4.42323	2.87505	2.70138	3.00541	3.86814	2.87147	2.0074	4.01231	5.07121	6.87837	13.4556	8.59638	16.2364	5.10814	3.42123	5.95391	1.75111	2.49967	2.53622	4.00973	2.97927	5.67139	2.40623	2.4205	3.89366	4.97567	3.33227	2.35409	3.57791	3.57126	3.60821	2.86061	2.91567	5.32063	12.7628	4.82776	2.26233	4.22013	2.9068	3.55401	FALSE
Nitab4.5_0005153g0060	7.75223	7.05211	6.41618	8.0614	5.75467	7.18353	7.92352	8.74535	6.42995	6.51197	6.88917	5.22278	2.86765	2.96281	0.856592	3.13892	3.29371	3.87481	8.08277	4.34108	9.42214	2.91735	3.91931	4.68952	2.73854	3.86822	4.55406	6.26362	8.8444	4.10459	6.89962	4.96914	11.5087	2.61854	3.64431	2.87783	7.07351	6.99987	7.69961	6.20798	2.22902	3.43581	7.282	3.84206	3.72027	6.4042	7.79249	3.04689	FALSE
Nitab4.5_0000769g0010	0	0	0	0.227845	0.199545	0	0.227904	0	0	0	0	0	0	0	0	1.30291	2.11638	0.209041	5.7545	6.58642	4.86252	0.177038	2.35993	3.69448	0	0	0	0.176595	0	0	0	0	0	0	0	0	0	0.142463	0.075968	0	0	1.20944	5.73448	2.07715	0	0.058865	0	0	FALSE
Nitab4.5_0004399g0030	0.510146	0.135005	0	0.579906	0.494719	0.285155	0	0.504194	0.949131	0.481936	0	0.311102	16.2758	16.5302	7.90628	0.432678	0.105629	0.492635	0.105985	0	0.608386	1.23245	0.911589	1.03321	24.3931	8.10134	10.102	0.501181	2.14379	2.12778	2.68696	2.13589	3.02923	2.00045	30.9937	5.29273	0.21505	0.45326	0.484442	0.264346	13.5708	0.343647	0.238124	1.05909	14.1988	1.59092	2.61736	12.7623	FALSE
Nitab4.5_0002275g0110	17.6466	24.2295	21.4271	20.527	25.6963	26.6978	26.0579	17.7331	17.8142	20.6604	19.0822	20.4304	6.70678	4.11903	3.18598	10.2111	10.8453	24.772	14.1075	17.7272	17.5608	8.25319	15.7619	12.7681	3.88329	7.45154	9.27539	11.9345	16.8693	11.8401	11.5501	9.79748	8.71324	5.09413	7.32364	10.175	21.1011	24.307	20.5351	20.0577	4.6706	15.2761	16.4652	12.261	6.87007	13.548	10.0203	7.53091	FALSE
Nitab4.5_0024190g0010	12.6211	6.41912	3.36446	4.036	4.95169	3.14702	5.48948	6.57231	6.16808	5.85775	4.6155	6.0878	22.3373	24.7256	17.6819	2.83489	3.40963	2.64884	5.5462	4.32364	6.9474	5.73445	5.12142	6.57008	152.512	104.323	109.157	14.8871	38.9563	15.4641	14.12	14.0023	27.1412	18.939	64.5617	16.2613	7.46822	4.0449	6.07662	5.52035	21.5816	2.96445	5.60575	5.80865	121.998	23.1025	18.4211	33.254	FALSE
Nitab4.5_0004810g0010	3.31487	2.21888	2.44669	3.54474	2.89317	2.77463	1.24168	2.0665	4.46616	1.48923	1.85831	1.58604	436.093	555.843	433.934	548.772	466.184	239.437	33.2259	195.559	46.4877	309.178	289.765	239.299	300.894	209.318	271.027	153.572	76.6865	51.4726	83.0957	94.5245	105.06	144.503	201.144	93.1474	2.66015	3.07085	2.59145	1.64453	475.29	418.131	91.7575	279.414	260.413	93.9104	94.2267	146.265	FALSE
Nitab4.5_0000322g0110	15.0969	9.17245	6.36203	13.7088	10.1795	8.214	8.21017	10.5043	7.38438	9.74362	10.849	9.69176	55.1376	50.4433	29.2887	34.7245	31.6057	21.732	17.8026	19.3984	22.1093	24.4901	17.5584	20.8012	94.1659	84.564	70.94	36.6702	33.5721	25.7855	20.4506	29.8413	30.0071	33.4762	38.7814	40.9464	10.2105	10.7008	8.69962	10.0948	44.9565	29.3541	19.7701	20.9499	83.2233	32.0093	26.7663	37.7347	FALSE
Nitab4.5_0002547g0010	0.475487	1.92802	1.91357	1.53425	2.11769	2.96503	1.64462	0.96802	3.2783	4.04312	0.442087	1.07391	0	0	0	0	0.126173	0.078723	2.81384	0.142977	1.69897	0.042338	0.248643	1.96091	2.52852	0.232606	1.15998	1.0717	0.596978	49.8914	20.0333	37.4104	21.4342	12.4332	18.236	22.5297	1.43902	2.20566	1.96365	1.85304	0	0.0682987	1.55193	0.75063	1.30703	17.1867	26.2926	17.733	FALSE
Nitab4.5_0000707g0230	16.7274	18.0739	14.7321	20.4157	16.1893	18.6262	17.4219	18.6644	16.3032	16.8361	18.7825	15.4623	9.86799	11.4261	5.15275	10.5732	7.42447	21.3417	26.5436	20.423	31.1213	11.4404	15.0659	14.0366	9.18811	12.7377	10.7082	9.93573	9.0611	6.97608	9.30006	6.03517	5.10315	3.53844	4.28666	5.15369	16.5111	18.4104	17.4632	17.027	8.81562	13.1131	26.0293	13.5143	10.878	8.65764	6.81279	4.32626	FALSE
Nitab4.5_0003995g0040	0.65995	0.444154	0.809281	0.186104	0.420369	0.569246	0.273407	0.348338	0.888608	0.48455	0.918488	0.250921	28.966	33.1657	12.7784	23.6097	14.6386	10.6644	4.99239	4.54187	3.34946	15.586	10.9693	10.2762	8.98525	5.84785	8.4396	8.30079	6.29594	3.38344	0.891931	5.52864	8.1071	5.83134	6.43484	8.52173	0.637795	0.391906	0.503451	0.55132	24.97	16.3042	4.29458	12.2772	7.75757	5.99339	4.84256	6.9293	FALSE
Nitab4.5_0001467g0010	7.16615	7.71458	7.701	8.96703	6.61774	6.3335	7.14035	7.33026	6.24638	5.86537	7.77682	5.32056	2.28397	2.89139	0.473148	2.4096	1.97278	3.51181	6.25765	5.71446	8.26418	3.0923	2.4888	2.27746	2.35944	4.211	3.28882	6.01134	6.0887	3.60848	5.27176	1.78836	4.79889	2.54131	1.9796	2.80156	7.52724	7.30609	6.90566	6.32092	1.88283	2.6314	6.74543	2.61952	3.28642	5.23617	3.953	2.44082	FALSE
Nitab4.5_0002298g0040	1.41728	0.803833	1.07545	1.59552	0.633836	1.02852	1.69559	1.29251	2.04949	1.49453	1.20335	1.00079	6.49324	6.06487	4.5586	4.5845	6.28636	2.68209	0.908997	2.1914	1.91768	3.71971	3.53449	2.90726	2.14841	1.76651	2.24969	1.77033	2.4883	1.33647	1.60127	3.22399	3.58229	0.832631	1.48139	2.4448	1.09885	1.08596	1.6792	1.23289	5.70557	4.51765	1.67269	3.38715	2.05487	1.86503	2.80252	1.58627	FALSE
Nitab4.5_0006953g0010	1.9459	3.62138	4.19853	1.86236	3.14831	2.73634	5.27461	3.8991	4.62328	2.63335	3.09591	1.66354	1.34137	1.12487	1.49494	0.468029	0.371262	0.788863	0.549268	0.514699	0.290253	0.505586	0.445737	0.737832	7.61407	7.6104	5.4311	1.34189	0.845358	1.16881	2.22065	1.98026	1.67834	1.10982	1.36431	1.14909	3.25527	2.58234	4.599	2.46427	1.32039	0.542718	0.451407	0.563052	6.88519	1.11868	1.95975	1.20774	FALSE
Nitab4.5_0003051g0020	4.55004	1.25822	0.766109	3.60631	1.19471	0.73101	2.22723	2.20582	2.26816	0.7959	3.29727	1.43921	15.125	7.91511	3.20533	1.37542	0.657101	0.633033	0.820054	0.882109	0.446304	0.559203	0.960989	0.547984	3.71455	1.33463	3.62997	0.985469	3.67924	3.12736	0.900205	1.71602	1.48487	3.35753	4.74786	3.9946	2.19146	1.84401	2.23373	1.84413	8.74848	0.888519	0.716156	0.689392	2.89305	2.59736	1.36703	4.03333	FALSE
Nitab4.5_0004156g0010	0	0	0	0.037326	0	0.048161	0	0	0.132648	0.077774	0.112925	0.046257	2.32731	1.30812	2.24278	0	0	0	0	0	0	0	0.042725	0	60.8696	91.6529	36.1999	0.078787	0	0	0.09304	0	0	0.023897	0	0	0	0.0284957	0.044216	0.0789853	1.9594	0	0	0.0142417	62.9075	0.0262623	0.0310133	0.00796567	FALSE
Nitab4.5_0004360g0010	4.55974	10.0794	7.21595	8.30405	6.66252	14.8554	5.69766	4.10693	6.62189	6.76682	5.84633	6.33672	8.07823	8.35683	2.62286	11.4646	19.2138	24.4744	34.1054	22.4671	58.0877	29.8699	25.15	30.0067	14.9056	13.6839	18.1816	13.631	12.4807	42.6131	50.3476	48.6349	30.5741	32.6986	15.2314	23.069	7.28503	9.94066	5.47549	6.31662	6.35264	18.3843	38.22	28.3422	15.5904	22.9082	43.1855	23.6663	FALSE
Nitab4.5_0002886g0070	30.5806	60.5066	35.6761	56.1088	47.86	97.542	31.4384	23.0276	36.475	60.5388	15.9122	34.7378	12.1815	11.1989	4.57328	9.85816	37.9019	73.1913	65.8898	61.3981	177.943	88.978	79.2362	84.623	36.0224	22.6703	52.3285	48.6702	58.1975	282.965	195.209	192.392	196.112	133.713	118.134	140.206	42.2544	67.1703	30.3137	37.0629	9.31787	40.3171	101.744	84.2791	37.0071	129.944	194.571	130.684	FALSE
Nitab4.5_0005281g0050	8.93887	11.4025	8.6404	7.96548	8.86899	8.13349	8.37924	12.1707	8.60105	7.98207	7.69631	7.31271	1.23392	2.15103	0.647735	2.29864	3.23467	3.61368	6.15812	5.27493	6.71612	2.79114	2.53765	2.80646	0.664314	2.67822	1.94933	5.18949	6.01884	1.97157	5.14752	2.10302	3.64579	2.45987	1.19588	1.39795	9.66058	8.32265	9.71698	7.6637	1.34423	3.049	6.04972	2.71175	1.76395	4.3933	3.63211	1.68457	FALSE
Nitab4.5_0005669g0020	3.28943	2.329	3.44157	1.81417	2.37925	2.15121	1.73175	2.22675	2.26915	1.51833	1.90137	2.27979	27.0773	25.5007	25.7977	17.3299	11.3118	13.1583	5.17387	11.0162	6.16135	11.3539	12.6971	13.1058	24.9093	11.3537	12.8083	10.5607	12.0511	16.8732	6.08966	16.8398	25.9252	10.7862	21.9116	11.3891	3.02	2.11488	2.07588	1.89983	26.1253	13.9333	7.45046	12.3856	16.3571	13.1617	16.2849	14.6956	FALSE
Nitab4.5_0002021g0010	14.9256	13.1076	14.9159	14.2551	10.5925	12.1938	12.6709	16.7565	15.3027	15.5366	13.7343	16.4206	10.1933	10.997	8.7494	9.00106	6.16587	5.45912	5.1869	4.46721	5.40451	8.27022	5.80823	6.8468	5.88932	7.75023	7.28191	9.16289	8.1174	9.64886	6.8174	10.8964	8.90997	7.1028	5.27575	6.55114	14.3164	12.3471	14.91	15.2305	9.9799	6.87535	5.01954	6.97508	6.97382	8.97638	8.87458	6.3099	FALSE
Nitab4.5_0000522g0240	1.05606	1.58313	2.22272	1.58624	1.01824	1.54192	2.81742	1.43617	4.615	0.532417	0.910125	1.90825	35.4995	30.5058	8.75435	3.82181	3.36759	4.75254	2.90914	5.79939	1.17308	12.4088	9.20268	7.70874	31.905	16.5685	27.7776	11.9003	12.2532	6.43361	11.0213	8.97048	19.562	5.37767	30.5414	6.04974	1.62064	1.38213	2.9562	1.11693	24.9199	3.98065	3.29387	9.77342	25.417	10.1957	13.1846	13.9896	FALSE
Nitab4.5_0001252g0080	0.777346	1.37701	1.00229	1.03026	0.983731	0.911382	1.71803	0.346681	0.174085	0.684074	0.519914	0.68046	2.27642	2.05254	1.9994	3.67821	6.47208	3.07198	13.7647	18.6365	23.3515	3.79565	6.45614	7.32133	1.52172	1.13443	2.16272	0.900353	1.95422	3.47281	2.32297	2.86139	3.50914	1.17531	2.95894	2.54353	1.05221	0.975123	0.746265	0.628149	2.10945	4.40742	18.5842	5.85771	1.60629	2.10913	2.89783	2.22592	FALSE
Nitab4.5_0001223g0070	4.33805	4.8298	4.82613	7.10299	8.30059	4.91313	6.31804	8.45336	2.63438	3.93961	2.73858	4.46364	30.7927	28.7634	26.2767	8.00088	8.98081	3.6698	2.71248	9.09851	7.84621	3.15076	3.07245	2.39423	88.8103	69.0165	45.9868	21.9204	15.3974	13.9775	7.75059	14.0692	6.29749	15.0865	8.38333	7.28438	4.66466	6.77224	5.80193	3.71394	28.6109	6.88383	6.5524	2.87248	67.9379	17.0984	9.37242	10.2514	FALSE
Nitab4.5_0000914g0300	4.59197	4.4355	3.30577	5.39778	6.60366	2.49268	4.59927	4.71606	0.594255	4.12482	6.40733	5.49364	0.976501	1.86203	0.240956	1.29647	4.31941	4.54547	34.9423	10.7874	15.8057	4.31231	0.833923	2.93223	2.82783	6.71547	7.32823	6.2215	63.3425	68.3279	35.6562	29.667	81.2801	37.3492	11.4221	45.7868	4.11108	4.83138	3.30319	5.34193	1.0265	3.38712	20.5118	2.69282	5.62384	45.964	48.8678	31.5194	FALSE
Nitab4.5_0000548g0060	6.93758	5.93538	4.69898	7.07166	5.37575	4.89752	5.17575	4.63118	5.6947	4.91391	4.54175	5.17902	15.6393	14.4974	6.46143	8.77894	9.15418	6.9674	3.89841	3.87367	6.82752	8.37722	6.23162	6.57848	11.8096	13.6374	9.95093	12.6997	10.7476	4.30295	4.40485	6.8179	11.887	7.86364	6.90286	7.82233	5.85731	5.78164	5.16721	4.87823	12.1994	8.30017	4.86653	7.06244	11.7993	9.25008	7.70324	7.52961	FALSE
Nitab4.5_0000838g0060	28.1515	31.7663	22.2814	32.994	31.5626	31.8907	28.1548	34.6838	39.7415	31.2968	33.0536	32.1539	107.668	97.9035	106.012	88.0396	87.6965	66.5741	46.425	57.7308	51.8289	79.2168	76.286	69.3805	54.1611	37.3919	47.8178	57.6429	68.4836	68.2581	42.3446	78.825	73.5454	66.6	57.8611	68.5368	27.3997	32.1491	34.1934	32.1681	103.861	80.7701	51.9949	74.9611	46.4569	64.7949	64.905	64.3326	FALSE
Nitab4.5_0001774g0090	4.5538	5.86948	3.8083	4.38083	8.71384	1.5387	4.46058	3.35843	0.895319	3.69864	7.65708	10.3886	0.502078	0.260318	0	0.290464	0.80775	1.12185	11.072	6.40557	7.26412	1.07372	1.82893	3.60582	0	1.44799	1.43772	2.24198	4.74585	5.78127	7.71983	0.984648	2.07558	1.58485	1.5297	2.83438	4.74386	4.87779	2.90478	7.2481	0.254132	0.740023	8.24724	2.16949	0.961902	4.25637	3.59335	1.98298	FALSE
Nitab4.5_0002262g0040	1.96771	3.61269	3.70249	1.21723	0.757458	1.53806	3.09039	3.1874	0.955695	1.75195	0.273489	0.876824	26.7825	29.0202	29.9661	17.7858	13.8218	6.53297	5.56614	7.79535	7.19532	12.9959	11.5404	8.91262	7.28646	10.1172	8.33484	5.86491	3.93039	6.29648	6.67817	10.2851	7.39865	3.74191	5.37869	5.06604	3.0943	1.17092	2.41116	0.967421	28.5896	12.7135	6.85227	11.1496	8.57952	5.36393	8.12065	4.72888	FALSE
Nitab4.5_0001610g0030	4.34204	1.6247	2.04923	2.26797	5.61184	1.28791	1.9549	1.80843	2.18919	2.52956	1.54662	2.17262	2.71036	4.09904	3.37846	0	0	0.137851	0.67939	0	0.397174	0.152739	0	0.359212	13.7982	15.1602	13.3749	1.10058	2.19523	1.61559	5.90119	1.81902	4.11028	5.48822	13.9368	8.99165	2.67199	3.05591	1.98417	2.08293	3.39595	0.0459503	0.358855	0.17065	14.1111	1.63713	3.9435	9.47221	FALSE
Nitab4.5_0005030g0020	14.8137	12.9233	15.1102	15.4141	14.4927	15.4056	14.0296	11.8016	8.11454	15.8185	14.2893	14.4857	14.3587	14.8992	9.62452	21.6438	22.909	17.3282	34.4489	35.8617	41.7687	20.9213	18.5533	21.1005	12.491	14.7725	18.079	25.3926	26.728	31.2811	22.8837	10.9897	18.0165	7.72658	5.47268	9.88931	14.2824	15.1041	11.3153	14.8645	12.9608	20.627	37.3598	20.1917	15.1142	27.8006	17.2966	7.69619	FALSE
Nitab4.5_0000919g0070	8.45967	11.6218	9.8494	9.38182	8.5994	12.1295	10.5091	10.0981	14.0925	11.5313	12.2812	9.62134	46.748	46.7302	28.0489	42.6946	41.0179	35.0548	21.1645	25.5512	18.5994	45.9976	39.5161	35.646	6.18895	10.881	9.14045	16.2008	10.7331	9.63669	11.6947	9.11218	9.92457	11.076	10.1026	8.68276	9.97695	10.0369	11.5666	11.1446	40.509	39.5891	21.7717	40.3865	8.73681	12.1902	10.2438	9.95379	FALSE
Nitab4.5_0001961g0080	4.41363	3.4992	4.31243	4.77085	2.59516	3.62309	2.46754	4.57016	1.99032	3.55671	2.31274	2.68494	0.276236	0.442249	0	0.36577	0.790171	0.735251	2.82811	1.28943	3.31256	1.14436	0.620647	0.864379	4.04832	2.7616	8.37205	6.17762	6.03484	14.3913	3.73819	9.30255	8.43531	3.67551	6.36657	10.5618	4.07509	3.66303	3.00934	2.85146	0.239495	0.630397	2.4767	0.876463	5.06066	8.86791	7.15868	6.86797	FALSE
Nitab4.5_0004886g0020	1.89269	1.1923	0.815559	1.42529	0.826009	0.939388	1.5259	1.07273	1.00336	0.76885	1.41769	0.729291	4.93605	8.55403	3.2685	2.11459	1.4123	1.51505	1.49979	1.50993	1.9087	1.79732	1.4724	2.77033	12.556	8.8011	13.1789	1.79697	3.01759	1.24029	1.53328	0.831961	2.0741	1.4725	5.07125	3.26584	1.30018	1.06356	1.20066	0.971945	5.5862	1.68065	1.63948	2.01335	11.512	2.01829	1.47978	3.26987	FALSE
Nitab4.5_0001583g0090	5.00516	3.87306	3.03726	5.11556	3.55361	4.47966	3.10602	2.7801	2.66049	3.59862	3.96268	3.57985	1.51314	2.40993	0.852504	2.72694	2.78149	4.31215	7.58876	5.81787	5.098	4.41126	4.40428	4.4383	0.686292	3.19436	2.74092	4.17105	4.12601	3.43714	2.75049	1.52655	2.48002	0.851468	0.652896	1.08334	3.97183	4.38294	2.84887	3.71372	1.59186	3.27353	6.16821	4.41795	2.20719	3.9114	2.25235	0.862568	FALSE
Nitab4.5_0005721g0090	1.05062	1.69854	1.65151	1.2105	1.39251	1.59594	1.70308	1.50977	1.62792	1.26582	1.07055	1.44731	0.749825	1.50475	0.543817	2.05329	1.31065	1.50982	3.19375	3.56827	3.77742	1.22697	1.65912	1.79798	2.02727	2.54087	2.01345	1.19088	1.53892	0.730831	0.939001	1.24729	0.878252	0.234414	0.513883	0.764997	1.46689	1.39965	1.61359	1.26123	0.932797	1.62459	3.51315	1.56136	2.19386	1.15354	1.02151	0.504431	FALSE
Nitab4.5_0002741g0110	145.673	146.147	100.678	175.234	157.694	179.015	175.551	177.198	233.997	216.877	142.16	273.583	43.1811	48.8198	128.302	42.3404	53.4871	28.3398	14.874	23.1279	10.9473	36.8783	45.9455	40.2614	8.69677	14.3036	10.561	13.2183	17.2866	3.46383	7.65376	8.11992	7.20848	12.8351	5.92813	3.82895	130.832	170.648	195.582	210.874	73.4341	41.3891	16.3164	41.0284	11.1871	11.3229	7.66072	7.53073	FALSE
Nitab4.5_0002780g0140	49.1541	15.7231	12.7709	36.8457	31.458	16.1285	23.7563	31.9919	24.672	36.2983	16.2418	48.6321	110.191	110.524	75.065	3.13949	8.28765	6.93269	11.8364	16.3269	5.75682	14.7053	13.4698	17.5182	553.946	166.143	221.327	37.3408	123.46	43.5394	24.1157	63.5898	61.4477	62.9897	334.965	81.467	25.8827	28.1441	26.8068	33.7241	98.5935	6.11994	11.3067	15.2311	313.805	68.1134	49.7177	159.807	FALSE
Nitab4.5_0007098g0020	7.25971	3.85162	6.51709	8.32038	6.60073	5.75354	3.67603	4.8556	4.7232	5.06131	14.3831	3.32154	99.6258	90.2782	60.2082	45.4101	53.7795	29.76	10.5285	24.1104	32.2451	49.295	37.3318	39.3448	239.208	164.345	162.23	19.9808	25.6109	33.6067	26.1936	40.1714	37.313	24.9006	71.7692	46.4636	5.87614	6.89155	4.41828	7.58864	83.3707	42.9832	22.2947	41.9905	188.595	26.3994	34.5593	47.7111	FALSE
Nitab4.5_0002635g0030	21.5281	28.3196	30.6585	24.755	26.8502	31.9503	30.3682	32.8475	30.8785	28.006	22.4028	19.2565	4.38079	4.53589	1.2476	6.99278	5.27129	10.4411	10.7698	8.16077	9.89923	5.59415	8.16582	6.7359	6.26949	9.6539	10.0314	15.1741	13.9306	8.52456	18.4774	10.9072	16.4329	8.35875	6.55067	7.32875	26.8354	27.8519	31.3647	23.2217	3.38809	7.5684	9.60994	6.83196	8.6516	12.5431	15.2725	7.41272	FALSE
Nitab4.5_0006696g0030	0.565766	0.488984	0.523271	0.635254	0.506506	0.742232	0.544584	0.703837	0.610792	0.687306	0.64564	0.628352	2.76549	2.89945	1.42512	1.04658	0.464299	0.501061	0.800783	0.530884	0.575411	0.605753	1.13728	0.702113	5.44541	3.31237	3.95159	1.12468	1.02215	0.771664	0.71792	0.824611	1.40553	1.14319	4.70999	1.1185	0.526007	0.627997	0.619738	0.653766	2.36335	0.670647	0.635693	0.815048	4.23645	0.972832	0.982689	2.32389	FALSE
Nitab4.5_0001520g0010	6.22264	7.27556	6.287	6.26588	5.34199	5.93361	5.71983	8.25448	4.16285	5.9951	2.22216	4.54885	16.5396	16.3419	7.11675	11.7863	25.1963	22.741	134.413	44.2443	75.0652	27.353	26.4417	46.0847	29.0778	11.6549	24.5351	16.2754	25.0005	42.136	30.6122	40.725	53.474	9.18975	18.2499	33.3735	6.59507	5.84716	6.04572	4.25537	13.3328	19.9079	84.5743	33.2931	21.7559	27.804	41.6038	20.2711	FALSE
Nitab4.5_0001742g0030	1.62139	0.515176	0.91215	0.408295	1.00009	0.233274	0.367789	1.98016	1.53799	0.460898	0.669889	1.19603	8.14613	8.34429	1.79079	0.944949	0.420274	0.359513	0.405369	0.229568	0.767789	0.943634	0.275711	0.918634	23.0261	15.5177	14.8308	0.653223	4.84645	1.91334	0.970566	0.887735	3.29779	1.17471	5.14395	2.65387	1.01624	0.54722	1.29532	0.775606	6.09373	0.574912	0.467575	0.71266	17.7915	2.471	1.7187	2.99084	FALSE
Nitab4.5_0011943g0010	18.343	26.3186	20.4946	25.1664	20.5951	28.3874	23.9808	15.6087	13.3382	21.0243	17.6372	18.3046	24.2594	27.8608	16.4478	45.6672	44.3903	60.9831	77.1173	74.6834	98.7308	51.3672	52.9562	57.7475	15.4524	21.3684	24.7938	38.4279	31.8517	81.0531	49.233	44.3673	36.7074	32.0676	20.0499	30.1575	21.7188	24.7163	17.6426	18.9887	22.856	50.3469	83.5105	54.0236	20.5382	50.4442	43.4359	27.425	FALSE
Nitab4.5_0000446g0030	3.87987	5.00909	6.37475	4.4585	3.76572	5.08017	6.29191	7.46832	6.06202	4.98686	3.62583	5.08055	4.31244	4.16808	7.63622	5.80118	3.93168	2.29623	1.74551	1.38115	1.58189	2.49563	2.35983	2.3756	0.662579	1.99257	2.01646	4.13732	2.26793	2.52542	3.17137	4.03488	3.8703	3.198	1.58783	1.47507	5.0879	4.4348	6.60742	4.56441	5.37225	4.0097	1.56952	2.41036	1.5572	2.97689	3.69218	2.08697	FALSE
Nitab4.5_0000463g0090	3.49911	3.26326	4.94387	3.53591	3.39197	3.00087	4.58956	4.44909	5.29057	3.62496	5.08953	2.84928	9.66698	8.02826	4.88678	4.74475	3.69206	3.73291	3.37981	3.54578	3.61518	5.39928	4.25017	3.04876	8.74912	9.3346	7.33715	4.62576	6.23954	2.97025	6.0838	2.98745	7.93322	3.75572	7.15925	4.91007	3.90208	3.30959	4.7764	3.85459	7.52734	4.05657	3.51359	4.23274	8.47362	4.61185	5.66816	5.27501	FALSE
Nitab4.5_0003289g0030	28.071	24.4632	22.4081	29.4671	24.8774	21.321	23.9424	22.8771	29.6486	28.6972	26.3026	28.4676	125.776	125.079	128.675	59.5477	39.146	53.5356	34.3639	69.0255	41.4665	73.2489	67.5377	73.6349	219.778	105.218	177.766	100.711	124.299	90.7006	54.7983	77.783	95.2535	118.863	314.821	116.009	24.9808	25.2218	25.4894	27.8225	126.51	50.7431	48.2853	71.4739	167.588	105.237	75.9449	183.231	FALSE
Nitab4.5_0003432g0030	11.7076	11.1355	13.793	10.6256	13.7812	15.6423	12.9274	15.3576	11.8645	14.4185	14.0172	12.9446	29.1122	33.4091	25.4737	23.5712	21.0191	14.2604	17.4698	16.5809	13.6341	20.0479	23.0885	19.334	20.4917	18.9176	20.0094	20.2014	14.4159	16.6858	21.2582	19.4126	21.5014	17.2328	29.7327	22.783	12.2121	13.3497	13.3832	13.7934	29.3317	19.6169	15.8949	20.8235	19.8063	17.101	20.7241	23.2495	FALSE
Nitab4.5_0011395g0010	10.5738	16.2588	20.0594	12.0864	13.8132	14.5001	17.114	19.2684	18.0333	17.2311	13.7664	11.7279	28.4728	27.9333	17.5632	23.4813	22.577	15.4246	12.5759	13.0935	10.3026	22.3695	20.3126	18.9575	4.8953	8.50226	8.88748	11.4679	7.5539	5.51561	13.077	13.9779	16.6519	7.65346	5.59695	5.79765	15.6307	13.4666	18.1386	14.2418	24.6564	20.4943	11.9907	20.5465	7.42835	8.17912	14.569	6.34935	FALSE
Nitab4.5_0004338g0090	5.19622	3.23497	4.98648	3.77175	3.0255	4.04894	2.70188	3.17579	1.89407	2.62243	3.21881	2.96174	12.6788	13.3453	3.56358	1.2543	1.095	1.14429	1.77757	1.35626	1.64596	1.87939	0.873126	0.48706	10.0353	6.01588	8.67275	3.24587	8.34511	1.48209	4.15817	1.82776	9.4861	2.45217	7.43938	1.89171	4.47256	3.6154	2.59058	2.93433	9.86257	1.16453	1.59326	1.07986	8.24131	4.35769	5.15734	3.92775	FALSE
Nitab4.5_0008832g0010	1.58619	1.5668	0.992253	1.49813	1.35321	1.05503	0.902039	1.08155	3.05805	1.51722	1.25691	0.434391	26.7628	37.7755	2.99919	2.41835	1.89208	1.73797	2.46229	2.38179	1.21956	3.97579	5.07738	3.36764	43.0402	35.8248	33.4769	4.76507	4.62579	2.81136	6.48305	2.73556	9.81127	3.58933	34.6588	2.96204	1.38175	1.30212	1.68055	1.06951	22.5125	2.01613	2.02121	4.14027	37.4473	4.06741	6.34329	13.7367	FALSE
Nitab4.5_0002112g0110	9.2217	11.8186	9.00882	6.01035	11.2299	10.7428	9.18177	11.8197	6.36777	9.48391	5.45258	12.1634	1.27008	1.38679	0.930582	2.3692	2.19051	2.67924	16.2635	5.79294	4.5722	2.50332	1.7803	3.87224	0.757329	2.94668	2.03496	3.62848	3.27766	3.90514	9.81886	2.62613	3.24254	3.31178	3.01434	1.7639	10.0164	9.3277	9.12307	9.0333	1.19582	2.41299	8.8762	2.71862	1.91299	3.60376	5.22918	2.69667	FALSE
Nitab4.5_0000978g0090	35.686	35.3984	37.0564	40.6822	31.9948	37.3803	35.2863	34.0022	32.0435	33.055	34.9404	33.2403	16.248	17.8348	9.45724	16.9223	10.8593	26.6005	36.5575	27.9789	41.5837	18.5876	18.2972	21.0586	31.2535	29.7699	35.0077	30.189	34.7727	32.713	30.994	26.5767	33.75	22.066	27.3729	29.4371	36.0469	36.6857	33.7773	33.7452	14.5133	18.1274	35.3734	19.3145	32.0104	32.5582	30.4402	26.292	FALSE
Nitab4.5_0007026g0010	4.07759	4.17866	3.70059	3.55805	5.46238	4.36135	7.50734	6.15475	3.59429	5.85836	6.12736	4.44118	5.58012	4.89964	0.960947	3.53649	3.03386	2.39153	16.6051	8.94434	21.7566	5.17296	4.51824	4.27409	2.45004	3.32211	5.29954	9.18863	7.07015	4.30153	10.9119	5.29427	12.1487	3.22706	2.53918	4.18183	3.98562	4.4606	5.75213	5.47564	3.81357	2.98729	15.7687	4.6551	3.69056	6.85344	9.45162	3.31602	FALSE
Nitab4.5_0000222g0070	2.02482	1.07849	1.40748	1.91419	1.13169	1.41911	2.84975	2.14772	3.50307	2.07475	0.902987	3.76544	26.3558	19.8485	13.4491	7.22274	4.4259	1.46895	1.60623	2.49508	5.24947	6.8818	4.59153	5.01373	1.81762	2.00659	2.74694	2.16095	1.26874	6.38864	3.84389	5.03193	6.89516	6.86568	6.41705	7.46841	1.50359	1.48833	2.83351	2.24772	19.8845	4.37253	3.11693	5.49569	2.19038	3.27278	5.257	6.91705	FALSE
Nitab4.5_0000040g0360	14.2031	30.1429	10.1152	22.3779	31.7464	33.2299	26.6632	16.6067	36.5419	25.4763	23.6277	25.6013	52.8806	53.2948	73.451	36.4523	35.3214	33.4195	9.2372	22.7956	9.25799	33.4615	39.0923	29.0673	50.3171	42.0533	53.3239	30.4783	16.8353	4.15656	22.4056	18.9635	12.3678	18.9484	31.7259	13.5624	18.1537	29.118	26.604	24.9018	59.8755	35.0644	13.7636	33.8737	48.5648	17.1567	17.9123	21.4122	FALSE
Nitab4.5_0002265g0140	5.46834	4.26878	2.91629	3.87582	4.98967	4.33537	4.85695	4.64979	5.75797	4.37783	4.90121	3.4403	7.49389	7.71124	3.20981	3.34397	2.33891	1.34488	2.40265	2.38665	1.46136	3.18185	3.05102	2.90878	8.04246	7.22693	7.81072	2.05084	2.78293	1.57034	3.30164	2.92075	4.73452	2.47622	6.59444	2.22806	4.21781	4.40029	5.08823	4.23978	6.13832	2.34259	2.08355	3.04722	7.69337	2.1347	3.65231	3.76624	FALSE
Nitab4.5_0000616g0070	4.19648	2.8631	3.70274	4.06887	3.65713	3.49258	3.77818	3.68319	3.34585	4.7687	3.70161	2.55005	9.45096	7.716	2.79271	3.0935	4.07119	4.05333	2.17993	2.87621	2.51074	5.46471	4.43639	3.56949	12.5733	9.16006	9.12384	12.3532	10.1973	7.40634	8.94426	6.3141	12.9184	8.58532	13.0986	4.75728	3.58744	3.73953	3.6024	3.67346	6.65322	3.73934	2.52229	4.4902	10.2857	9.9856	9.39224	8.81373	FALSE
Nitab4.5_0005528g0080	1.36019	1.00398	1.21527	0.485474	0.707691	0.763709	1.29486	1.1892	1.01642	1.09077	0.992373	0.603273	6.98718	7.45258	1.7425	0.994259	1.26142	1.18601	1.31804	1.23341	2.09679	0.911484	1.03163	1.4189	6.36485	4.51654	6.54159	1.31062	1.58794	1.07174	2.01982	2.13369	2.84614	1.17454	5.90189	1.65527	1.19315	0.652291	1.16683	0.895471	5.39409	1.14723	1.54941	1.12067	5.80766	1.32343	2.33322	2.91057	FALSE
Nitab4.5_0000046g0020	61.5788	35.9002	51.3425	37.441	37.667	20.2531	39.2944	53.1004	32.2454	34.8728	35.5259	33.1454	52.6511	48.8362	22.3449	10.8126	6.19448	7.70572	20.4344	8.88025	8.75826	11.9046	12.5922	12.504	92.7357	76.0991	90.3797	26.1051	60.2987	21.2706	18.3636	20.3808	44.5166	33.8846	69.7029	41.9256	49.6072	31.787	41.5468	34.5147	41.2774	8.23761	12.691	12.3336	86.4048	35.8915	27.7537	48.5043	FALSE
Nitab4.5_0005031g0020	0	0	0	0	0	0.209433	0	0	0.189712	0	0	0	6.08936	5.95726	1.70741	0	0	0	0	0	0	0	0.403955	0	58.254	49.9483	41.6852	0	0	0	0	0	0.188564	0.612761	0.440957	0	0	0.069811	0.0632373	0	4.58468	0	0	0.134652	49.9625	0	0.0628547	0.351239	FALSE
Nitab4.5_0006134g0070	4.45852	6.4002	6.68502	6.99764	4.92069	5.53759	4.47598	5.35104	6.45292	5.50696	4.28138	5.08155	2.8075	3.47389	1.83585	4.15825	3.79503	6.90419	5.99903	7.02344	11.8907	4.10531	4.56504	5.47293	2.49082	3.81689	3.80551	4.77547	6.72035	4.81161	6.81999	3.29266	6.4146	2.54022	2.64498	3.13148	5.84792	5.81864	5.42665	4.95663	2.70575	4.95249	8.30438	4.71443	3.37107	5.43581	5.50909	2.77223	FALSE
Nitab4.5_0003469g0060	0.972508	0.179182	0	0.519245	0.714608	0.164583	0.100465	0	0.601746	0.651062	0.284698	0.357611	2.62548	3.3121	2.27937	0.091907	0.176457	0	0	0	0	0.117898	0.252099	0.456286	5.67473	5.00594	7.00334	0	1.48726	0.349578	0.508423	0	1.13962	0.325507	2.23636	1.2889	0.383897	0.466145	0.23407	0.431124	2.73898	0.0894547	0	0.275428	5.89467	0.612279	0.549347	1.28359	FALSE
Nitab4.5_0017813g0010	2.20078	1.28911	0.880323	1.50306	1.53939	0.387907	0.572756	1.63453	2.27985	0.652096	1.57441	2.39448	11.4617	16.5831	1.42521	0.325713	0.467053	0.111352	0.053471	0.420051	0.210526	0.32391	0.177986	2.03758	433.029	257.66	238.631	0.749521	1.62442	2.47126	0.581746	0.683239	2.37651	0.250642	11.5437	1.48148	1.45674	1.14345	1.49571	1.54033	9.82332	0.301373	0.228016	0.846491	309.773	1.61507	1.21383	4.42528	FALSE
Nitab4.5_0000258g0120	3.56002	0.723399	1.48226	1.38038	1.78206	1.01704	1.77747	2.03951	2.38132	1.72808	1.71368	0.542412	18.2578	24.6611	1.92865	0.223738	0.346398	0.957245	1.27561	1.27049	1.03932	1.27043	1.45351	1.43738	49.7291	52.0305	46.7746	3.34062	10.3269	1.7601	4.91989	1.99384	13.7798	2.58734	14.3305	2.90582	1.92189	1.39316	2.0661	1.32806	14.9492	0.509127	1.19514	1.38711	49.5114	5.14253	6.89783	6.60788	FALSE
Nitab4.5_0001091g0090	73.6989	61.7418	58.1083	82.6345	77.809	76.6089	57.9642	60.2015	52.9023	88.8242	78.102	74.1344	3.03356	2.81894	0.531888	3.07473	1.46704	4.85933	11.1031	4.92853	9.23127	2.63923	3.45764	2.67126	4.2843	5.97543	5.99665	10.4804	17.2778	6.88308	9.89922	5.27638	8.96257	5.18244	3.4796	3.42976	64.5163	79.0174	57.0227	80.3535	2.12813	3.1337	8.42097	2.92271	5.41879	11.5471	8.04606	4.0306	FALSE
Nitab4.5_0007022g0020	0	0.449911	1.49589	0.125424	0.821797	0.66691	1.27653	0.745533	2.00824	0.191306	0.359438	0.326728	8.1028	9.26674	4.41895	0.694417	0.497017	1.21802	0.592293	0.345894	0.981987	0.598125	0.40661	0.666839	35.1458	22.2902	23.3449	2.14472	5.00862	2.02037	2.16869	2.1114	3.68939	2.20881	16.4509	3.24517	0.648602	0.538044	1.34344	0.292491	7.26283	0.803152	0.640058	0.557191	26.927	3.0579	2.65649	7.30162	FALSE
Nitab4.5_0008468g0010	8.77948	4.43685	8.45147	12.2602	7.88359	6.26385	9.75712	10.3204	9.03938	8.26672	7.95312	8.68083	123.008	79.8763	122.105	28.394	36.0707	35.81	39.7913	31.1371	40.1947	42.6071	27.7773	28.6532	145.881	53.7991	76.1604	28.2808	51.9763	33.2053	45.29	52.8615	58.3755	68.984	151.707	63.1277	7.2226	8.80254	9.70564	8.30022	108.33	33.4249	37.041	33.0126	91.9467	37.8208	52.1756	94.6062	FALSE
Nitab4.5_0010511g0010	9.70775	6.68336	5.77109	4.38865	5.38672	5.15516	8.33416	6.79769	7.4913	4.18586	5.32529	4.32001	89.421	98.9088	21.0595	37.3735	23.3803	22.0479	21.8332	22.294	21.6854	35.4705	39.6753	38.1597	71.4522	53.1419	91.1414	34.4736	28.8266	25.0071	30.9518	40.549	66.0752	34.4695	117.192	43.8023	7.3874	4.97684	7.54105	4.61039	69.7964	27.6006	21.9375	37.7685	71.9118	29.4358	45.8587	65.1546	FALSE
Nitab4.5_0002499g0080	3.86508	3.53787	3.37281	3.85912	4.38402	2.90861	3.9826	3.83682	2.8584	4.70622	4.33792	3.34475	20.9296	17.1912	7.38895	4.22896	6.4584	7.27129	4.57426	4.47604	7.0833	7.62423	6.4827	6.12708	14.3131	11.0897	10.6633	9.61745	11.2526	7.31512	11.8794	8.92502	19.4662	5.99487	25.6473	7.96901	3.59192	3.71725	3.55927	4.12963	15.1699	5.98622	5.37787	6.74467	12.022	9.39505	13.4236	13.2037	FALSE
Nitab4.5_0000451g0020	22.4858	24.9617	37.6387	21.656	17.345	19.0059	29.5014	25.5894	20.6301	20.1524	19.1556	21.9984	23.5684	26.104	28.4706	31.5771	29.8456	18.6453	10.0758	13.683	12.402	23.079	19.8144	19.0618	7.42433	11.0106	11.0473	19.1665	17.2458	20.7865	17.369	24.9834	19.0972	20.6978	14.8262	16.8202	28.3621	19.3356	25.2403	20.4355	26.0477	26.6893	12.0536	20.6517	9.82742	19.0662	20.4832	17.4481	FALSE
Nitab4.5_0005837g0010	52.6542	58.3587	72.2264	55.9009	67.7129	70.6317	73.6534	60.9268	49.8089	101.421	50.4747	56.5549	1.63931	1.66649	1.01802	0.241169	0.671237	0.352195	0.247141	0.39446	0.548107	0.617116	0.986211	1.05883	4.3201	12.7417	5.8704	13.6293	8.68839	7.18911	3.3426	2.50151	8.5203	3.82381	2.18082	2.30532	61.0797	64.7485	61.463	69.4836	1.44127	0.421534	0.396569	0.887386	7.64407	9.83559	4.78814	2.76998	FALSE
Nitab4.5_0002806g0050	18.4313	23.7671	18.5739	22.8515	16.0188	24.6282	15.5827	16.2714	25.5241	22.4687	16.4569	17.4006	98.1242	77.8089	88.4592	25.1001	26.262	30.2113	26.9419	41.3839	26.5828	60.1643	52.198	57.8108	174.397	76.5428	124.59	48.6889	59.4347	59.5267	66.6051	73.4311	68.5922	105.592	302.881	87.8511	20.2574	21.1662	19.1261	18.7754	88.1308	27.1912	31.6362	56.7244	125.176	55.8834	69.5428	165.442	FALSE
Nitab4.5_0004967g0010	0.328559	1.28521	0	2.08826	1.40936	0.817283	1.06272	0	0.451858	0.671981	3.05927	0.351131	25.4554	10.1427	51.8269	1.02526	1.05629	3.65875	0.183435	1.5755	0.916565	1.62206	0.610193	0.74998	1275.53	682.917	512.243	2.11782	0.363108	2.1877	3.22367	3.54068	5.66304	0.62514	7.51952	4.35425	0.537922	1.4383	0.504858	1.36079	29.1417	1.91343	0.891832	0.994079	823.564	1.55621	4.14246	4.16631	FALSE
Nitab4.5_0005898g0020	2.57793	2.00736	0.744555	1.4504	2.15172	1.04108	1.73043	2.25786	1.8941	2.54663	2.13034	0.908814	18.8985	24.6762	3.20101	1.18448	0.827947	1.59887	2.22128	2.52457	2.99034	2.06807	3.07172	3.49508	29.8294	17.5948	19.4285	3.62799	3.52218	2.43639	5.30066	4.07013	7.17651	6.59948	23.2781	3.35561	1.77662	1.54773	1.9608	1.86193	15.5919	1.20377	2.57873	2.87829	22.2843	3.19552	5.51577	11.0777	FALSE
Nitab4.5_0004946g0060	2.94103	1.67941	2.36841	2.31203	1.97579	1.29506	1.41411	2.11532	1.66839	2.79538	2.77608	1.46133	7.29952	9.08093	2.59527	1.58157	1.80869	0.945746	1.57838	1.40113	1.60709	2.58019	2.6836	2.52678	12.1066	12.1124	11.5723	4.48771	7.21467	2.16014	1.51863	2.21402	5.91706	2.59208	8.57708	2.72441	2.32961	1.86096	1.73261	2.34426	6.32524	1.44534	1.52887	2.59685	11.9305	4.62084	3.21657	4.63119	FALSE
Nitab4.5_0000663g0110	0.690292	0.931857	0.917561	0.236757	0.69384	0.720323	0.577496	0.363379	0.431418	0.45474	0.445338	0.413338	0.772503	0.544399	1.11018	0.253028	0.222716	0.338565	0.095468	0.077463	0.336075	0.347615	0.140508	0.277597	1.44817	1.24882	1.41153	2.08174	0.712959	1.30531	1.52906	2.52907	2.34212	0.969512	1.84076	1.46165	0.84657	0.550307	0.457431	0.437805	0.809028	0.271436	0.169669	0.25524	1.36951	1.36667	2.13342	1.42397	FALSE
Nitab4.5_0000895g0190	3.39177	3.19166	4.27683	3.57127	4.23061	4.3409	3.14115	5.32932	4.42256	4.04084	3.82833	3.92539	13.5913	12.8168	8.50588	10.8144	11.1311	7.08663	5.62849	5.57129	7.76952	11.4776	10.5445	8.83618	2.16287	3.21668	2.46545	6.06103	4.25274	3.18916	5.03582	4.86576	7.58037	3.05846	3.61082	3.34777	3.62009	4.04759	4.29767	3.93152	11.638	9.6774	6.3231	10.2861	2.615	4.50097	5.82732	3.33902	FALSE
Nitab4.5_0001031g0220	11.1529	10.523	9.63972	8.28115	9.30322	8.50869	12.035	9.33612	8.60721	7.70614	8.49668	7.86893	5.42453	4.83886	2.20987	4.61346	6.15414	6.4485	10.7497	8.08321	15.2017	6.5021	5.49923	4.72771	3.75092	4.06961	6.7243	8.98478	10.7738	6.95939	6.37611	3.8612	8.47059	3.79368	3.72091	5.05083	10.4385	8.69769	9.99278	8.02392	4.15775	5.7387	11.3449	5.57635	4.84828	8.906	6.23597	4.18847	FALSE
Nitab4.5_0002805g0110	5.23402	5.738	10.2349	4.75484	5.22446	2.40327	3.41424	3.1489	4.61912	4.5806	2.73885	7.53611	1.43545	1.44011	1.09796	2.69239	3.09127	7.43412	10.1102	11.7751	6.68277	6.67153	7.32667	4.52833	2.12848	0.969357	1.78049	6.19056	14.8245	4.07627	5.52976	3.21001	2.15651	1.73917	1.65655	1.45605	7.06898	4.12752	3.72742	4.95185	1.32451	4.40593	9.52271	6.17551	1.62611	8.36379	3.63209	1.61726	FALSE
Nitab4.5_0006016g0010	3.10046	6.19375	4.49801	4.28722	4.21676	4.90655	6.22747	4.3895	4.88033	5.36612	5.01181	5.12901	22.1341	19.7583	23.2559	23.1412	20.7824	15.1515	8.00554	13.2941	8.2451	17.0014	17.98	16.7494	4.22257	7.71313	5.14505	8.37325	6.62244	6.90715	6.37377	9.18239	6.84288	7.56535	5.91175	6.84833	4.59741	4.47018	5.16576	5.16898	21.7161	19.6917	9.84825	17.2436	5.69358	7.30094	7.46635	6.77514	FALSE
Nitab4.5_0000278g0150	66.5641	60.6962	42.1792	62.8898	69.4764	65.6732	69.1601	55.7343	62.2503	65.0093	60.34	57.4586	11.7098	10.4227	5.57294	14.9473	15.7892	29.6551	22.3614	21.1351	27.5498	15.2554	22.2991	19.2257	20.5005	18.669	23.3452	27.8725	31.049	20.9353	21.4152	15.5057	23.8332	15.6656	16.9675	12.8292	56.4799	66.0132	62.3815	60.936	9.23515	20.1305	23.6821	18.9267	20.8382	26.619	20.2514	15.1541	FALSE
Nitab4.5_0011752g0010	24.3667	13.1542	20.3194	12.9151	8.90574	5.75207	12.1773	13.3381	7.80916	8.92602	9.25485	11.4754	34.0665	26.1978	35.645	6.14013	5.41958	7.81448	9.68275	7.3907	7.14331	17.3605	6.65797	8.85402	130.51	51.2417	58.7963	39.7739	68.7235	45.6443	18.9916	37.3931	68.1999	91.859	214.354	86.973	19.2801	9.19095	11.1082	9.88544	31.9698	6.45806	8.07226	10.9575	80.1827	51.3806	41.5282	131.062	FALSE
Nitab4.5_0000045g0550	10.1342	15.0417	13.3666	11.8603	12.437	14.4032	9.21338	8.67346	17.7032	10.6285	6.39672	8.07985	31.1992	33.2096	18.6925	22.7522	23.9704	19.8775	12.6059	15.4811	13.3971	23.9162	20.7833	19.0235	21.2058	18.6803	25.4788	29.0742	19.8255	12.588	22.5533	20.7253	22.9479	18.1305	21.0072	20.5181	12.8475	12.9002	11.8634	8.36836	27.7004	22.2	13.8281	21.241	21.7883	20.4959	22.0755	19.8853	FALSE
Nitab4.5_0006585g0030	22.4669	23.8872	29.3268	17.4397	19.8067	16.7302	26.2151	30.9423	16.7131	18.3478	16.5644	17.593	20.1178	19.6126	8.97475	20.5264	22.7428	27.5947	40.487	31.63	45.3076	23.1884	25.762	25.91	11.5889	14.108	15.9293	18.7785	26.0202	17.9613	23.6747	16.762	21.5596	12.0089	17.3969	16.3328	25.227	17.9922	24.6235	17.5017	16.2351	23.6213	39.1415	24.9535	13.8754	20.92	20.6655	15.2462	FALSE
Nitab4.5_0000396g0010	316.052	318.991	346.141	323.536	265.349	254.812	286.491	191.003	170.667	242.473	219.171	258.364	377.381	416.251	132.607	439.206	347.935	322.821	977.37	644.126	1059.83	418.49	387.162	412.757	167.035	351.559	335.118	527.024	473.934	544.994	467.678	312.229	428.798	275.386	278.692	282.757	327.061	281.233	216.053	240.002	308.746	369.987	893.776	406.136	284.571	515.317	402.902	278.945	FALSE
Nitab4.5_0000497g0080	1.61796	2.23922	0.602302	2.64445	2.97471	5.30493	3.56645	1.40975	1.08929	1.9528	1.21752	1.56201	0.171252	0	0.607268	3.12031	5.79854	2.23487	4.28273	6.15734	3.77224	3.41584	4.65408	3.83019	1.56767	1.26746	3.85661	13.1893	8.77472	12.646	11.3006	4.3485	7.12863	2.24386	0.884217	2.1973	1.48649	3.64136	2.02183	1.57744	0.259507	3.71791	4.73744	3.96671	2.23058	11.5367	7.59257	1.77513	FALSE
Nitab4.5_0006991g0060	3.9513	2.47443	3.04241	1.87031	2.31188	0.827068	1.40313	3.56967	1.53754	3.04143	2.40548	1.3076	8.26106	11.7859	2.71381	0.35496	0.618584	0.700259	1.09754	1.12966	1.54545	0.805789	0.602018	1.6925	24.6207	25.5822	22.2125	1.14081	4.53674	1.59637	1.22183	1.2643	4.27599	0.780441	3.4872	2.24195	3.15605	1.66975	2.17011	2.2515	7.58692	0.557934	1.25755	1.03344	24.1385	2.42464	2.25404	2.16986	FALSE
Nitab4.5_0010871g0010	33.3456	29.7614	44.0234	31.9708	30.9567	29.6865	42.3616	36.6125	37.7324	34.7058	26.1317	41.7024	84.834	64.7657	113.898	57.8521	73.1213	47.6184	18.2703	38.8216	39.5956	69.0928	47.5092	45.2493	28.2046	27.8362	34.3726	60.7753	43.8309	102.651	60.6328	96.8258	83.8554	88.5056	79.2789	75.3002	35.7101	30.8713	38.9022	34.18	87.8327	59.5306	32.2292	53.9504	30.1378	69.0857	80.438	81.0282	FALSE
Nitab4.5_0001043g0040	11.923	9.31925	7.00031	14.0447	8.26097	8.42764	9.43704	7.60173	6.05403	8.08787	6.17342	9.71547	11.0015	8.31999	3.40991	1.91352	1.17649	2.00186	1.08036	1.2905	2.08962	5.88636	1.81536	0.99767	25.2403	10.0471	11.9201	10.1012	15.5212	10.6331	4.79366	9.05005	14.6225	10.5163	16.5415	9.70995	9.4142	10.2444	7.6976	7.99225	7.57713	1.69729	1.48683	2.8998	15.7358	12.0852	9.48874	12.2559	FALSE
Nitab4.5_0001346g0020	24.7564	8.63829	10.811	16.0626	10.3096	9.32467	7.33314	9.20578	7.09152	9.32364	11.5434	11.8957	66.8589	52.1603	15.5357	12.3419	8.4158	7.10993	11.7665	4.90154	5.96879	8.40542	9.00605	7.65747	164.718	65.5528	79.2455	47.0541	71.1615	13.2556	27.1685	29.802	80.7779	62.5695	168.594	48.8871	14.7352	11.899	7.87681	10.9209	44.8516	9.28921	7.5456	8.35631	103.172	43.8237	45.9161	93.3503	FALSE
Nitab4.5_0004608g0060	9.08205	9.64907	12.1039	8.23739	8.76287	7.78938	8.21432	8.74524	5.9683	8.80047	7.81382	7.88544	2.49392	2.08667	0.388388	1.96322	1.73564	3.15281	5.02874	4.65987	9.32958	1.65427	2.69157	1.67226	1.90011	2.20266	3.29048	3.06366	4.48354	2.11131	5.08575	2.02367	5.48373	0.765872	1.11947	1.50446	10.2783	8.26321	7.64262	8.16658	1.65632	2.28389	6.3394	2.00604	2.46442	3.2195	4.19772	1.12994	FALSE
Nitab4.5_0000287g0110	1.40432	1.8376	1.40437	1.13224	2.02494	1.70914	2.07415	1.41304	1.47545	1.6949	1.8406	1.27425	0.608249	0.776208	0	0.783433	0.861915	1.54007	4.03237	1.79982	3.08465	0.775197	1.22711	1.61668	0.242546	0.362999	0.588614	0.958618	0.852906	0.740403	2.42287	0.908237	1.70178	0.40813	0.414636	0.325962	1.54876	1.62211	1.65422	1.60325	0.461486	1.0618	2.97228	1.20633	0.398053	0.850642	1.67763	0.382909	FALSE
Nitab4.5_0005385g0020	14.3951	3.91484	4.5273	15.2932	8.94192	3.10473	2.18646	5.34285	7.70731	4.27459	7.85177	7.97487	63.9605	45.6518	44.9552	4.69786	9.97453	6.92615	12.0352	3.43319	3.57934	16.5456	6.00997	8.76214	200.425	74.5258	88.9736	30.8181	75.2974	42.8107	45.4562	48.5744	94.1477	65.1316	154.784	47.5564	7.61243	9.11328	5.07888	6.70041	51.5225	7.19951	6.34926	10.4393	121.308	49.6421	62.7261	89.1573	FALSE
Nitab4.5_0000239g0040	10.7595	10.5524	10.0341	11.9192	10.9274	11.6239	8.27423	9.24574	8.00194	10.207	11.6661	7.82414	50.7974	53.8106	29.7394	30.3684	23.6424	21.1826	20.4558	21.7308	27.063	31.7178	29.685	29.407	42.1492	32.2962	43.8459	25.4518	30.562	22.6089	15.229	21.4776	25.0035	23.4319	50.2387	20.9174	10.4487	11.4902	8.50731	9.89909	44.7825	25.0645	23.0832	30.2699	39.4304	26.2075	20.57	31.5294	FALSE
Nitab4.5_0002415g0060	7.58163	6.61867	7.92041	10.3006	9.21607	11.4235	6.85082	7.5461	9.84573	9.93275	10.3338	11.2469	41.4929	42.9929	32.0364	35.4226	55.0702	24.885	10.685	22.8967	17.4647	38.9408	24.038	25.1252	10.4988	12.9048	19.2795	28.8838	21.4139	17.787	15.0151	20.2834	21.4534	14.1046	19.2591	18.7887	7.37357	10.3134	8.08088	10.5045	38.8407	38.4593	17.0155	29.368	14.2277	22.6949	18.9173	17.3841	FALSE
Nitab4.5_0000564g0230	4.90581	4.98398	4.24381	4.85514	4.9912	4.29276	4.79341	3.33445	4.31902	2.93577	3.28125	2.54422	2.21315	1.42487	0.116866	1.28712	1.99345	4.97419	4.87416	5.70416	13.1007	2.41549	3.1452	2.48488	0.494273	1.1452	1.18555	2.11195	2.75848	2.04686	1.24703	2.08079	2.18385	1.94847	0.682327	1.85564	4.7112	4.71303	4.14896	2.92042	1.25163	2.75159	7.89301	2.68186	0.941675	2.30576	1.83722	1.49548	FALSE
Nitab4.5_0000172g0510	21.5261	18.9133	24.2546	27.3387	19.3384	21.7578	19.4584	21.489	18.9169	23.6411	22.1122	23.1691	64.9734	61.6279	26.3146	20.9722	18.2211	21.2529	23.6092	24.6923	22.2625	26.2315	24.6937	24.8277	119.965	99.9303	89.6585	36.0668	38.9351	21.6519	30.3242	26.0851	50.3214	26.0629	71.1867	31.0182	21.5647	22.8116	19.9548	22.9741	50.972	20.1487	23.5213	25.251	103.184	32.2179	35.5769	42.7559	FALSE
Nitab4.5_0000803g0030	9.19124	7.51891	3.97121	7.23633	9.90262	5.83916	7.15827	5.74599	3.41022	6.29943	7.22257	7.96931	6.46029	3.71484	0.818455	3.5057	4.44011	5.41499	21.4262	16.3464	23.6694	8.41892	4.9649	7.48817	37.8082	15.9512	15.2891	11.412	22.3833	27.9922	7.91559	9.28179	12.2354	4.50759	9.9222	9.84876	6.89379	7.65937	5.43816	7.16377	3.66453	4.4536	20.4807	6.95733	23.0162	20.5958	9.81092	8.09285	FALSE
Nitab4.5_0000156g0080	4.71235	3.09423	3.27967	4.09518	2.49699	3.21925	2.29853	5.15134	2.77987	2.62356	3.55259	4.55067	10.4812	17.5059	5.05803	4.30279	1.92106	0.92391	2.7576	1.59823	4.32262	2.42182	3.13351	2.25065	25.2841	22.5502	14.9825	2.84652	4.4092	3.37406	3.15677	3.18553	3.75053	5.91298	5.85839	4.60726	3.69542	3.27047	3.40991	3.57561	11.015	2.38259	2.89282	2.60199	20.9389	3.54326	3.36428	5.45954	FALSE
Nitab4.5_0000306g0030	3.56857	1.953	4.00253	1.14933	1.46252	1.67053	1.48093	2.8625	2.34687	1.34978	0.932171	0.820719	23.5702	41.2941	31.4054	53.85	45.5622	22.7983	1.85922	14.4438	2.68235	19.0165	20.9538	14.3858	17.6588	23.6301	20.5596	17.7562	10.7161	7.75825	9.09428	12.8744	14.6464	13.4364	11.6743	8.00614	3.1747	1.42746	2.2301	1.03422	32.0899	40.7368	6.32844	18.1187	20.6162	12.0768	12.205	11.039	FALSE
Nitab4.5_0001057g0160	19.486	22.1927	16.9114	31.5668	23.9744	22.0723	19.0983	15.0002	11.0365	22.6952	22.6297	28.9137	13.4535	18.2472	10.4368	32.9972	31.7451	27.562	36.8886	39.6195	39.9005	28.1547	27.1434	27.2162	23.0592	30.3725	27.6629	34.1741	44.791	42.7297	27.6131	19.1524	30.0433	22.0735	14.7842	19.8848	19.53	25.8712	15.045	24.7462	14.0458	30.7681	38.8029	27.5048	27.0315	40.565	25.6029	18.9141	FALSE
Nitab4.5_0004524g0010	0.651359	0.261236	0.066812	0.383811	0.402111	0.11985	0.21989	0	0.494057	0.195206	0.42498	0.261123	13.7374	11.8163	9.70979	0.797555	1.61054	1.68456	1.39249	1.60203	0.777683	4.58033	1.15232	0.875813	10.8187	7.71562	9.5617	2.85128	3.77704	2.40927	4.72301	2.53404	7.87894	5.35285	9.3993	4.94773	0.326469	0.301924	0.237982	0.29377	11.7545	1.36422	1.2574	2.20282	9.36533	3.01253	5.04533	6.56663	FALSE
Nitab4.5_0001331g0030	45.4012	33.8977	54.9305	32.8263	36.9284	32.1406	48.5143	55.2473	50.4558	47.1333	35.5418	43.8981	0.423103	0.324707	0.701317	0.444021	1.01012	0.145747	0.120916	0.056194	0	0.14803	1.00529	0.791777	2.41277	1.34853	1.16579	1.36198	2.41584	1.56485	2.02683	1.95879	2.87307	1.10118	2.18304	1.85677	44.7431	33.9651	51.4058	42.1911	0.483042	0.533297	0.0590367	0.648367	1.64236	1.78089	2.28623	1.71366	FALSE
Nitab4.5_0006698g0010	4.44924	3.86645	5.42196	4.65831	3.12802	3.56676	6.33954	5.11713	3.77175	4.99897	3.99523	4.24357	33.0243	34.5141	20.6603	21.7751	21.77	12.5196	13.146	15.511	11.9771	21.7942	23.847	24.0326	8.21503	10.0949	13.0486	11.087	8.7088	7.02464	9.59078	8.23249	10.5862	3.37476	9.0147	5.34538	4.57922	3.78437	5.07614	4.41259	29.3996	18.6882	13.5447	23.2246	10.4529	8.94014	9.46983	5.91161	FALSE
Nitab4.5_0001118g0040	2.18867	0.30057	0.834129	0.475941	0.361496	0.062509	0.518497	0.568672	1.61409	0.220653	0.297371	0.185674	7.54184	15.2163	3.25674	0.304589	0.090305	0.187502	0.342494	0.207283	0	0.194846	0	0.179549	27.8918	20.657	17.0098	0.936875	7.30771	0.904912	0.599414	0.442626	4.05429	1.47843	8.72675	2.64907	1.10779	0.299982	0.90042	0.234566	8.67163	0.194132	0.183259	0.124798	21.8529	3.04983	1.69878	4.28475	FALSE
Nitab4.5_0001755g0010	10.9919	10.8255	8.59623	11.5618	10.081	11.0335	10.6495	9.56048	6.28877	10.3423	9.99054	9.69998	8.11281	10.0482	3.06258	16.0432	12.3889	12.4091	24.8582	29.8244	21.5483	12.6331	12.9508	15.4442	25.5091	29.3049	28.7938	26.7143	29.808	8.07516	7.44291	8.4359	19.7696	5.84831	8.69525	10.7175	10.1379	10.8921	8.83293	10.0109	7.07453	13.6137	25.4103	13.676	27.8693	21.5325	11.8828	8.42036	FALSE
Nitab4.5_0000381g0320	6.39155	2.88341	4.68721	5.50229	5.19099	6.09598	3.39967	3.41264	5.07754	4.96436	5.99328	4.96099	24.6041	24.9309	12.1269	7.97729	8.0667	8.96081	6.4655	8.75284	9.12703	10.1714	9.43235	10.4256	20.9664	14.2627	16.7826	10.3846	9.48063	7.25923	12.7788	9.77413	10.2255	12.4464	34.1456	9.7893	4.65406	5.59642	3.96328	5.30621	20.554	8.33493	8.11512	10.0098	17.3373	9.04149	10.9261	18.7937	FALSE
Nitab4.5_0009401g0010	5.6237	4.01805	3.12714	4.27281	4.01988	3.05453	3.55585	4.29143	3.45067	4.59584	4.19898	4.26519	1.42131	2.87179	0.368211	0.551517	0.32628	0.328682	0.223732	0.552829	0.223077	0.478394	0.708551	0.776192	7.80359	8.1529	6.2314	1.36768	1.90076	1.59822	1.43732	1.08083	3.01318	2.24651	5.01339	1.57309	4.2563	3.7824	3.76598	4.35334	1.55377	0.40216	0.333213	0.654379	7.39596	1.62222	1.84378	2.94433	FALSE
Nitab4.5_0002230g0020	679.418	408.737	555.544	564.009	465.817	351.173	790.99	740.563	402.266	696.278	573.872	787.22	51.7911	49.5247	22.6653	55.6105	44.213	48.3701	201.978	110.385	168.156	62.5235	57.482	82.091	76.5256	72.5799	65.4226	163.454	464.418	244.091	206.821	295.054	351.675	385.49	235.111	269.201	547.9	460.333	644.606	685.79	41.327	49.3978	160.173	67.3655	71.5094	290.654	284.517	296.601	FALSE
Nitab4.5_0009399g0020	69.3668	22.6664	20.5054	47.6527	43.6669	24.6015	41.4146	32.3733	35.5349	34.5223	34.8635	51.0073	24.4247	32.2746	14.6472	11.6324	8.9265	6.26281	5.79319	5.11271	3.42313	7.35046	11.576	9.83914	83.9585	37.7619	57.6659	55.1862	130.794	45.1881	20.7778	80.2244	89.8352	110.198	196.972	114.916	37.5129	38.6403	36.4409	40.131	23.7822	8.94056	4.77634	9.58854	59.7954	77.0561	63.6125	140.695	FALSE
Nitab4.5_0000164g0130	8.91423	7.60391	7.96957	8.67751	10.7658	8.59656	6.62611	7.4957	11.0731	6.98365	8.75587	5.75662	63.9096	61.1863	43.0796	54.2842	53.3185	44.8079	24.6156	35.5513	34.6701	52.6856	46.24	46.7128	24.3744	25.6838	28.4322	17.4684	16.6717	20.752	24.6425	24.7761	26.0285	8.54568	16.2841	14.7532	8.16257	9.34662	8.39831	7.16538	56.0585	50.8036	31.6124	48.5461	26.1635	18.2974	25.1491	13.1943	FALSE
Nitab4.5_0008312g0020	5.08257	3.63248	2.99898	3.57153	4.42081	3.76144	5.32263	5.17175	6.13277	5.38079	3.9013	5.34964	9.94578	7.45613	5.04835	5.16937	3.79539	4.38882	2.74795	2.77023	3.83665	4.2322	2.64644	2.47407	15.4349	16.4559	9.67616	4.72398	4.1383	2.71724	5.83685	3.72882	7.96283	3.01855	7.54105	3.80547	3.90468	3.91792	5.54239	4.87724	7.48342	4.45119	3.11828	3.11757	13.8556	3.85984	5.84283	4.78836	FALSE
Nitab4.5_0001759g0010	0.118442	1.0686	0.291467	0.310196	0.236266	0.741276	0.279789	0.179987	0.156435	0.35471	0	0.197216	0	0	0	0.072406	0.053545	0.193284	0.516472	0.106293	0.625955	0.015705	0.099194	0.285131	0.167987	0.037185	0.218668	0.333485	0.147251	2.55552	0.6443	1.26255	0.728945	0.950462	0.645875	0.534948	0.492835	0.429246	0.205404	0.183975	0	0.106412	0.41624	0.133343	0.14128	1.01209	0.878599	0.710428	FALSE
Nitab4.5_0000450g0060	2.53	2.07363	2.75517	1.78096	2.20266	2.02083	1.30852	1.61503	2.02325	2.40286	2.76218	1.81889	7.07408	7.22716	4.83558	7.0553	5.58844	4.49869	3.99024	3.01993	2.90581	5.06064	5.24712	4.8625	1.86759	3.00229	2.28611	3.30275	4.13249	2.6416	2.32691	3.47314	3.64697	4.06567	3.3482	4.18747	2.45293	2.00148	1.64893	2.32797	6.37894	5.71415	3.30533	5.05675	2.38533	3.35895	3.14901	3.86711	FALSE
Nitab4.5_0000256g0380	8.38408	12.107	6.58755	8.824	8.85264	6.86347	7.81155	5.77803	2.79522	5.31181	9.99331	9.17286	2.67997	3.82819	1.17823	5.92516	4.95614	5.29624	11.1865	12.1465	8.76282	5.54661	4.1808	7.73382	4.25931	8.03578	5.11076	5.68221	6.10843	4.21789	3.74541	6.31922	4.21087	3.85638	4.46319	3.54	9.02621	8.18004	5.4616	8.15933	2.56213	5.39251	10.6986	5.82041	5.80195	5.33618	4.7585	3.95319	FALSE
Nitab4.5_0002112g0160	17.1619	13.2994	14.233	14.2662	11.4555	12.1182	13.7299	13.5127	13.9686	12.1804	15.7829	13.2692	39.5167	49.9465	53.5924	19.0478	17.3752	17.8117	13.6782	23.1513	12.9726	22.5152	20.3884	24.4159	80.4714	54.3436	62.908	28.8742	50.6954	16.9632	9.61112	14.4855	20.7187	31.5329	90.1164	25.6656	14.8981	12.6133	13.7371	13.7441	47.6852	18.0782	16.6007	22.4398	65.9076	32.1776	14.9384	49.105	FALSE
Nitab4.5_0000296g0110	0.682587	2.0186	0.889301	2.25332	1.77481	1.1352	1.73611	1.86454	1.46411	1.61142	1.44459	2.00897	2.31153	2.8993	0.502526	2.86669	4.17709	6.26343	26.7957	4.87919	16.2788	4.44731	6.03091	6.49721	3.9284	3.58441	1.79418	2.54142	2.38137	6.97976	2.38549	7.04746	4.11901	3.90345	3.22076	3.55177	1.19683	1.72111	1.68825	1.68833	1.90445	4.43574	15.9845	5.65848	3.10233	3.96752	4.51732	3.55866	FALSE
Nitab4.5_0001780g0020	550.871	265.313	363.965	276.274	253.609	140.988	416.882	489.309	243.856	310.722	239.915	321.342	0.061067	0.19173	0	0.225643	0.17687	0.471156	1.71803	1.12765	1.96676	0.591475	0.119717	0.885132	1.03288	1.68599	1.88396	2.12969	9.67327	1.90854	0.42297	0.601647	0.926496	4.38246	1.05577	0.441254	393.383	223.623	383.349	290.66	0.0842657	0.291223	1.60415	0.532108	1.53428	4.5705	0.650371	1.95983	FALSE
Nitab4.5_0004813g0010	2.7787	3.76603	0.511094	2.52073	2.20343	1.55092	0.878475	0.80534	2.07151	2.00978	2.05357	0.813505	21.1322	13.8663	15.4846	6.35645	5.24064	4.39915	3.58222	4.28821	3.56466	9.08304	5.71716	5.46457	32.5084	13.9063	17.7424	8.73256	10.7695	6.42964	10.7976	10.3734	16.8575	9.37856	22.5085	8.43046	2.35194	2.09169	1.25177	1.62562	16.8277	5.33208	3.8117	6.75492	21.3857	8.64389	12.6762	13.4392	FALSE
Nitab4.5_0000397g0070	1.66102	3.66644	1.71851	1.72357	1.73502	2.26038	1.30106	2.29835	1.67485	2.15548	0.791876	1.21186	0.236229	0.588707	0.223537	0.562221	0.775566	1.06275	2.71344	1.26323	3.11278	0.806582	1.23581	1.68444	1.40765	1.57175	1.97978	2.32498	1.83774	5.64719	5.3738	4.65362	5.10125	5.16308	2.08409	3.12398	2.34866	1.90632	1.75809	1.38641	0.349491	0.80018	2.36315	1.24228	1.65306	3.26997	5.04289	3.45705	FALSE
Nitab4.5_0000073g0270	0.566414	0.259136	0.614609	0.347486	0.327544	0.564698	0.869823	0.261417	2.84363	0.773899	0.420806	0.340279	9.94303	6.68922	5.56889	1.76249	1.94539	0.928157	0.478755	0.57936	0.741649	3.95851	1.23459	2.10465	35.0272	31.549	21.9735	3.51232	7.45629	1.10608	0.809213	5.62093	4.49285	6.23168	17.1978	1.68237	0.480053	0.413243	1.32496	0.511661	7.40038	1.54534	0.599921	2.43258	29.5166	4.02489	3.641	8.37061	FALSE
Nitab4.5_0008886g0020	10.0059	11.7195	12.1006	12.3768	13.667	12.2748	12.0505	12.9685	12.6699	10.5305	11.7416	12.4421	3.78356	3.12691	4.27071	4.03532	3.77266	3.86688	1.22291	2.02571	2.34135	3.19325	1.9	2.90103	7.57205	4.19274	6.44769	4.44096	5.7766	4.48125	4.34317	5.10409	5.1091	5.72886	5.49765	7.21044	11.2753	12.7729	12.5629	11.5714	3.72706	3.89162	1.86332	2.66476	6.07082	4.8996	4.85212	6.14565	FALSE
Nitab4.5_0004878g0060	18.9351	13.5083	10.7061	13.6644	18.5663	10.8099	8.18321	11.2395	9.02546	11.1011	10.395	17.4616	30.3075	26.8825	9.85251	8.51235	7.7471	10.8751	5.4244	10.4583	5.85057	12.6817	14.8146	10.1942	22.5356	16.7052	17.3323	22.5398	31.1279	17.2584	23.1386	12.7633	36.5053	20.1967	42.9	18.7978	14.3832	14.3468	9.48273	12.9859	22.3475	9.04486	7.24442	12.5635	18.8577	23.642	24.1357	27.2982	FALSE
Nitab4.5_0004154g0050	5.61406	5.858	5.44055	4.62861	6.03194	4.37564	7.22551	9.02581	8.49137	6.2035	6.36005	3.55964	17.0785	24.4578	8.15398	3.23267	3.46835	2.91598	4.33828	5.47257	3.49486	3.44132	6.12973	6.61333	57.2004	31.7666	47.1337	5.88204	11.6009	4.20332	7.1619	6.12335	7.91413	3.24329	22.7691	7.33537	5.63754	5.01206	8.24756	5.37439	16.5634	3.20567	4.43524	5.3948	45.3669	7.22876	7.06646	11.1159	FALSE
Nitab4.5_0006692g0010	23.1761	8.70677	4.38459	13.6808	19.9054	6.30856	13.5306	14.7407	9.80274	11.969	9.3139	16.1448	52.242	55.0485	38.4811	0.915269	0.911487	3.2927	6.28228	4.90385	1.43807	4.64744	2.25811	6.22187	320.535	166.394	207.361	10.4937	96.6728	15.5576	8.94905	13.003	41.4068	39.4134	137.24	41.5609	12.0892	13.2982	12.6913	12.4759	48.5905	1.70649	4.20807	4.37581	231.43	40.908	21.1196	72.738	FALSE
Nitab4.5_0008702g0010	4.19038	3.29099	3.41594	3.97646	3.76803	4.12621	2.82457	3.75361	4.00895	4.74133	4.24279	3.71768	2.31378	2.11935	0.483894	1.67064	2.17039	3.23867	5.40943	3.48743	6.9208	2.33844	2.50422	3.33221	1.96436	2.59966	2.74326	3.63841	4.16866	3.61113	3.37039	2.43165	4.3739	1.96003	1.7196	3.67237	3.63244	3.9569	3.52904	4.23393	1.63901	2.3599	5.27255	2.72496	2.43576	3.80607	3.39198	2.45067	FALSE
Nitab4.5_0000088g0050	16.3247	13.2942	13.8737	15.255	13.1991	11.6047	13.5835	15.4053	12.1255	12.2803	14.1491	15.1986	19.4889	21.2637	18.8719	19.8883	11.1383	8.70904	8.42473	9.96839	5.86689	10.7212	13.2996	13.8771	21.5099	15.102	17.1422	9.80823	12.797	6.97464	7.58965	11.8043	10.7257	14.7798	29.5646	14.4842	14.4976	13.3529	13.7047	13.876	19.8748	13.2452	8.08667	12.6326	17.918	9.85997	10.0399	19.6095	FALSE
Nitab4.5_0000006g0100	1.2747	1.63743	1.18119	1.03674	2.84562	1.81736	3.49406	2.56467	1.0373	1.068	1.12041	0.557501	1.88884	0.949454	0.451318	0.623674	2.48355	2.00917	30.0296	6.90879	40.2768	2.02794	2.71147	6.17094	17.3947	2.84412	15.1828	4.8295	10.1648	59.9502	69.388	58.1433	137.529	5.41971	26.3592	55.6346	1.36444	1.89991	2.36534	0.915303	1.09654	1.70547	25.7384	3.63678	11.8072	24.9815	88.3535	29.1378	FALSE
Nitab4.5_0002765g0020	57.6442	75.4277	52.4515	76.5345	74.9015	84.8666	51.7037	41.0109	49.1993	82.9658	26.7827	58.7143	40.4839	29.2264	24.8157	46.1908	110.561	205.519	160.659	134.535	334.167	186.539	186.839	193.647	121.537	66.841	152.5	139.528	108.362	419.099	288.639	423.182	326.558	221.226	225.532	234.139	61.8411	78.7675	47.3047	56.1543	31.5087	120.757	209.787	189.008	113.626	222.33	346.126	226.966	FALSE
Nitab4.5_0021935g0010	5.21607	4.95804	6.45332	5.93663	5.20745	5.73082	4.5036	5.78372	5.77895	4.72072	4.61078	5.61823	7.07726	7.8179	6.97089	8.3295	7.22201	5.42078	3.30176	4.68883	4.80077	6.02642	5.49527	5.8738	5.19794	7.28685	7.75603	7.58638	7.7203	8.42751	5.0102	5.45577	6.3911	8.51757	9.34367	9.4968	5.54248	5.62497	5.35542	4.98324	7.28868	6.99076	4.26379	5.7985	6.74694	7.9114	5.61902	9.11935	FALSE
Nitab4.5_0003620g0010	0.3424	1.52349	0.470945	0.348379	0.673354	0.606932	0.445554	0.67521	0.714323	0.405293	0.734211	0.34881	9.70438	13.1962	8.18046	2.07876	1.53809	1.60172	2.37878	2.32788	1.88644	3.46891	2.61011	2.89104	22.0615	22.3458	17.2924	2.56278	4.62259	2.91575	1.62653	3.19152	7.13817	4.08271	22.513	5.6649	0.778946	0.542888	0.611696	0.496105	10.3603	1.73952	2.1977	2.99002	20.5666	3.36704	3.98541	10.7535	FALSE
Nitab4.5_0003484g0060	29.796	22.2586	18.1219	23.9424	14.0045	12.559	29.2744	24.561	8.97528	18.4493	23.0889	35.405	0.867455	0.435498	0.607042	0	0	0.630111	0	0	0	0	0	0	5.55505	3.19163	5.88866	7.3006	43.8562	19.014	4.70567	9.31087	18.8872	21.6202	4.42771	19.8584	23.3922	16.8353	20.9369	25.6477	0.636665	0.210037	0	0	4.87844	23.3903	10.9679	15.3021	FALSE
Nitab4.5_0002760g0050	1.91817	1.07111	2.18045	2.77402	1.98944	1.77312	1.32196	1.90677	5.58071	1.61284	2.66473	1.82202	12.5346	9.73934	5.83197	6.35558	8.48655	7.7454	1.20304	2.64412	3.63986	11.1324	7.54334	6.34572	2.75393	4.55866	5.0569	6.29329	3.58837	2.03573	1.6376	2.30652	2.66359	2.4836	2.3827	4.68825	1.72324	2.17886	2.93648	2.0332	9.36865	7.52918	2.49567	8.34047	4.12316	3.97247	2.20257	3.18485	FALSE
Nitab4.5_0001651g0090	0.876442	0.443799	1.05248	0.526643	0.788207	0.176936	0.154964	0.849577	0.927089	0.628739	0.930187	0.272995	4.42861	7.30057	1.32382	0.168357	0.131103	0.173069	0.356573	0.528024	0.194047	0.136157	0.448959	0.482486	13.2544	7.17147	10.0885	0.363439	1.75126	0.793459	0.534281	0.79064	1.32317	0.474473	4.26662	0.954661	0.790905	0.497262	0.643877	0.61064	4.351	0.15751	0.359548	0.355867	10.1714	0.969386	0.882698	1.89859	FALSE
Nitab4.5_0003308g0020	10.2009	8.32621	8.62147	10.9361	9.85606	9.11706	9.15245	10.1438	8.03171	10.5678	9.9999	9.63791	3.88376	3.82748	0.620979	3.17774	2.40433	4.92726	9.65789	6.2593	9.01359	3.34055	3.52205	4.55249	3.62265	4.86135	4.66514	5.48693	6.86418	4.15468	6.86789	5.63378	7.42855	2.32693	2.55285	2.87245	9.04951	9.96973	9.10932	10.0685	2.77741	3.50311	8.31026	3.80503	4.38305	5.50193	6.64341	2.58408	FALSE
Nitab4.5_0000063g0110	8.57368	7.47737	8.46213	7.81161	3.51921	7.57273	7.17882	7.33527	9.14486	6.49555	4.15543	6.29799	108.914	115.398	40.258	26.2017	28.7971	17.9862	37.531	24.9601	37.2896	55.0771	37.7286	41.3894	62.2799	39.5012	60.9023	63.7331	58.4708	64.8274	72.8898	74.6605	103.119	74.0286	197.237	104.048	8.17106	6.30119	7.88631	5.64966	88.1899	24.3283	33.2602	44.7317	54.2278	62.3438	83.5563	125.105	FALSE
Nitab4.5_0000662g0220	14.189	8.66715	11.5457	10.1727	9.69163	11.7384	11.2219	16.1271	15.9724	14.9965	9.6221	10.6916	30.0767	28.5349	25.8486	23.4539	20.9485	19.9266	12.3482	15.9844	14.536	24.3137	18.1332	19.1367	10.1694	10.3672	11.0839	14.0067	11.5889	13.5906	14.1987	21.3927	15.1615	10.6422	12.5665	16.427	11.4673	10.5343	14.4405	11.7701	28.1534	21.443	14.2895	20.5279	10.5402	13.0621	16.9176	13.2119	FALSE
Nitab4.5_0001678g0070	6.97412	7.16172	9.54574	8.18224	8.1636	6.46455	6.45079	9.75468	8.00901	7.99716	7.38273	7.15351	41.0257	38.9826	32.3511	31.7175	37.7266	25.0189	12.9903	24.2412	18.5007	34.5204	26.0569	25.5682	22.6917	18.1376	23.3608	19.5684	20.3708	9.37335	12.0825	15.518	20.8084	11.2322	16.8527	15.3123	7.89386	7.60346	8.0715	7.51114	37.4531	31.4876	18.5774	28.7152	21.3967	16.4375	16.1363	14.4657	FALSE
Nitab4.5_0002105g0040	6.98168	6.09755	5.55565	5.80797	5.44888	4.48074	6.22687	4.448	5.76295	5.10255	3.85351	4.71399	11.7005	13.9125	11.6785	5.8594	6.79286	6.95667	4.83032	5.23555	6.49501	6.98998	3.88497	5.42093	11.0181	7.06914	8.61012	7.80084	7.60003	11.3503	9.34514	10.466	12.9281	9.96786	15.2223	6.1934	6.21163	5.24586	5.47927	4.55668	12.4305	6.53631	5.52029	5.43196	8.89912	8.91707	10.9131	10.4612	FALSE
Nitab4.5_0001873g0050	8.45945	6.29239	7.3701	5.63187	5.36664	4.24421	8.37998	7.74802	9.46453	4.61516	4.46031	6.73394	10.7903	7.85422	8.42404	7.16005	6.27869	5.59623	3.70372	4.63951	4.84394	5.74107	5.7436	4.96936	5.52948	3.9847	3.7589	6.70477	4.96648	6.6534	3.78797	4.51016	5.69873	4.89041	9.45122	6.65452	7.37398	5.08091	8.53084	5.2698	9.02286	6.34499	4.39572	5.48468	4.42436	6.10821	4.66562	6.99872	FALSE
Nitab4.5_0000105g0380	3.94307	4.4162	3.65082	4.39647	2.70556	4.23821	3.73735	2.80932	2.81131	4.32805	5.62397	4.67204	19.6543	10.7147	8.52207	4.50418	3.84178	5.24734	4.77402	4.30498	4.4324	9.16634	5.96271	3.92679	16.1949	17.9506	14.7726	9.81305	11.8514	3.53957	4.89803	6.72625	8.62741	12.2085	12.4756	4.73372	4.00336	3.78008	3.11933	4.87469	12.9637	4.5311	4.5038	6.35195	16.306	8.40135	6.75056	9.80594	FALSE
Nitab4.5_0003676g0050	0.740623	1.04319	1.34242	0.805534	0.518055	0.894719	0.745227	1.11114	0.779833	0.908517	1.40487	0.310998	3.11922	4.80273	1.30072	0.330648	0.133602	0.309746	0.468011	0.333976	0.047995	0.548827	0.948078	0.925009	76.9975	69.4904	41.7344	1.33034	6.75616	1.27843	1.16355	1.53549	7.47891	1.42907	9.50568	3.94351	1.04208	0.739436	0.878732	0.874794	3.07422	0.257999	0.283327	0.807305	62.7408	3.12164	3.39265	4.95942	FALSE
Nitab4.5_0004697g0070	1.54505	3.11645	2.05226	1.73209	2.63076	2.24843	3.20972	2.80422	3.35497	2.33614	1.40507	1.89087	6.16479	7.44504	6.45225	5.89811	6.07859	4.74572	2.59578	2.74513	4.47444	5.43659	4.98729	4.34011	2.00046	2.40557	2.56801	3.06785	3.17622	2.12503	3.41165	5.0954	3.30776	2.7398	3.24287	3.0397	2.23792	2.20376	3.12297	1.87736	6.68736	5.57414	3.27178	4.92133	2.32468	2.7897	3.93827	3.00746	FALSE
Nitab4.5_0004657g0010	5.49771	7.23398	6.36686	6.0983	5.173	5.57381	5.79556	6.24434	5.85053	4.47057	5.54121	5.75788	11.6997	15.0359	3.946	13.6701	8.91692	6.70607	3.36801	5.37205	4.16164	9.87033	8.97076	7.51953	4.11913	7.68626	6.08902	4.84146	3.97413	2.98664	4.21903	5.30439	5.11275	1.56563	2.76584	2.45417	6.36618	5.61504	5.96348	5.25655	10.2272	9.76437	4.30057	8.78687	5.9648	3.93408	4.87873	2.26188	FALSE
Nitab4.5_0000337g0180	22.3654	25.0144	23.5311	27.935	23.0969	38.7383	19.6955	20.6716	22.9734	30.1891	22.2002	19.6863	9.50361	10.7698	4.37937	11.8761	11.0255	19.61	30.6334	18.0832	39.9094	18.049	26.0978	22.8585	19.8152	21.4984	24.8279	25.3708	18.1173	48.0496	38.2501	33.7116	43.3752	27.366	16.4349	24.6139	23.637	29.9234	21.1135	24.0252	8.21758	14.1705	29.542	22.3351	22.0472	30.5126	38.4456	22.8049	FALSE
Nitab4.5_0008451g0010	0.234769	0.297508	0.218934	0.190374	0.418183	0.294468	0.183087	0.293127	0.366468	0.580847	0.338026	0.347313	2.76073	3.58938	0.403035	0.494314	0.156377	0.185255	0.267007	0.277358	0.218841	0.34021	0.463822	1.00312	8.69795	7.55344	6.61623	0.228107	0.367339	0.393793	0.367769	0.18573	0.475189	0.374551	1.11459	0.05563	0.250404	0.301008	0.280894	0.422062	2.25105	0.278649	0.254402	0.602384	7.62254	0.329746	0.342896	0.514924	FALSE
Nitab4.5_0005420g0010	0	0.150676	0.768016	0.033356	0.249214	0.273144	0.326662	0.152171	0.339955	0.247993	0	0	8.15649	5.04338	10.8541	0.428002	0.136312	0.326826	0.121805	0.554172	0.163957	0.060636	0	0.617729	149.015	166.946	69.8734	0.798421	0.507314	0.877763	0.524648	0.188643	0.625343	0.106274	0.247219	0	0.306231	0.185238	0.272929	0.0826643	8.018	0.297047	0.279978	0.226122	128.611	0.727833	0.446211	0.117831	FALSE
Nitab4.5_0005528g0100	9.93008	9.04114	11.585	9.46447	9.11246	12.1048	9.18015	13.6292	10.3258	11.9048	14.8716	6.58755	4.5053	7.00847	1.6446	5.51943	5.08078	6.61708	33.2645	6.74303	16.4497	7.98484	11.2682	10.185	2.78566	6.06419	4.50344	7.85777	7.2807	6.61742	7.86587	6.20764	15.1263	1.69967	1.91496	2.37579	10.1854	10.2272	11.0451	11.1213	4.38613	5.7391	18.8191	9.8127	4.4511	7.25196	9.73326	1.99681	FALSE
Nitab4.5_0001197g0010	14.6019	7.36192	7.91328	9.79505	7.80912	7.69455	6.3118	12.2937	8.77663	7.74473	6.65919	12.2248	15.3757	16.7456	26.5401	4.97308	3.32877	8.34676	3.00322	4.80066	0.460691	5.45306	9.45708	9.26884	47.2824	28.9198	40.632	9.75909	19.9218	3.57972	2.86131	4.69548	7.26364	12.9811	45.1006	9.70768	9.95902	8.43291	9.12737	8.87626	19.5538	5.54954	2.75486	8.05966	38.9447	11.0869	4.94014	22.5965	FALSE
Nitab4.5_0004280g0090	1.41373	2.09357	2.64906	1.42911	2.08731	1.3917	1.22667	1.14498	1.43818	1.60326	1.23436	0.683579	7.25908	8.76649	3.48079	1.0575	2.48461	1.56397	1.10218	1.9184	0.379752	1.63602	2.07107	1.54683	16.8989	8.90316	8.56895	3.70449	4.12102	1.4358	2.85646	1.87416	4.24679	2.51726	7.71579	1.15551	2.05212	1.63604	1.26994	1.17373	6.50212	1.70203	1.13344	1.75131	11.457	3.0871	2.99247	3.79619	FALSE
Nitab4.5_0003596g0020	4.01073	5.02378	4.9636	6.19696	4.8274	5.21222	5.63759	2.67327	3.18965	3.41977	5.26802	5.29316	7.22867	6.68863	3.73916	8.10153	7.86037	15.2807	16.0226	17.5082	23.5813	9.89263	9.12211	9.1628	3.41155	5.04205	5.13477	7.40377	6.2876	5.62703	4.97721	7.51264	4.601	4.95952	3.69787	5.35747	4.66604	5.41219	3.8335	4.66032	5.88549	10.4142	19.0374	9.39251	4.52946	6.43947	5.69695	4.67162	FALSE
Nitab4.5_0000626g0010	51.1115	91.3939	30.0759	117.703	108.803	114.279	68.0573	36.0192	41.4292	94.6071	67.9204	102.781	7.13521	15.0254	6.28139	36.4652	24.3625	32.2035	42.8439	54.5761	51.081	23.3279	30.4883	27.1717	7.76135	21.1598	25.8345	27.8378	19.207	22.5564	31.5448	16.411	10.5328	4.76822	2.7857	8.06662	57.5271	113.595	48.5019	88.4362	9.48066	31.0104	49.5003	26.996	18.2519	23.2004	19.4962	5.20685	FALSE
Nitab4.5_0007541g0030	1.85139	3.28543	4.58355	2.43869	2.95011	1.89918	2.36292	2.09947	2.34001	1.5101	2.5007	1.77185	4.77894	4.27767	2.04825	1.10045	1.11311	2.09	1.42124	1.02525	0.611264	2.10458	2.20437	1.96077	1.51223	3.92414	2.39597	4.05407	4.61588	1.55448	1.89017	1.26039	3.568	1.45599	3.76645	1.76872	3.24012	2.42933	2.26747	1.92755	3.70162	1.43452	1.01925	2.08991	2.61078	3.40814	2.23952	2.33039	FALSE
Nitab4.5_0002236g0060	0.896749	0.600026	1.58381	2.00144	1.10312	0.891238	2.10331	1.13445	1.22072	1.5402	1.38532	0.923489	0.228935	0	0	0.760372	0.197414	0.305102	1.01089	0.402049	1.55085	0.412881	0.443708	0.302619	1.03203	0.504815	0.483159	1.18338	2.16656	1.87026	0.428726	0.652965	0.514164	0.771014	0.752173	0.873746	1.02686	1.33193	1.48616	1.283	0.0763117	0.420963	0.987929	0.386403	0.673334	1.74006	0.531952	0.798978	FALSE
Nitab4.5_0004599g0080	89.0165	101.326	128.628	99.2196	78.5329	69.5105	71.4692	61.1371	85.1918	48.7572	91.5966	102.024	154.556	140.627	91.5131	79.0001	61.4153	103.889	30.3828	35.0833	32.5346	65.2669	58.6384	48.4909	7.20154	40.9039	20.6045	37.7575	48.8085	11.4682	21.544	14.2928	10.3533	37.5086	14.3329	14.9503	106.323	82.421	72.5994	80.7924	128.899	81.4347	32.6669	57.4654	22.9033	32.6781	15.3967	22.2639	FALSE
Nitab4.5_0000061g0330	2.53678	2.22365	2.2299	2.36107	1.85058	1.3591	2.42354	2.52989	0.806593	2.24435	1.88688	2.11859	1.31951	0.60873	0.132604	1.43212	1.48256	1.1335	4.70885	2.25996	3.97944	1.17395	1.08045	1.92739	1.53342	1.87651	1.44628	2.4952	1.89055	2.17009	2.08254	1.10104	3.39241	1.23133	1.12399	1.04893	2.33011	1.85692	1.92001	2.08327	0.68695	1.34939	3.64942	1.39393	1.61874	2.18528	2.192	1.13475	FALSE
Nitab4.5_0006318g0010	0.751631	0.738228	0.932081	1.2218	0.920797	0.616361	0.613315	0.365453	0.815269	0.967069	0.942413	0.579575	4.69782	5.28013	3.43235	1.76709	2.78714	1.91565	1.14184	1.38044	2.93455	1.94098	2.69148	2.18393	4.4541	4.64229	4.94845	2.069	1.62906	1.1854	1.23331	2.28896	2.00084	2.00355	3.74864	2.89294	0.807313	0.919652	0.598012	0.829686	4.4701	2.15663	1.81894	2.27213	4.68161	1.62782	1.84104	2.88171	FALSE
Nitab4.5_0001939g0020	10.8947	11.4196	14.2999	11.4501	13.4982	11.4181	9.59698	18.7832	18.6263	12.1446	5.94429	7.74002	27.7699	28.7323	16.8543	14.3648	16.3055	8.45162	7.97024	10.7012	11.5	18.7687	14.437	14.5467	36.6389	23.4862	27.6273	29.1502	24.7869	20.8696	15.1845	29.1038	22.294	18.7337	26.5489	25.8178	12.2047	12.1222	15.6689	8.60964	24.4522	13.0406	10.0571	15.9175	29.2508	24.9356	22.1941	23.7001	FALSE
Nitab4.5_0001219g0050	2.96924	4.92462	3.11867	1.67664	2.77448	3.22888	3.4969	3.23993	4.74775	2.77534	2.662	1.68675	42.645	50.2496	26.7849	20.7259	25.8073	25.2209	9.61082	19.546	12.0908	28.2986	31.6823	25.342	26.6039	20.8542	32.1799	12.4284	13.3671	6.98331	5.43573	8.07593	10.1137	7.16301	30.7756	10.6806	3.67084	2.56	3.82819	2.3747	39.8932	23.9181	13.7492	28.441	26.546	10.9263	7.87512	16.2064	FALSE
Nitab4.5_0000093g0070	11.1716	13.218	14.0228	13.1659	13.7198	16.6132	12.4436	12.0192	11.2489	13.9983	12.5632	10.7035	16.6957	18.0912	8.84469	21.9621	22.0014	23.3741	42.7295	35.9004	35.373	22.1321	22.9841	23.3771	5.35159	11.8196	12.9181	23.9384	22.0732	12.4344	16.0812	9.69382	14.0582	8.84684	6.50095	7.28768	12.8041	14.4996	11.9039	12.4217	14.5439	22.4459	38.001	22.8311	10.0298	19.482	13.2777	7.54516	FALSE
Nitab4.5_0000214g0130	2.6452	6.17716	6.27456	3.46533	5.96766	3.42613	8.42613	3.18079	6.63002	2.84878	1.63829	1.72316	2.05835	2.07265	1.66553	3.29667	5.3167	9.63307	9.20308	8.13522	17.7058	5.18661	7.93541	5.28019	0.91196	0.587046	1.35436	1.4393	4.64502	4.18333	5.1524	3.39192	4.49819	0.808652	2.30392	1.75072	5.03231	4.28637	6.07898	2.07008	1.93218	6.08215	11.6814	6.13407	0.951123	3.42255	4.3475	1.6211	FALSE
Nitab4.5_0005249g0030	3.28142	1.84099	2.68307	2.6167	2.92322	3.98052	1.91861	3.81281	3.81189	1.88252	1.3496	1.82087	14.3671	11.6004	13.3156	10.1752	13.1737	4.51527	3.98486	4.85283	2.43364	10.2101	7.40882	9.17401	4.06635	5.26585	11.0613	20.7326	13.2808	12.5584	10.4961	23.7216	22.2796	11.2736	7.79925	12.6198	2.60183	3.17348	3.18111	1.68433	13.0944	9.28809	3.75711	8.93099	6.79785	15.5239	18.8324	10.5642	FALSE
Nitab4.5_0000297g0170	1.13016	3.32426	3.0228	3.49206	2.69516	1.62226	2.698	1.37864	1.22946	1.53504	2.80269	1.18914	3.66747	1.62655	3.70187	0.613441	5.03993	6.41098	30.1134	29.3881	38.9783	4.29261	7.41072	7.46183	2.88677	1.73141	1.86947	3.1711	3.89391	7.16738	2.3447	4.33384	2.34488	2.43459	4.48576	1.83164	2.49241	2.60316	1.7687	1.84229	2.99863	4.02145	32.8266	6.38839	2.16255	4.74413	3.00781	2.91733	FALSE
Nitab4.5_0009489g0010	304.29	284.78	251.061	283.405	348.69	306.833	397.632	309.688	229.808	320.916	304.674	226.667	63.068	57.8286	23.2701	63.5455	43.509	123.786	188.706	114.22	146.679	72.2948	97.4734	93.6107	90.1142	92.6031	98.7656	106.52	192.616	111.139	118.429	78.2642	124.839	74.6419	73.1057	50.4916	280.044	312.976	312.376	284.086	48.0556	76.9468	149.868	87.793	93.8276	136.758	107.177	66.0797	FALSE
Nitab4.5_0002382g0030	114.761	109.442	152.487	102.577	97.2058	86.0515	111.061	144.044	95.8247	111.212	102.058	109.949	2.10903	1.25763	2.95137	1.25674	0.849667	0.370851	1.01393	0.509813	0.711948	1.73366	1.54714	1.45967	5.16907	3.76361	5.62399	12.96	16.4083	19.7508	17.5635	24.3238	27.8959	17.9648	16.247	17.6726	125.563	95.2781	116.976	107.74	2.10601	0.825754	0.74523	1.58016	4.85223	16.373	23.2611	17.2948	FALSE
Nitab4.5_0000008g0150	12.4148	9.38439	8.57203	10.0077	10.2157	8.7269	10.631	12.398	9.0905	13.2525	8.31968	10.5069	24.2692	24.0222	12.8279	2.63164	5.49766	4.2972	6.33456	5.7914	8.58407	4.91513	6.07122	4.33218	266.344	165.943	113.606	5.15908	9.84548	11.0272	10.6796	12.0482	9.1221	7.74718	22.4732	8.99536	10.1237	9.65009	10.7065	10.693	20.3731	4.14217	6.90335	5.10618	181.964	8.67726	10.6166	13.0719	FALSE
Nitab4.5_0009717g0050	9.9044	10.9529	8.56717	10.7018	9.40705	11.5492	9.14105	8.17658	9.08298	8.82667	8.865	10.2315	8.91735	9.07321	6.06668	15.5293	11.7852	19.6756	24.8111	21.7343	21.4698	14.1243	12.6543	14.3766	2.66038	7.46591	6.76503	13.4438	13.7069	10.5301	11.1194	9.21411	9.88427	6.58908	4.006	6.19361	9.80817	10.5527	8.8002	9.30773	8.01908	15.6634	22.6717	13.7184	5.63044	12.5603	10.0726	5.59623	FALSE
Nitab4.5_0006008g0010	3.55699	2.87002	0.510989	0.869634	0.956347	0.640323	1.86711	1.6334	2.96204	2.70317	1.7177	1.01823	25.2027	28.2412	4.2925	0.567018	0.723198	0.983745	1.79862	2.59207	2.90544	1.75679	1.22424	3.66313	140.054	41.2131	59.8857	6.30552	8.08891	9.46442	5.1907	7.74203	19.5873	12.6041	51.695	15.9662	2.31267	0.822101	2.15419	1.81303	19.2455	0.757987	2.43204	2.21472	80.3843	7.95295	10.84	26.7551	FALSE
Nitab4.5_0001225g0090	12.4631	17.5929	15.4252	19.3416	13.9858	17.846	18.6828	18.3975	19.2827	18.2533	14.7185	16.1582	21.2698	22.3743	21.234	28.1496	28.1277	11.7422	8.69985	9.89739	10.6292	16.5313	15.5901	13.8748	4.81221	13.0341	9.17578	14.1774	14.268	9.92757	8.4869	9.27443	9.5803	9.48321	6.13977	7.07918	15.1604	17.0578	18.7877	16.3766	21.626	22.6732	9.74214	15.3321	9.00736	12.791	9.11388	7.56739	FALSE
Nitab4.5_0000009g0200	1.52053	2.42177	2.30825	2.16121	2.78463	2.5688	2.91689	0.899795	1.63777	2.35236	3.30472	2.27058	2.91207	1.50042	0.340543	2.95374	2.04624	3.45188	4.90304	7.1621	10.013	2.59614	3.52159	3.13518	1.35561	1.73197	2.29848	3.71659	4.90234	2.30377	2.34988	1.36953	2.58134	0.512623	1.12853	1.76808	2.08352	2.50488	1.81815	2.64256	1.58435	2.81729	7.35937	3.0843	1.79535	3.6409	2.10025	1.13641	FALSE
Nitab4.5_0000368g0080	41.0157	58.8837	42.0231	59.2987	64.4421	68.7451	67.1341	37.1178	38.9705	47.3956	37.1359	34.9222	57.0577	45.1104	14.6501	47.1329	67.0004	143.027	97.2032	91.6283	233.801	126.151	121.682	124.394	42.3628	45.0034	53.3918	77.2886	69.2821	95.6109	104.988	110.679	109.597	65.4594	59.162	66.7509	47.3075	64.162	47.7408	39.8179	38.9394	85.7201	140.877	124.076	46.9193	80.7272	108.421	63.7907	FALSE
Nitab4.5_0000978g0020	22.844	14.5947	8.74812	17.111	12.2371	10.6764	13.833	12.933	20.2393	12.7421	12.1871	13.8731	15.6087	11.2669	16.2734	9.23086	7.99441	7.18402	2.06474	4.82897	6.44947	5.74464	3.0537	5.19875	1.85026	1.91692	4.78064	4.46849	6.25142	3.27258	7.71106	9.39448	8.33851	6.82805	7.28566	5.6658	15.3956	13.3415	15.6684	12.9341	14.383	8.13643	4.44773	4.6657	2.84927	4.66416	8.48135	6.59317	FALSE
Nitab4.5_0005147g0010	5.48769	8.6016	6.7434	5.83872	6.66305	9.55174	9.27286	7.73318	8.64982	6.87309	8.44373	6.35774	11.7846	14.2304	20.5765	14.7222	11.5162	9.37771	5.89724	8.28891	7.67662	10.677	11.9678	9.76148	7.24062	11.7781	8.95316	6.98657	7.3285	9.13842	6.90662	4.98558	5.5051	6.37588	5.66359	4.24183	6.94423	7.35117	8.55195	7.22486	15.5305	11.872	7.28759	10.8021	9.32396	7.81783	5.7991	5.4271	FALSE
Nitab4.5_0003554g0020	0.542523	0.08048	0.394393	0.397279	0.230936	0.461828	0.204818	0	0.537412	0.179188	0.176106	0.248461	0.139521	0.080261	0	0.115957	0.464533	0.30022	1.34697	1.50727	4.07499	0.170863	0.350192	0.404975	0.754353	0.180881	0.481833	0.523696	1.068	0.347001	0.262787	0.06589	0.150941	0	0.024008	0	0.339132	0.363348	0.24741	0.201252	0.0732607	0.29357	2.30974	0.308677	0.472356	0.646232	0.159873	0.00800267	FALSE
Nitab4.5_0004396g0040	9.08597	5.52749	3.59142	6.49281	5.78988	4.82808	3.18918	4.79096	4.52863	4.78294	5.5962	5.24132	26.8481	24.2956	9.97759	9.77394	7.79598	9.47341	6.11027	6.98108	7.97927	10.3011	10.0616	10.4656	28.7753	21.4661	22.4691	17.9826	17.4643	7.98943	12.3097	14.5318	24.014	12.1368	37.9527	11.7561	6.06829	5.70359	4.16959	5.20682	20.3738	9.01445	7.02354	10.2761	24.2368	14.4788	16.9518	20.6152	FALSE
Nitab4.5_0000443g0160	0	0	0	0	0	0	0	0	0	0	0	0	0.738468	0.546696	0.216417	0	0	0	0	0	0	0.273943	0	0.247197	10.9926	27.0777	8.63914	0	0.114666	0	0	0	0.10316	0.101338	0.166504	0.081202	0	0	0	0	0.500527	0	0	0.173713	15.5698	0.038222	0.0343867	0.116348	FALSE
Nitab4.5_0001486g0060	0	0	0	0	0	0	0	0	0.225184	0	0.076622	0	2.77328	2.62716	0.280218	0	0	0	0	0	0	0	0	0.115435	19.7728	11.5271	11.915	0	0.119229	0.208707	0	0.12424	0.186213	0.256587	0.38509	0.126651	0	0	0.0750613	0.0255407	1.89355	0	0	0.0384783	14.405	0.109312	0.103484	0.256109	FALSE
Nitab4.5_0010620g0020	136.477	141.177	115.99	138.211	151.966	168.953	111.029	153.053	165.787	159.297	146.66	126.503	479.659	426.918	517.539	357.449	305.097	180.932	192.242	251.825	266.58	308.105	309.278	317.438	565.311	458.853	429.836	165.757	128.921	173.663	139.182	194.619	179.628	174.999	196.594	171.07	131.215	153.043	143.29	144.153	474.705	281.159	236.883	311.607	484.667	156.114	171.143	180.888	FALSE
Nitab4.5_0001467g0020	14.6834	26.2635	16.9311	19.5185	13.505	16.2137	31.348	16.87	9.88248	13.664	12.2199	21.5224	1.9459	4.15868	1.1119	3.25465	3.48775	5.84232	12.5885	6.10631	11.3848	5.75638	6.43287	5.16957	4.46226	6.02283	6.82948	11.6027	10.2471	11.5761	15.9443	10.3402	20.4428	5.80904	8.61825	10.1651	19.2927	16.4124	19.3668	15.8021	2.4055	4.19491	10.0265	5.78627	5.77153	11.1419	15.5758	8.19745	FALSE
Nitab4.5_0002305g0070	0.814334	0	0	0.130183	0.224211	0.123105	0.132757	0.358689	0.461857	0.617946	0.096217	0.387426	2.49218	2.18231	1.41149	0	0	0	0	0	0	0	0.109944	0.20243	47.7138	39.6673	27.7628	0	0.429579	0.290132	0.228309	0.12741	0.832713	0	2.34639	0.779294	0.271445	0.159166	0.317768	0.367196	2.02866	0	0	0.104125	38.3813	0.239904	0.396144	1.0419	FALSE
Nitab4.5_0003820g0040	4.22378	4.89211	7.27469	5.42045	4.85648	6.33102	3.95918	3.04508	2.27887	2.56618	5.60533	3.38566	89.7657	85.0295	80.8577	104.79	87.7341	74.4975	31.2593	49.2802	36.1555	84.7252	81.0558	67.8092	9.62297	23.034	18.7246	22.0322	20.5198	23.4045	26.2307	25.8093	21.625	17.2693	16.6187	20.7854	5.46353	5.53598	3.09438	3.85239	85.2176	89.0073	38.8983	77.8634	17.1272	21.9855	24.555	18.2245	FALSE
Nitab4.5_0000270g0110	15.8836	8.27511	8.97438	17.7534	9.22761	6.75187	7.26791	9.64915	11.5157	6.84589	18.6498	9.61946	62.7726	67.3361	26.3904	21.2869	14.7256	7.85295	12.4842	9.25775	14.5085	14.3144	16.3165	15.2234	144.872	98.1157	91.3111	28.5037	21.3546	34.469	25.6003	98.156	111.277	45.6972	106.489	72.9755	11.0444	11.2443	9.47759	11.705	52.1664	14.6218	12.0835	15.2848	111.433	28.1091	78.3445	75.054	FALSE
Nitab4.5_0001806g0020	0.071793	0	0	0.070568	0.09295	0.134796	0	0.065459	0.309121	0.258093	0	0.064734	5.46992	6.84853	3.60331	0.197499	0.554881	0.369986	0.389943	0.242897	0.073468	1.13035	0.841295	0.706445	18.2799	8.47725	8.58173	0.441033	1.52159	0.553289	1.1267	0.385978	1.34762	0.494611	2.77011	0.355544	0.023931	0.099438	0.12486	0.107609	5.30725	0.374122	0.235436	0.892696	11.7796	0.838636	0.953432	1.20676	FALSE
Nitab4.5_0002823g0010	9.57473	2.68168	5.08211	5.69473	4.19196	2.20661	7.84241	8.03601	5.67979	6.16684	4.57157	3.58428	15.5905	18.9349	5.07414	0.396337	1.17701	0.766289	1.96557	1.9607	2.60108	2.07996	2.27664	4.56756	276.598	215.477	182.521	2.59729	5.17079	6.15038	8.91686	5.26878	10.9278	5.01584	37.2867	7.32815	5.77951	4.0311	7.18607	4.77423	13.1998	0.779878	2.17578	2.97472	224.865	4.63949	8.37113	16.5436	FALSE
Nitab4.5_0005491g0070	21.8811	11.6234	15.3718	16.2655	13.9597	12.6807	10.4541	16.4674	13.1393	12.6025	21.1373	12.1562	28.94	31.2236	11.2599	17.1761	13.8264	10.1315	8.39311	7.12575	8.72098	10.295	12.9016	10.3892	27.5762	34.8215	25.8133	34.6492	32.6817	12.972	6.68551	12.9347	29.7902	17.8979	21.4759	21.9661	16.2921	14.302	13.3536	15.2986	23.8078	13.7113	8.07995	11.1953	29.4036	26.7676	16.4701	20.4467	FALSE
Nitab4.5_0000173g0290	26.4683	22.0228	34.9698	19.7282	22.853	20.6116	29.2192	27.7635	16.2887	27.3394	18.8399	23.5094	5.58528	4.43632	2.37395	5.86281	5.18769	6.79269	17.5826	7.63059	15.2802	4.56109	7.69192	7.22891	3.25948	6.35187	5.11532	8.54091	15.2867	10.1579	15.0117	12.2588	15.8791	7.91667	6.52921	10.7526	27.8203	21.0643	24.4238	23.2296	4.13185	5.94773	13.4978	6.49398	4.90889	11.3285	14.3832	8.3995	FALSE
Nitab4.5_0000376g0150	0.082059	0.03973	0	0.02752	0	0	0.051816	0.063819	0	0.100651	0.03013	0	9.67508	13.7895	3.33071	0.298192	0.30588	0.129823	0.024422	0.158814	0.337862	0.111372	0.068231	0.460578	54.082	46.3255	32.7357	0.373024	0.953779	0.67014	0.297441	0.560846	1.35574	0.226772	5.45965	1.72186	0.0405963	0.00917333	0.038545	0.0435937	8.93176	0.244632	0.173699	0.213394	44.3811	0.665648	0.738008	2.46943	FALSE
Nitab4.5_0007103g0010	4.34414	4.38654	4.05856	5.41485	5.15929	4.91254	3.535	4.83766	5.89619	5.57434	4.68939	4.82048	8.22152	8.15464	9.33192	7.56687	7.81809	6.35506	3.60376	3.67286	3.89905	4.99048	3.03781	4.14059	3.78313	3.15216	4.67066	8.4975	6.31092	8.48932	4.60658	10.1032	10.8438	5.96259	4.16808	6.84472	4.26308	5.16222	4.75628	5.02807	8.56936	7.24667	3.72522	4.05629	3.86865	7.76591	8.51785	5.65846	FALSE
Nitab4.5_0001537g0010	7.82254	9.06058	5.7444	13.1336	9.83313	9.61531	10.4387	12.4586	12.1065	9.95799	12.2889	14.2869	9.54552	11.7616	8.89636	6.33946	3.16664	6.52858	3.86308	5.28562	3.24325	4.92177	3.70352	5.62288	42.6791	29.0661	29.1104	8.87552	9.75172	9.7942	7.34337	10.8819	8.30175	9.92686	17.0032	9.02208	7.54251	10.8607	11.6679	12.1779	10.0678	5.34489	4.13065	4.74939	33.6186	9.47381	8.84234	11.9841	FALSE
Nitab4.5_0000451g0150	6.03219	4.39647	4.24942	3.19655	3.23475	2.83202	3.17163	3.22903	3.07305	2.49091	3.51909	3.78349	2.44347	5.42797	5.36794	3.00102	2.4431	2.00328	1.92319	1.94146	1.76784	3.05243	3.63095	2.91273	4.85294	5.35738	6.03954	3.11401	3.0916	2.46245	2.34268	2.53002	2.69085	5.04606	6.60147	3.80591	4.8927	3.08777	3.1579	3.2645	4.41313	2.48247	1.8775	3.1987	5.41662	2.88935	2.52118	5.15115	FALSE
Nitab4.5_0000552g0060	1.22686	0.614668	1.37611	0.806347	0.535021	0.537108	0.750461	0.899923	1.1787	0.556652	1.02936	0.456482	4.83079	7.15418	5.11838	1.50839	1.38197	1.20643	0.811313	1.33575	0.770428	2.78078	1.9538	2.87886	15.5279	12.7129	12.0923	3.28892	8.32898	2.8226	0.395492	2.90602	5.01746	3.55849	15.7816	3.86736	1.07255	0.626159	0.943027	0.680831	5.70112	1.36559	0.972496	2.53781	13.4444	4.8135	2.77299	7.73582	FALSE
Nitab4.5_0001338g0110	8.12873	9.6762	7.60627	7.50247	9.38688	12.5013	6.91094	7.56215	7.8163	9.65224	9.01382	6.79552	34.4045	35.1645	34.5229	33.8735	28.5308	22.7074	20.9858	19.243	17.0598	25.8122	27.8731	26.5893	10.0744	14.5281	12.1525	11.8753	7.64202	9.13752	15.3581	13.5855	11.5421	5.42207	8.53161	6.78373	8.4704	9.79689	7.4298	8.48719	34.6973	28.3706	19.0962	26.7582	12.2517	9.5516	13.4952	6.91247	FALSE
Nitab4.5_0001929g0040	0	0	0	0	0	0	0.043151	0	0	0	0	0	0.581689	0.716187	0.098842	0	0	0.041039	0	0	0	0	0	0.038478	3.05692	8.51146	3.71563	0	0	0	0	0	0	0	0.039523	0	0	0	0.0143837	0	0.465573	0.0136797	0	0.012826	5.09467	0	0	0.0131743	FALSE
Nitab4.5_0001326g0030	0.532988	0	0	0.272588	0	0	0	0	0	0	0	0	5.41828	11.5545	8.73463	0.509909	1.65973	0.297323	0	0.196897	0.587213	0.575448	1.01923	1.51709	4.56564	8.40387	6.04706	0.537412	0.473065	0.230895	0.349602	0	1.0821	1.36274	1.43843	1.46843	0.177663	0.0908627	0	0	8.56915	0.822319	0.26137	1.03726	6.33885	0.413791	0.477235	1.4232	FALSE
Nitab4.5_0011394g0020	12.3379	10.1034	13.9196	13.7479	11.6582	7.82006	15.6621	13.3194	16.1126	12.433	10.3247	8.43102	1.44522	0.649734	0.209024	0.75577	2.34474	1.83026	2.97015	2.22857	4.03881	2.16812	1.93506	2.22846	5.56941	4.88767	4.7515	4.42579	4.93811	5.59866	5.23701	6.17012	8.27561	3.65807	4.9609	7.86047	12.1203	11.0754	15.0314	10.3962	0.767994	1.64359	3.07918	2.11055	5.06953	4.98752	6.56091	5.49315	FALSE
Nitab4.5_0009412g0030	3.88946	5.29982	3.74749	3.32318	2.88047	3.95227	3.1319	2.71917	1.95125	3.30767	3.36701	3.58593	1.66043	1.63885	0.414366	2.18697	2.16445	1.89774	3.51361	4.0312	3.55247	2.10616	2.3959	2.37554	1.48535	2.28724	2.3068	3.72007	3.09145	2.21749	1.73697	1.94721	1.95442	0.848106	0.837807	1.63395	4.31226	3.38531	2.60077	3.4202	1.23788	2.08305	3.69909	2.29253	2.02646	3.00967	1.87954	1.10662	FALSE
Nitab4.5_0008985g0020	153.095	151.233	163.191	129.005	180.48	124.907	183.39	211.47	151.926	157.108	139.454	141.086	20.5741	28.5636	7.15117	31.8906	28.3874	34.8458	37.4631	65.0498	76.1774	29.5306	41.0345	39.4731	32.1172	28.4093	47.9142	55.3887	92.9589	30.4477	60.8111	42.0082	83.4218	30.2586	38.9359	44.1993	155.84	144.797	182.262	145.883	18.7629	31.708	59.5634	36.6794	36.1469	59.5984	62.0804	37.7979	FALSE
Nitab4.5_0000241g0020	16.6164	16.8691	21.5726	11.7413	14.195	17.7615	22.1041	24.8985	23.898	18.8245	8.26182	17.1264	13.9898	17.2666	29.7954	20.8718	18.6889	11.2414	6.78281	7.36081	5.47338	14.9411	18.5609	12.1902	1.92924	5.24662	5.27973	8.53956	4.65018	7.04724	12.5758	15.6339	10.4673	11.111	9.77308	7.75464	18.3527	14.5659	23.6335	14.7375	20.3506	16.934	6.539	15.2307	4.15186	6.74566	12.8923	9.54623	FALSE
Nitab4.5_0009550g0010	57.4315	62.004	60.9864	76.8692	68.4645	71.2532	56.1051	60.6079	61.4273	70.8485	77.5697	60.6966	32.8744	32.7517	16.1993	22.4575	21.5669	12.4373	14.9126	12.1001	19.6344	18.2212	20.4528	18.2065	139.642	136.4	91.6937	25.6882	23.537	16.5543	30.0428	20.5442	25.6404	12.8758	16.4509	14.9115	60.1407	72.1956	59.3801	69.7049	27.2752	18.8206	15.549	18.9602	122.579	21.9265	25.4091	14.746	FALSE
Nitab4.5_0009944g0030	12.5987	10.8768	13.177	11.5837	10.3787	9.01555	8.8497	9.25592	7.78192	10.4003	9.65129	13.1109	2.45939	3.02861	3.62586	3.44665	1.93032	1.38576	0.883132	1.41835	1.32841	2.38451	3.19866	2.01278	1.97396	2.15047	2.07737	2.31181	3.34066	1.74515	3.17545	3.03566	2.44832	3.58622	2.26139	2.2329	12.2175	10.326	8.62918	11.0542	3.03795	2.25424	1.20996	2.53198	2.06727	2.46587	2.88648	2.6935	FALSE
Nitab4.5_0002017g0070	38.2959	48.0944	43.6578	25.6775	26.4281	30.2972	36.7817	39.754	53.3379	34.8032	36.1503	44.8319	33.4168	34.6012	64.7385	41.5341	40.6999	35.0537	20.019	22.3524	13.2774	36.6737	38.7128	34.4484	26.5686	24.5294	18.808	14.3478	19.667	10.1817	14.8422	7.18973	9.09001	16.0665	12.0034	9.87233	43.3494	27.4676	43.2912	38.5951	44.2522	39.0959	18.5496	36.6116	23.302	14.7322	10.374	12.6474	FALSE
Nitab4.5_0001604g0100	0.595934	0.686794	0.704103	1.01276	0.645826	1.65375	1.01275	0.37449	1.07852	0.52585	0.283987	0.777713	53.7169	56.9364	63.5485	52.273	35.2611	21.262	16.2447	23.8025	14.7136	36.9973	39.0515	38.9841	3.82809	7.67653	6.74816	6.57972	2.4663	3.77393	7.19622	7.75805	6.16753	3.36768	4.67339	4.53084	0.662277	1.10411	0.821922	0.529183	58.0673	36.2654	18.2536	38.3443	6.08426	4.27331	7.0406	4.19064	FALSE
Nitab4.5_0009399g0040	71.1713	28.6489	34.9692	58.164	64.8498	36.0491	53.7905	37.3328	57.7771	43.436	38.3631	83.614	22.1291	24.5964	23.2278	13.3267	6.22207	10.7706	5.78184	5.49404	2.74637	6.5506	11.7941	9.69711	85.8016	40.3112	52.4301	44.174	123.939	41.3911	14.6828	71.2967	83.3685	72.3587	171.009	106.415	44.9298	53.0209	49.6335	55.1377	23.3178	10.1065	4.67408	9.34725	59.5143	69.8345	56.4494	116.594	FALSE
Nitab4.5_0003695g0030	0.914315	1.86482	1.1509	2.25413	1.13951	2.28966	1.61544	0.985721	1.02558	1.36431	1.17412	1.96261	88.4873	76.4676	313.912	79.4641	74.0043	40.5584	20.6616	47.0948	25.7497	75.1015	74.6372	69.3043	16.6019	11.1072	30.1432	15.3931	6.86194	29.9226	14.7622	30.4486	19.2147	21.6875	20.5239	25.1693	1.31001	1.89443	1.20891	1.50035	159.622	64.6756	31.1687	73.0143	19.2841	17.3925	21.4751	22.4602	FALSE
Nitab4.5_0001522g0050	41.272	52.2658	55.2424	48.7561	40.03	36.9985	38.3968	36.4852	24.8098	36.6293	36.0512	41.1842	8.2659	13.0423	8.73885	22.1487	20.8674	20.4617	30.5911	37.7619	35.3219	17.9516	19.4155	22.3523	13.3224	31.6319	29.1607	61.7465	49.5553	53.01	31.6713	28.2444	28.7539	26.7068	10.1981	21.1386	49.5934	41.9282	33.2306	37.9549	10.0157	21.1593	34.5583	19.9065	24.705	54.7706	29.5565	19.3479	FALSE
Nitab4.5_0000509g0080	0.77796	1.21586	0.836396	0.306368	0.575682	1.42643	0.174439	0.523735	0.578785	0.219101	0.611242	0.318045	0.28885	0.651656	0.492567	1.80036	2.30702	2.24316	5.10064	6.77732	2.54104	0.863544	2.66602	2.99802	0.943544	0.778463	1.60532	2.04351	1.5955	2.86802	0.899759	0.290571	0.36734	1.03956	0.619239	0.435984	0.943404	0.769492	0.425653	0.382796	0.477691	2.11685	4.80634	2.17586	1.10911	2.16901	0.519223	0.698261	FALSE
Nitab4.5_0000863g0180	1.39776	1.39971	1.22643	1.41329	1.41396	1.30026	0.831881	1.20606	1.16004	1.10219	1.28786	0.999218	1.31446	0.937447	0.652484	1.03196	1.05785	1.2354	2.54596	1.86832	2.98424	1.12701	1.55737	1.1724	0.697373	0.951736	0.877672	1.69025	1.67296	1.15439	1.31252	1.57744	1.61119	0.752025	0.82483	0.790364	1.3413	1.37584	1.06599	1.12976	0.96813	1.1084	2.46617	1.28559	0.84226	1.50587	1.50038	0.789073	FALSE
Nitab4.5_0002726g0020	4.59085	4.99443	5.41632	6.89605	4.64092	5.91628	4.16483	3.94392	4.20643	4.08043	4.51312	3.82375	30.8724	31.7482	20.1883	21.2116	20.0531	17.4702	14.5631	15.8142	16.6016	25.9052	16.53	15.9197	19.3044	15.5564	16.4808	13.2652	18.085	13.3813	11.6284	18.7962	18.4621	10.4791	15.129	16.7796	5.00053	5.81775	4.10506	4.1391	27.603	19.5783	15.6596	19.4516	17.1139	14.9105	16.2955	14.1292	FALSE
Nitab4.5_0004880g0010	27.4104	27.0983	28.4571	21.9878	24.8051	26.0526	20.7649	26.7882	20.3642	27.6308	24.5346	22.1167	9.3154	8.52641	2.00409	7.71978	13.62	11.5875	22.63	17.3304	24.1201	18.9272	19.6753	18.2125	22.6101	18.6221	29.7532	35.7853	32.7065	53.4561	46.2984	44.3613	45.7856	37.7461	33.4263	20.2021	27.6553	24.2819	22.6391	24.7607	6.6153	10.9758	21.3601	18.9384	23.6618	40.6493	45.4818	30.4581	FALSE
Nitab4.5_0000785g0100	1.81364	1.52732	2.40727	1.88982	1.33168	1.3595	1.66081	2.26264	2.13889	1.955	2.53182	1.22002	2.02392	5.74223	1.48281	1.41265	0.772314	0.94444	0.87367	1.03678	1.02078	0.820619	1.34692	1.21485	15.6543	20.0611	17.7379	2.40157	1.81004	0.621588	1.15134	0.670027	1.39182	1.69153	3.64681	1.7127	1.91608	1.527	2.02078	1.90228	3.08299	1.04313	0.977076	1.12746	17.8178	1.61107	1.07106	2.35034	FALSE
Nitab4.5_0001932g0010	7.46334	8.08067	9.90845	9.84217	7.15691	9.30251	7.4817	7.62604	6.66823	7.78609	9.9129	8.78354	1.62203	1.4604	1.79725	1.28923	2.06251	2.31207	6.51346	3.2051	7.94534	1.55627	2.43481	2.05465	3.68547	5.43614	3.83985	8.82934	6.82239	7.19204	7.60654	8.01897	12.561	4.9943	6.72121	9.61762	8.48415	8.76719	7.25866	8.82751	1.62656	1.88794	5.88797	2.01524	4.32049	7.61459	9.39551	7.11104	FALSE
Nitab4.5_0000463g0210	31.0691	15.5362	24.189	32.2216	22.9989	17.9052	17.5637	20.3475	12.745	19.5423	29.6106	27.7489	15.362	15.9224	17.5516	16.4611	13.8216	10.4953	6.68872	7.75039	7.33874	13.2004	8.6091	9.16809	11.5266	16.1213	13.897	20.2324	19.0412	10.5895	14.0556	17.9713	16.1909	12.2413	13.1336	17.4701	23.5981	24.3752	16.8854	25.6339	16.2787	13.5927	7.25928	10.3259	13.8483	16.621	16.0726	14.2817	FALSE
Nitab4.5_0013402g0010	2.1228	1.50041	3.21044	1.7688	1.78104	1.81744	1.397	1.73001	2.51891	2.0932	1.61289	2.62532	5.73703	7.01125	3.39508	2.18858	1.52449	2.05538	1.93309	2.03979	1.48295	2.93642	2.0387	2.50919	11.9136	14.62	14.1068	2.862	4.31645	2.4503	2.04291	2.6996	5.09708	2.13616	9.99187	4.53335	2.27788	1.78909	1.88197	2.11047	5.38112	1.92281	1.81861	2.49477	13.5468	3.20958	3.27986	5.55379	FALSE
Nitab4.5_0001179g0080	15.0085	11.2853	9.2995	9.0847	10.0017	7.77168	11.7842	10.4051	11.2665	10.1705	11.7664	8.50887	28.911	42.0714	14.6236	9.84193	5.67078	7.47348	6.90857	10.1773	5.25756	14.2058	12.9998	15.8072	101.737	68.1362	89.9162	12.6505	35.9998	10.8678	8.12981	11.8398	20.1257	15.0478	71.7237	18.0283	11.8645	8.9527	11.1519	10.1486	28.5353	7.66206	7.4478	14.3376	86.5964	19.8393	13.3651	34.9332	FALSE
Nitab4.5_0005018g0030	52.3643	66.9979	60.7255	67.983	68.0712	74.9815	61.4282	69.6214	70.2768	69.4229	71.8572	70.2423	148.864	153.499	189.732	160.301	151.332	88.8248	69.1979	86.743	59.3595	122.896	127.719	122.339	30.8381	73.5816	59.9987	90.0898	57.5034	54.2107	101.218	108.487	75.0528	92.3732	60.8329	55.6554	60.0292	70.3452	67.1088	70.5074	164.032	133.486	71.7668	124.318	54.8061	67.2679	94.9194	69.6205	FALSE
Nitab4.5_0003040g0050	5.19038	6.15341	5.14513	5.79411	5.35011	5.92321	6.02329	5.14957	6.38	5.6787	5.58788	4.41274	7.70128	9.0681	6.44485	9.26454	9.37125	6.3083	4.91158	4.39476	4.87657	7.58479	6.64317	6.18286	3.07379	5.01026	4.88325	5.04817	5.21824	3.98522	5.31946	3.13786	5.17438	1.55847	2.47499	2.92162	5.49631	5.68914	5.85096	5.22644	7.73808	8.3147	4.72764	6.80361	4.32244	4.75054	4.5439	2.31836	FALSE
Nitab4.5_0000178g0300	4.65156	4.88641	4.70161	3.73977	3.906	3.44795	2.35677	3.25603	3.41494	3.42397	4.17224	3.73423	20.1309	17.4006	13.683	10.5595	11.7885	10.6538	6.5655	10.022	8.06853	12.1324	10.6174	10.085	7.77575	7.31912	6.40746	7.78587	8.88171	7.69255	3.47345	9.53825	8.47701	8.20749	7.02169	12.6636	4.74653	3.69791	3.00925	3.77682	17.0715	11.0006	8.21869	10.9449	7.16744	8.12004	7.1629	9.29759	FALSE
Nitab4.5_0000168g0140	1.36471	1.81161	2.66337	3.0627	3.21659	2.46906	1.02519	0.980528	1.66034	2.215	1.76971	2.28298	49.0251	42.5547	46.5491	28.0473	21.9787	11.4945	10.747	20.4953	20.16	18.9111	25.3088	20.7285	15.4574	15.8619	18.9736	7.23189	5.17019	5.81221	6.14993	7.07385	9.87017	6.06611	23.7231	10.4998	1.94657	2.91612	1.22202	2.08923	46.043	20.5068	17.1341	21.6494	16.7643	6.07143	7.69798	13.4297	FALSE
Nitab4.5_0000518g0090	2.01713	0.09971	0.320124	0.209062	0.411302	0.185937	0.101458	0.189892	1.70715	0.133686	0.610145	0.149376	6.12925	7.50542	3.19224	0.154672	0.142655	0.188402	0.110058	0.366415	0.048437	0.285184	0.391778	0.708395	34.8502	34.7072	25.5577	1.42198	3.04203	1.3324	0.466631	0.622821	4.39752	1.17256	9.08721	1.32128	0.812321	0.268767	0.666167	0.297736	5.60897	0.16191	0.17497	0.461786	31.705	1.93214	1.82899	3.86035	FALSE
Nitab4.5_0001582g0100	11.8598	15.1698	14.1951	14.9651	13.7709	18.918	16.1975	10.8442	7.89791	15.2912	14.2693	11.0535	15.468	16.3219	5.61405	18.7235	15.0507	14.9918	38.2365	38.2801	43.6569	16.7783	19.256	21.9042	10.7963	16.8883	20.3992	22.9688	17.9268	12.8599	19.8982	6.27636	10.9245	3.55602	5.9854	3.54039	13.7416	15.8846	11.6465	13.538	12.468	16.2553	40.0578	19.3128	16.0279	17.9185	12.3663	4.3606	FALSE
Nitab4.5_0012932g0010	12.2871	9.75635	7.72051	17.2387	16.4515	13.4937	7.77355	11.9857	12.7323	10.0757	16.3229	10.3642	79.2541	82.3622	56.2954	20.3092	30.2814	16.8485	19.7763	20.6687	22.6533	28.2977	22.0164	29.0774	1179.61	552.499	528.56	17.5609	41.0313	41.0119	21.1872	36.9509	32.1875	36.8065	142.356	40.3424	9.92132	15.728	10.8305	12.2542	72.6372	22.4797	21.0328	26.4638	753.558	33.2014	30.1086	73.1684	FALSE
Nitab4.5_0001519g0130	0.574285	0.548669	0.11804	1.07352	0.435856	0.175116	0.276445	0.372211	1.61225	0.3186	0.304666	0.307149	37.5059	26.1909	18.8312	3.93006	7.39371	5.38551	6.12011	1.73617	2.4484	9.04146	9.096	6.86605	29.6601	17.7842	21.7636	13.8637	10.9911	5.14838	39.3723	16.7274	29.3499	11.6925	48.5139	7.73529	0.413665	0.561497	0.753634	0.310138	27.5093	5.56976	3.43489	8.3345	23.0693	10.0011	28.4832	22.6472	FALSE
Nitab4.5_0003313g0050	2.26307	0.249804	0.949009	0.615866	0.275973	0.30305	0.093375	0.557661	1.42121	0.414462	1.22197	0.33265	14.0692	6.69912	3.12019	0.676598	3.01822	0.988863	0.160908	0.818881	0.188766	1.66396	0.811439	0.829295	8.58601	2.61762	3.2371	5.94897	6.24355	9.93359	0.277671	2.68243	2.88769	4.56615	9.57921	9.89563	1.15396	0.398296	0.690747	0.65636	7.96283	1.56123	0.389518	1.10157	4.81358	7.37537	1.94926	8.01366	FALSE
Nitab4.5_0002719g0120	4.63018	5.15377	5.49459	6.51171	6.01457	5.79181	9.96366	3.54552	12.6642	6.52196	6.402	3.67768	128.45	103.234	72.6674	34.82	22.3059	26.8179	20.2422	37.4047	17.2765	45.9973	50.3115	49.2265	370.602	176.049	231.772	34.7235	38.6925	13.3421	21.4551	18.0998	39.6968	33.3851	152.605	32.4049	5.09284	6.10603	8.72446	5.53388	101.45	27.9813	24.9745	48.5118	259.474	28.9194	26.4173	72.7982	FALSE
Nitab4.5_0000829g0210	3.71255	7.31684	7.30981	7.85937	5.82218	9.26243	7.26128	5.00394	1.98825	5.56355	2.71047	6.44655	0.41366	0.717937	0.293981	2.8028	1.22497	1.58212	19.7849	8.81499	5.54257	0.916078	4.36043	5.84997	0.175808	1.45227	1.24765	0.835278	0.755759	2.92859	8.33868	0.473559	0.791912	0.655586	0.205099	0.332146	6.11306	7.64799	4.75116	4.90685	0.475193	1.86996	11.3808	3.70883	0.958577	1.50654	3.20138	0.39761	FALSE
Nitab4.5_0000928g0090	15.645	7.108	8.9094	16.2933	10.1648	6.60638	6.87247	7.6432	4.04605	12.4342	9.51178	9.60374	7.03794	6.13272	1.20057	4.049	9.71497	4.62116	31.1796	13.2664	37.6006	6.29783	2.75328	6.8259	20.6576	12.7653	15.4818	14.4094	22.3691	25.3868	12.89	16.7488	25.1364	7.44554	12.6168	14.1387	10.5541	11.0215	6.18724	10.5166	4.79041	6.12837	27.3489	5.29234	16.3015	20.7218	18.2584	11.4004	FALSE
Nitab4.5_0000588g0050	27.7348	22.6495	19.8753	25.0125	19.175	20.4193	13.0946	16.7375	11.6369	18.4255	31.7586	19.4973	4.38649	5.87546	1.54976	6.73623	5.14039	5.82842	19.7472	9.15371	16.5475	3.94267	4.58535	5.03324	13.9478	14.4073	14.0357	30.9956	45.447	29.285	8.01508	13.9783	30.0287	13.028	6.13733	12.799	23.4198	21.5356	13.823	23.2272	3.93724	5.90168	15.1495	4.52042	14.1302	35.2425	17.3407	10.6548	FALSE
Nitab4.5_0010814g0020	22.3212	31.3636	18.641	20.401	17.4848	19.3976	22.7595	8.14977	15.7705	9.29733	13.8559	8.4694	16.7342	15.1306	6.92419	19.6782	13.7828	26.2739	42.6585	36.6403	60.4849	18.081	21.8027	21.552	5.25859	10.9467	10.8255	22.8117	14.6535	14.0525	9.35833	6.6574	5.60519	7.53761	4.06146	4.40949	24.1086	19.0945	15.5599	10.5409	12.9297	19.9116	46.5946	20.4786	9.01027	17.1725	7.20698	5.33619	FALSE
Nitab4.5_0000202g0460	1.62271	2.22066	1.90368	2.03067	1.76935	2.30596	1.10174	1.53031	1.96063	0.660831	2.45782	2.11992	96.0193	100.799	91.7092	105.421	101.781	68.3599	26.9893	46.2345	36.5378	85.6094	77.2206	59.8397	8.18512	25.8102	17.8177	19.2993	14.137	16.1669	16.054	13.3549	13.4897	12.5583	9.45571	11.8145	1.91568	2.03533	1.53089	1.74619	96.1758	91.8539	36.5872	74.2232	17.271	16.5344	14.2995	11.2762	FALSE
Nitab4.5_0003520g0050	16.2767	11.7749	16.4846	13.7007	13.0626	11.5369	15.959	14.4512	9.04957	14.1057	15.3728	12.0524	7.81084	8.38853	3.17135	8.77655	6.84328	7.73021	20.2087	11.6947	20.5543	7.93864	9.86021	9.30539	6.16426	7.58546	7.28534	10.9296	15.0275	10.6889	9.23394	8.31822	15.2315	5.2358	5.11741	8.6021	14.8454	12.7667	13.1532	13.8436	6.45691	7.78335	17.4859	9.03475	7.01169	12.2153	10.9279	6.31844	FALSE
Nitab4.5_0000380g0160	6.27769	6.12484	4.35614	7.90779	5.91547	2.85683	3.52689	4.9072	3.79284	5.1219	5.53275	4.48581	52.3812	31.7443	23.7665	6.50038	11.6135	14.1462	15.2091	7.58627	7.78092	19.4193	14.035	12.2732	104.971	35.3591	46.4288	34.0071	51.1227	34.2127	48.5427	37.9533	87.9999	50.1897	109.307	39.2102	5.58623	5.56003	4.07564	5.04682	35.964	10.7534	10.1921	15.2425	62.253	39.7808	58.1653	66.2357	FALSE
Nitab4.5_0006073g0020	1.55383	2.63259	3.08012	3.80046	3.33025	3.95101	1.71872	3.51448	2.80609	2.91622	3.54927	3.16598	21.5608	13.0408	17.1446	17.1711	25.9434	14.1737	6.64558	8.93503	6.36148	17.5863	16.9995	15.6089	2.37654	5.56572	3.90406	5.08024	3.72331	3.21296	7.7628	4.43643	7.20833	4.29989	4.0233	2.79482	2.42218	3.69391	2.67977	3.21049	17.2488	19.096	7.31403	16.7316	3.94877	4.0055	6.46919	3.706	FALSE
Nitab4.5_0004728g0060	2.45242	2.65891	2.83358	2.67112	2.28237	2.03471	4.21142	2.56612	1.95816	3.03254	1.77546	2.15156	1.80988	1.57599	0.484066	1.42423	2.38767	3.92628	4.77556	6.48975	6.37974	2.76895	3.22277	3.40981	3.53968	3.93825	3.00386	1.96795	4.43397	4.95314	2.05979	2.74413	2.63466	1.47603	1.01114	0.552936	2.6483	2.3294	2.9119	2.31985	1.28998	2.57939	5.88168	3.13384	3.49393	3.78502	2.47952	1.01337	FALSE
Nitab4.5_0004468g0010	24.3929	48.3634	27.2599	37.201	48.4835	59.3321	46.9769	35.5585	55.034	45.4711	35.5036	38.6832	37.6903	48.53	85.5958	49.7026	50.5938	39.6332	8.84309	21.0105	8.49439	40.1332	42.3321	38.4859	7.88248	24.3447	26.8871	32.9168	17.079	5.67096	43.7024	19.2043	10.2262	24.5416	26.4926	15.9125	33.3387	48.3389	45.8565	39.886	57.272	46.6432	12.7827	40.3171	19.7048	18.5556	24.3776	22.3156	FALSE
Nitab4.5_0008535g0010	4.25984	4.62803	2.52923	4.15712	5.04584	6.99425	4.25545	7.39596	5.44853	6.10577	5.16264	3.53898	7.71409	11.4418	3.81115	4.04519	3.40492	2.12038	2.43614	2.72157	3.49171	3.76274	4.58807	4.72241	3.37325	8.06743	6.31107	3.29248	4.61374	1.99796	5.88333	3.21328	3.91069	3.24365	4.85883	2.66384	3.8057	5.39907	5.69998	4.9358	7.65568	3.19016	2.88314	4.35774	5.91725	3.30139	4.33577	3.58878	FALSE
Nitab4.5_0000252g0270	26.1789	21.1395	28.1243	23.0989	23.0163	24.7711	25.3537	26.8223	27.2599	25.0924	19.036	21.123	76.7311	85.0297	82.9456	50.1948	37.7615	42.3009	29.7103	48.356	42.6216	51.7474	46.851	51.1921	78.5401	55.6955	75.3127	44.0367	35.733	30.5773	33.6223	43.5385	46.3444	40.1101	106.067	42.7991	25.1475	23.6288	26.4786	21.7505	81.5688	43.4191	40.2293	49.9302	69.8494	36.7823	41.1684	62.9919	FALSE
Nitab4.5_0004799g0010	0.822659	0.482831	0.404286	0.735916	1.02797	0.419136	1.30766	0.810748	0.553837	1.23579	1.88894	0.637901	0.085554	0.078963	0	0	0.056247	0	0.625022	0.566083	0.920569	0.128412	0.204063	0.144401	0.506456	0.710169	0.414197	2.60722	7.4345	16.3941	1.1889	1.77553	3.55792	1.61805	1.11149	2.27396	0.569925	0.727674	0.890747	1.25421	0.054839	0.018749	0.703891	0.158959	0.543607	8.81196	2.17412	1.66783	FALSE
Nitab4.5_0001591g0210	15.9972	16.9344	17.1178	13.5639	15.2833	13.5544	13.1896	13.8619	5.55513	14.1255	12.5353	11.8353	5.59381	6.61682	4.81995	10.81	9.28539	8.6286	22.6294	19.73	18.6006	9.16752	9.24196	10.7641	6.42968	13.1696	10.4246	10.3885	21.1201	7.6132	14.3222	6.72654	7.84704	4.32159	3.77674	3.20397	16.6832	14.1339	10.8689	12.832	5.67686	9.57466	20.32	9.72454	10.008	13.0406	9.63193	3.76743	FALSE
Nitab4.5_0008033g0010	20.1788	36.1794	26.0802	21.2312	29.668	36.6175	37.0484	32.2902	39.791	37.8518	15.4867	27.7403	111.168	100.273	192.229	126.112	104.259	62.6249	41.4174	62.1447	38.9179	84.5331	90.5274	79.3355	38.6664	41.958	52.8556	54.3823	45.0072	68.528	36.6996	82.5825	73.3681	67.4067	60.9057	73.6547	27.4795	29.1723	36.3765	27.0263	134.557	97.6654	47.4934	84.7987	44.4934	55.9725	64.2167	67.3223	FALSE
Nitab4.5_0005779g0060	3.19905	2.56138	2.90666	2.5225	3.75435	1.18455	7.45671	3.038	2.18481	7.33174	1.40369	4.20584	0.44777	1.32512	0.854367	3.10157	4.16737	2.01407	7.98142	12.188	8.49371	2.5245	7.43134	6.60236	15.0476	13.9682	8.92898	7.33382	12.4423	19.9141	7.30534	1.94612	4.48703	7.26631	1.99821	8.31649	2.88903	2.48713	4.22651	4.31376	0.875752	3.09434	9.55439	5.5194	12.6483	13.2301	4.5795	5.86034	FALSE
Nitab4.5_0000694g0080	16.2334	17.1773	15.1228	20.1814	16.525	18.7209	17.5063	13.9858	18.8917	14.6522	17.5111	13.3578	33.0349	43.2209	45.9973	12.4009	14.426	17.0798	12.0968	20.9394	13.8398	21.5949	15.4767	20.6578	78.138	54.826	63.5487	29.7654	54.1333	21.9594	11.9148	20.5314	22.8902	28.7632	95.3277	30.557	16.1778	18.4757	16.7946	15.1737	40.7511	14.6356	15.6253	19.2431	65.5042	35.286	18.4455	51.5493	FALSE
Nitab4.5_0010196g0020	1.91106	2.41326	3.11782	2.27967	2.25237	2.74454	2.38154	2.72786	2.45026	1.58412	2.17199	1.1909	1.33561	1.20211	0.480393	1.92722	1.88653	1.97037	2.86334	2.72881	3.80114	2.17903	2.15966	1.89951	0.779931	1.56975	1.12749	0.814459	1.66451	0.479254	1.31607	0.770536	0.966706	0.444727	0.408869	0.401549	2.48071	2.42553	2.51989	1.649	1.00604	1.92804	3.13109	2.0794	1.15906	0.986075	1.01777	0.418382	FALSE
Nitab4.5_0010993g0010	6.50839	5.98172	5.59559	4.73521	5.58722	5.93145	6.11914	5.41049	5.12352	6.60886	4.6411	4.73809	14.4342	14.849	17.2362	11.2546	14.1683	8.21273	7.1604	7.4635	7.82162	10.1681	9.75614	9.37275	11.6061	9.35262	12.2324	8.16	4.89526	10.0387	7.97836	9.99704	8.15806	8.08006	7.26144	8.21247	6.02857	5.41796	5.55105	5.32935	15.5065	11.2119	7.48184	9.76566	11.0637	7.69798	8.71115	7.85132	FALSE
Nitab4.5_0007605g0010	1.22129	1.66223	1.75844	1.71175	1.31113	1.44049	1.72682	1.98248	1.44509	1.42844	1.35884	1.21655	7.61996	7.70459	2.90325	3.13416	2.69681	3.19668	2.46713	2.9007	3.04235	3.68185	3.84561	2.87693	6.27416	4.6085	4.79135	3.43809	3.51001	2.13372	2.80864	1.84529	4.80339	2.55964	6.57716	3.28661	1.54732	1.48779	1.71813	1.33461	6.07593	3.00922	2.80339	3.46813	5.22467	3.02727	3.15244	4.14114	FALSE
Nitab4.5_0009501g0010	11.6735	9.26384	12.072	11.7211	13.7065	12.9963	12.1207	14.8829	11.9505	13.6568	14.6611	10.519	35.2772	39.7865	40.6756	34.6543	32.9848	23.247	21.5893	25.1965	20.0499	28.5051	26.4417	27.6181	38.7277	34.048	35.8077	15.6095	16.7149	16.3413	16.5986	17.3672	15.5268	12.4172	16.1815	12.4385	11.0031	12.808	12.9847	12.9456	38.5798	30.2954	22.2786	27.5216	36.1945	16.2219	16.4975	13.6791	FALSE
Nitab4.5_0004982g0020	1.61594	2.91669	2.21933	1.55024	2.01586	2.2076	2.05286	1.5973	1.61005	1.4359	1.89735	1.68418	1.95033	1.63308	0.342936	2.82478	2.20222	4.84836	5.10115	5.88804	6.08615	2.22524	3.20644	3.41459	0.180839	1.06466	1.15696	2.75567	1.93268	1.26227	2.14575	1.51056	1.68194	0.614822	0.70986	0.497536	2.25065	1.92457	1.75341	1.67248	1.30878	3.29179	5.69178	2.94876	0.80082	1.98354	1.77942	0.607406	FALSE
Nitab4.5_0004367g0040	5.40086	9.41659	6.22968	6.67274	3.04554	7.02529	8.04435	6.85145	6.65321	7.59827	5.35147	6.38663	19.9738	20.5306	20.0571	21.4001	24.0002	14.4891	6.28273	9.31628	10.983	13.8169	15.0163	12.211	3.39918	6.22392	4.40102	9.00789	6.85757	7.15657	6.74927	10.512	6.29295	5.33672	4.44245	5.22862	7.01571	5.58119	7.183	6.44546	20.1872	19.9631	8.86066	13.6814	4.67471	7.67401	7.85141	5.0026	FALSE
Nitab4.5_0004654g0040	17.1207	14.6823	13.5057	13.0229	14.9907	12.8995	14.4967	16.461	16.0348	16.4888	15.2111	14.6116	54.0399	43.5467	27.6033	21.1994	17.3348	20.6848	15.8662	21.8213	20.6096	26.0634	26.0769	26.5591	58.8904	39.6291	56.6337	39.2486	37.1615	24.7939	21.8965	31.5894	40.8604	33.9961	106.466	38.4943	15.1029	13.6377	15.6642	15.4372	41.73	19.7397	19.4324	26.2331	51.7177	33.7347	31.4488	59.6522	FALSE
Nitab4.5_0012196g0010	0.829413	1.36109	0.98306	1.73915	2.41536	1.86196	2.23881	1.72897	0.874518	1.34637	1.64373	1.09735	2.26306	1.57237	0.329546	2.30217	2.48563	6.42639	4.68178	4.81415	9.02251	3.24285	3.50118	3.73434	1.19996	1.03435	1.37649	2.33823	2.80389	1.83312	1.67916	1.05683	2.7289	0.555086	0.39849	0.844915	1.05785	2.00549	1.6141	1.36248	1.38832	3.73806	6.17281	3.49279	1.2036	2.32508	1.82163	0.599497	FALSE
Nitab4.5_0002314g0040	3.09804	3.23666	3.38103	3.31057	2.87351	2.34764	3.21846	1.83853	2.50039	1.96664	2.53845	1.84201	0.97201	1.28924	0.299455	1.29935	1.39865	1.57054	2.71237	3.01938	2.87748	1.70151	1.38755	1.03221	1.12879	1.97818	2.14619	2.65475	2.25402	2.75483	1.82495	0.952339	2.42849	1.78047	1.24368	1.2973	3.23858	2.84391	2.51913	2.1157	0.853568	1.42285	2.86974	1.37376	1.75105	2.55453	1.73526	1.44048	FALSE
Nitab4.5_0019303g0010	12.66	12.731	11.9885	15.2479	16.5227	16.222	13.2537	12.1662	11.554	13.1874	12.4185	13.8954	7.35081	9.61292	9.3653	14.5152	17.0205	15.6562	24.733	24.2942	25.6614	14.9823	15.5369	19.1187	6.61259	12.2468	11.3991	17.0391	15.5228	13.6461	23.6212	15.858	15.2715	9.92791	7.87516	9.36142	12.4598	15.9975	12.3246	13.1671	8.77634	15.7306	24.8962	16.546	10.0862	15.4026	18.2502	9.05483	FALSE
Nitab4.5_0012570g0010	16.9261	13.5062	13.5673	14.5358	14.0095	11.088	13.2581	10.7768	16.7111	17.521	11.7856	13.827	5.80096	5.33651	3.11869	3.05275	4.44216	4.15839	8.34467	14.4596	17.1089	3.34924	3.94001	4.62891	17.5482	16.528	18.493	18.3365	19.0846	21.3315	12.4441	15.232	19.5347	16.4625	23.1615	25.251	14.6665	13.2111	13.582	14.3779	4.75205	3.88444	13.3044	3.97272	17.5231	19.5842	15.7369	21.625	FALSE
Nitab4.5_0001680g0030	0	0	0	0.281169	0	0	0	0	0	0	0	0	57.4066	45.9414	44.859	16.4888	22.7963	13.1218	6.52596	5.31683	7.97491	14.2651	14.2236	12.5461	43.31	44.0256	31.765	2.16628	0	4.01792	7.85278	8.32915	4.82177	1.50177	4.18029	4.96474	0	0.093723	0	0	49.4023	17.469	6.6059	13.6783	39.7002	2.0614	7.00123	3.54893	FALSE
Nitab4.5_0003290g0010	0.846691	0.38698	0.60228	0.583661	0.800713	0.417218	0.842393	0.873871	0.776832	1.29094	1.52448	0.734177	5.87251	5.12095	2.71324	0.921837	0.749033	1.17665	1.26892	1.33628	0.85174	1.88068	2.04672	2.02945	7.53627	4.99384	6.28149	4.54312	5.99092	1.64223	1.38227	1.70328	5.29521	2.76279	11.0393	3.62172	0.611984	0.600531	0.831032	1.1832	4.5689	0.949173	1.15231	1.98562	6.27053	4.05875	2.79359	5.80795	FALSE
Nitab4.5_0000215g0010	12.5081	17.0211	29.9986	26.2019	41.8694	15.2791	45.4255	6.64021	12.8247	1.66813	4.51136	4.09289	2.07686	0.330147	0	2.2744	1.51926	1.01265	23.6345	23.4411	54.9106	1.49919	2.97518	1.97443	0.126171	0.475001	0.385518	0	0.501403	0	0	0	0	0	0	0	19.8426	27.7835	21.6301	3.42413	0.802335	1.6021	33.9954	2.1496	0.328897	0.167134	0	0	FALSE
Nitab4.5_0002875g0030	5.40882	6.98179	8.03308	6.513	6.37534	6.99583	6.49011	5.25962	11.6109	4.47307	5.01755	4.8826	44.9768	50.1019	50.4239	50.9559	49.0875	33.4106	16.2385	23.6561	22.0584	36.2059	28.5969	28.2636	14.3024	21.6915	29.017	40.1143	28.8661	12.3239	15.7538	27.0218	24.6366	21.6655	18.4826	28.4942	6.8079	6.62806	7.78688	4.79108	48.5009	44.4847	20.651	31.0221	21.6703	27.1014	22.4707	22.8807	FALSE
Nitab4.5_0011271g0060	7.58923	10.3709	8.89148	17.7735	10.6646	9.53556	7.8123	7.93514	5.26081	5.7675	11.1063	9.71771	13.5518	15.3724	37.1968	12.2667	16.4025	21.4936	4.28291	5.51101	2.46837	15.2329	22.3032	13.5044	1.49176	11.6377	6.07694	16.9223	11.9322	8.44327	5.41783	9.64207	6.21571	14.2942	3.05387	7.74518	8.95054	12.6579	7.00275	8.86384	22.0403	16.7209	4.08743	17.0135	6.40214	12.4326	7.09187	8.36441	FALSE
Nitab4.5_0002340g0070	3.11953	4.88648	2.32792	4.04877	3.3169	5.14411	2.39041	1.6767	1.91736	3.91534	2.76974	3.71469	3.51297	5.19649	4.70793	10.8205	22.1577	15.2459	15.8218	34.0156	13.6806	23.223	19.3211	19.0676	10.3329	8.22573	13.0756	11.1339	9.74287	11.8625	9.12729	2.65532	5.69887	1.66434	1.92256	1.11909	3.44464	4.16993	1.99483	3.46659	4.47246	16.0747	21.1727	20.5372	10.5448	10.9131	5.82716	1.56866	FALSE
Nitab4.5_0002114g0130	1.88784	1.51372	2.27917	1.18935	2.40537	1.30578	1.68367	2.25981	2.68732	1.47428	1.28275	0.802846	8.28121	10.7287	7.86803	3.80326	4.55063	1.75271	1.99757	1.51554	3.13451	3.89954	4.62586	2.34618	40.569	41.905	18.9971	3.77349	4.78551	1.90986	4.02837	3.41386	5.13305	3.00424	13.4596	2.76632	1.89358	1.6335	2.21027	1.18662	8.95931	3.36886	2.21587	3.62386	33.8237	3.48962	4.19176	6.41005	FALSE
Nitab4.5_0005006g0040	13.0689	13.1272	11.3479	13.0657	18.2893	10.8961	12.7837	10.8898	4.52913	19.9424	11.1113	17.3832	1.37418	0.537453	0	2.79004	1.95308	2.54669	8.46876	3.73527	7.12266	1.05879	1.48263	1.33358	3.59025	5.34595	2.57697	3.81951	3.55677	11.8446	3.58875	5.73958	1.90694	2.1611	0.843093	4.04263	12.5147	14.0837	9.40086	16.1456	0.637212	2.42994	6.44223	1.29167	3.83772	6.40696	3.74509	2.34894	FALSE
Nitab4.5_0000027g0570	0.402276	0.128199	0	0.069788	0.177167	0	0.394919	0.211974	0	0.06381	0.076345	0.085722	13.0302	14.9674	5.34419	0.528253	0.057488	0.213914	0.235263	0.766323	0.421528	0.64582	0.05773	0.733273	34.0947	35.3034	20.3621	0.67717	1.08994	1.14997	0.566713	0.397625	0.638176	2.39222	5.62141	1.69838	0.176825	0.0823183	0.202298	0.0752923	11.1139	0.266552	0.474371	0.478941	29.9201	0.972361	0.534171	3.23734	FALSE
Nitab4.5_0000102g0250	0.828174	1.5441	1.55847	0.915412	0.49609	0.896009	0.876738	0.355547	0.167123	0.552929	1.53687	0.487935	0.056434	0.068658	0	0.039879	0.117568	0.230081	0.705501	0.374451	1.56027	0.058369	0.252317	0.174361	0.098503	0.225142	0.221863	0.791565	1.06333	0.895811	0.579179	0.417191	2.22659	0.170343	0	0.107112	1.31025	0.76917	0.466469	0.859243	0.0416973	0.129176	0.880074	0.161682	0.181836	0.916902	1.07432	0.092485	FALSE
Nitab4.5_0008840g0010	0.533252	0.491269	0.646858	0.076555	0.37535	0.123886	0.329257	0.206885	0.205736	0	0.057147	0.382499	0.250564	0.53621	0.174297	0.142837	0	0.114389	0	0	0	0.123927	0	0	4.83543	4.43065	3.82586	0.218611	0.738813	0.172376	0.070626	0.326206	0.253659	0.156881	0.475088	1.11471	0.557126	0.19193	0.247293	0.146549	0.320357	0.085742	0	0.041309	4.36398	0.3766	0.21683	0.582225	FALSE
Nitab4.5_0003580g0030	12.3294	10.1362	10.3073	9.15496	7.51213	7.36243	9.71593	13.0376	8.78181	9.9211	8.23099	7.50127	22.035	24.0872	14.9887	10.917	10.9684	8.86911	9.89299	8.53244	9.58023	9.23074	11.5614	12.8143	25.1463	18.8847	22.3881	9.31388	16.8286	8.02239	10.9431	9.8099	13.4929	13.4002	34.0673	10.797	10.9243	8.00984	10.5118	8.55112	20.3703	10.2515	9.33522	11.2021	22.1397	11.3883	11.4153	19.4215	FALSE
Nitab4.5_0000319g0090	5.94659	3.46281	2.28801	2.9659	2.83045	1.47948	1.31359	1.19086	4.38891	1.12879	1.21543	1.99186	18.8618	44.7721	17.8175	2.75708	2.39162	2.90788	3.75421	5.19435	4.20428	3.66699	3.44461	3.71936	104.959	56.6537	50.8105	13.2855	31.4079	9.37056	5.64444	7.47503	28.7054	35.3169	128.379	24.7942	3.89914	2.42528	2.29779	1.44536	27.1505	2.68553	4.38428	3.61032	70.8078	18.0213	13.9416	62.83	FALSE
Nitab4.5_0009215g0050	6.93745	3.99211	5.7024	4.89286	6.00364	1.82887	4.36444	6.053	3.43138	5.85732	7.17865	7.71802	1.45721	1.1532	0.694612	2.36637	2.79943	2.1254	9.71647	5.94203	5.74966	1.67006	1.96027	3.85163	6.26662	7.17906	6.29444	6.86143	13.3512	12.3232	1.78505	4.22602	6.61987	8.66564	2.1308	13.0585	5.54399	4.24179	4.61627	6.918	1.10167	2.4304	7.13605	2.49399	6.58004	10.8453	4.21031	7.95164	FALSE
Nitab4.5_0007359g0010	10.148	14.898	14.8146	11.0013	11.2335	11.3584	15.3522	15.121	13.7123	8.76593	11.21	9.98784	13.6799	13.9754	13.4646	11.6066	9.65736	11.6982	9.36923	6.91689	10.1261	8.29179	7.8368	6.62794	2.30205	4.48135	3.79318	5.20095	6.41373	4.95153	6.45571	5.03418	6.9366	5.12857	5.86822	7.93838	13.2868	11.1977	14.7285	9.98791	13.7066	10.9874	8.80407	7.58551	3.52552	5.52207	6.14216	6.31172	FALSE
Nitab4.5_0000026g0440	6.17278	9.06782	8.25632	6.47351	6.90787	7.48413	8.17475	8.36879	9.22006	6.97843	6.77896	5.88215	3.50629	2.54205	2.11968	1.71993	1.8234	1.85688	1.7614	1.03044	1.53833	0.943848	1.38691	1.32726	2.75387	3.62171	4.5036	2.92809	4.57208	3.08671	4.04631	2.53646	4.57495	1.9485	4.23003	2.26088	7.8323	6.95517	8.58787	6.54651	2.72268	1.80007	1.44339	1.21934	3.62639	3.52896	3.71924	2.81314	FALSE
Nitab4.5_0000766g0090	0.132485	0.347306	0.183388	0.130223	0.113261	0.125428	0.453182	0.120796	0.291637	0.119069	0	0	4.05195	6.46725	1.22225	0	0.059893	0.048645	0.17335	0	0	0.178325	0.111077	0.024728	3.2148	1.2507	2.34649	0.642615	0.986401	0.245634	0	0.128723	0.442643	0.679768	3.5569	0.895336	0.22106	0.122971	0.288538	0.0396897	3.91382	0.0361793	0.0577833	0.10471	2.27067	0.624883	0.190455	1.71067	FALSE
Nitab4.5_0003587g0050	0.749103	1.63583	0.200447	1.00333	1.22717	1.00412	0.516343	0.746933	0.928254	1.06885	0.735157	0.904306	34.0905	30.1193	31.7303	20.5294	27.6081	18.2376	7.40886	12.0482	11.0002	26.339	17.1288	19.7118	7.68175	6.54418	7.33335	6.20608	3.30689	8.53174	5.83717	7.35039	8.619	3.83539	5.20406	5.43353	0.861794	1.07821	0.73051	0.90277	31.98	22.125	10.1524	21.0598	7.18643	6.0149	7.26885	4.82433	FALSE
Nitab4.5_0005169g0050	28.4113	20.3423	19.8376	30.8273	24.0821	20.0554	26.7459	26.8779	19.3514	24.6882	29.5858	23.2289	12.3549	9.61727	5.71287	9.83425	12.2424	15.7948	24.2833	19.3834	28.6072	13.2203	12.5091	13.3823	11.9229	10.7361	17.4812	19.9165	29.7002	19.208	24.0793	17.8266	25.2106	8.06305	12.6306	13.989	22.8637	24.9883	24.3251	25.8343	9.22835	12.6238	24.0913	13.0372	13.3801	22.9415	22.3722	11.5609	FALSE
Nitab4.5_0000586g0010	2.25224	1.48034	1.31461	3.49695	2.02971	1.71017	2.04204	1.64902	1.30667	2.03182	2.52013	1.43683	16.8329	15.795	3.48074	1.24864	2.8612	3.17097	4.43275	2.62221	2.4583	5.86367	2.87924	3.39144	32.1344	32.3855	22.8943	6.52656	9.52276	5.05548	7.37145	6.84649	13.151	5.63876	15.9446	7.09315	1.6824	2.41228	1.66591	1.99626	12.0362	2.42694	3.17109	4.04479	29.1381	7.03493	9.12298	9.55882	FALSE
Nitab4.5_0003954g0010	0.728784	1.15641	0.499166	0.957966	1.14603	1.84118	1.22279	0.234344	1.21488	0.356807	0.128394	0.75002	0.867777	0.837551	0	3.20763	2.11044	3.95577	20.0775	2.16585	5.87857	1.90402	2.78306	5.34466	0.738646	1.64704	1.56509	2.43951	1.17842	3.33129	1.17573	2.17705	2.04847	2.99174	1.11402	1.94199	0.794787	1.31506	0.890669	0.41174	0.568443	3.09128	9.37397	3.34391	1.31692	2.31641	1.80042	2.01592	FALSE
Nitab4.5_0002329g0040	0.49438	0.187695	0.352749	0.327846	0.315801	0.228177	0.17655	0.125019	0.328334	0.295878	0.58622	0.046535	7.04687	10.2387	0.700685	0.094651	0.139835	0.352126	0.30525	0.749106	0.34011	0.702353	0.487479	0.633832	25.9555	16.1215	17.9372	1.26373	3.31721	1.26114	2.31774	1.16957	6.65575	1.03078	8.84594	1.58243	0.344941	0.290608	0.209968	0.309544	5.99542	0.195537	0.464822	0.607888	20.0047	1.94736	3.38102	3.81971	FALSE
Nitab4.5_0000319g0100	1.15723	0	0	0.973438	1.52499	0.852672	1.6909	0.611039	1.4096	0.30124	1.16033	0.283295	16.6259	23.5354	21.2447	0.872971	2.10265	1.6656	2.18284	2.95414	0.891814	3.67135	2.81294	2.74155	80.0953	42.8673	46.499	3.04114	9.57872	3.92571	4.09194	4.25776	14.2409	7.85916	44.3057	13.775	0.385744	1.11703	1.23718	0.58162	20.4687	1.54707	2.0096	3.07528	56.4872	5.51519	7.5302	21.9799	FALSE
Nitab4.5_0007401g0010	47.0829	42.6921	50.8643	39.8272	47.9029	46.1238	48.9432	46.5219	53.0817	50.9848	41.8833	43.7916	27.7377	24.6488	22.0463	21.592	14.8853	12.1848	7.76571	10.3932	9.69685	15.0459	12.5238	12.9417	9.43002	18.6558	19.294	20.9998	21.4713	3.49466	11.7911	11.8795	11.3276	16.7842	16.4516	9.01623	46.8798	44.618	49.5156	45.5532	24.8109	16.2207	9.28524	13.5038	15.7933	15.3219	11.6661	14.084	FALSE
Nitab4.5_0000099g0200	43.4516	43.8601	52.4931	49.3533	42.6615	48.3208	50.9868	59.1071	46.8516	51.1953	50.4417	43.8024	0.518408	0.412527	0.277696	0.374536	0.341301	1.29418	1.02266	0.906446	2.17543	0.681405	0.85219	0.737297	4.29608	5.61064	5.26065	7.22939	10.0151	7.13379	8.35451	6.8811	10.4504	4.83033	4.26007	5.82453	46.6016	46.7785	52.3152	48.4798	0.402877	0.670004	1.36818	0.756964	5.05579	8.12609	8.562	4.97164	FALSE
Nitab4.5_0010570g0040	4.55962	3.86999	4.82699	4.14414	4.64109	3.81998	2.73443	5.05422	2.9966	4.2717	4.85163	2.37291	10.0675	11.9262	3.85478	2.42827	2.67135	1.61745	3.47054	1.56707	4.04132	2.69254	2.44292	2.38557	17.9363	17.0516	14.689	2.41687	5.62421	2.52835	3.02409	3.26945	5.49758	2.68443	6.94911	2.99006	4.41887	4.20174	3.59508	3.83208	8.61616	2.23902	3.02631	2.50701	16.5589	3.52314	3.93038	4.20786	FALSE
Nitab4.5_0007284g0050	37.4202	41.7778	25.0905	32.0945	40.2658	37.7238	39.0529	30.1843	42.1832	34.2568	29.0684	37.4069	123.942	119.325	119.479	79.1186	67.0578	70.0965	44.2026	75.801	49.3358	81.3777	86.4269	77.3696	88.689	84.8469	97.99	72.8591	79.6098	62.2392	53.8453	80.4493	66.0861	103.91	231.894	84.0214	34.7628	36.6947	37.1401	33.5774	120.915	72.091	56.4465	81.7247	90.5086	71.5693	66.7936	139.942	FALSE
Nitab4.5_0003991g0010	2.50105	1.99169	2.6368	1.85606	1.9943	1.98112	1.82366	2.60841	2.54966	1.75734	2.15666	1.77801	5.10031	7.3542	2.69888	2.14826	1.44355	1.21887	2.14511	2.11158	1.5404	1.76568	2.76193	2.4762	7.79231	7.94772	8.088	1.55722	3.4301	1.48448	2.10911	1.2579	2.90631	1.54607	3.7951	1.58193	2.37652	1.94382	2.32725	1.89733	5.05113	1.60356	1.93237	2.33461	7.94268	2.15727	2.09111	2.3077	FALSE
Nitab4.5_0001617g0080	2.82234	3.28715	4.55797	4.02073	3.49419	2.12829	4.58333	2.17489	4.54394	0.99041	1.92513	2.08215	26.7421	18.2643	20.0783	13.1935	17.821	27.2568	3.89082	10.8219	8.75533	16.7024	14.4484	13.2552	1.36071	1.84182	2.07324	4.9287	3.56962	4.12474	1.89822	3.02987	2.50609	3.96794	3.67269	3.9469	3.55582	3.2144	3.76739	1.6659	21.6949	19.4238	7.82269	14.802	1.75859	4.20769	2.47806	3.86251	FALSE
Nitab4.5_0005285g0010	0.095428	0.098215	0.028865	0.02672	0.108141	0	0.048144	0.113168	0.070022	0.084492	0.046679	0.023775	2.14403	3.33824	0.186363	0.014584	0.115042	0.053017	0.013874	0.042588	0.130205	0.227761	0.080009	0.028716	10.817	5.42301	5.93131	0.295914	0.26684	0.169651	0.34604	0.634731	1.1785	0.568132	4.35909	0.389164	0.0741693	0.0449537	0.0771113	0.0516487	1.88954	0.060881	0.0622223	0.112162	7.39044	0.244135	0.719758	1.77213	FALSE
Nitab4.5_0000718g0110	21.0454	11.5518	22.2912	16.0719	15.5612	10.4191	11.1533	20.3524	8.95635	12.2382	21.2612	17.808	3.75149	5.10868	4.4319	3.23238	0.865639	0.186074	0.372987	0.777111	0.293052	0.915256	0.814666	1.01732	22.378	17.1212	16.5552	11.3457	25.0711	4.77848	0.655454	6.26242	10.6313	20.8801	28.6488	13.4792	18.2961	14.0174	13.4874	17.1025	4.43069	1.42803	0.48105	0.915747	18.6848	13.7317	5.84972	21.0027	FALSE
Nitab4.5_0000022g0300	28.3315	17.4614	14.459	15.9142	13.988	11.2571	16.9329	21.814	17.7995	17.7657	16.5202	14.2559	68.9709	87.1834	23.084	9.05783	6.87221	10.9031	13.7367	18.89	7.84695	18.7037	17.4078	18.4854	199.102	118.597	147.533	44.0334	90.2906	26.3116	16.1195	22.1148	61.331	33.5137	162.441	45.9842	20.084	13.7198	18.8488	16.1806	59.7461	8.94438	13.4912	18.199	155.077	53.5452	33.1884	80.6462	FALSE
Nitab4.5_0009955g0020	0.891061	0	0.965173	0.489772	0.627756	0.909745	0.864395	0.879184	0.960471	0.734978	0.841309	0.835285	8.16123	8.72626	6.94468	3.54932	1.46206	1.7284	1.81558	2.41114	1.62058	4.25946	4.28024	2.7407	10.7872	8.35121	9.72593	3.56886	6.19548	3.75497	3.58463	1.93188	3.92388	6.32355	14.3885	6.43091	0.618745	0.675758	0.90135	0.803857	7.94406	2.2466	1.9491	3.76013	9.62146	4.50644	3.1468	9.04764	FALSE
Nitab4.5_0001936g0080	3.54885	4.40988	5.01969	4.79561	6.50652	4.15793	4.99019	2.66502	2.19704	5.25123	4.50143	4.11887	5.63244	4.01769	0.784556	2.75671	7.48236	5.30669	12.3767	14.3592	37.1899	10.7255	5.84805	8.55646	7.93967	4.15762	10.394	7.96421	9.95141	23.342	13.9504	16.8593	31.3281	5.2674	10.0821	13.0014	4.32614	5.15335	3.28408	4.62385	3.47823	5.18192	21.3086	8.37667	7.49709	13.7525	20.7126	9.45031	FALSE
Nitab4.5_0008656g0020	19.1841	10.6888	14.8393	22.4999	19.3766	13.9123	13.3129	16.1379	7.6482	16.7854	26.4603	28.6241	3.68289	3.67588	0.475547	2.8263	2.52656	6.12039	14.406	9.51085	18.6703	4.43954	2.47327	4.58836	17.0509	7.52966	12.6611	14.4908	24.9504	24.0457	5.38885	15.429	12.9005	16.7259	12.4027	16.5792	14.9041	18.5963	12.3664	23.9566	2.61144	3.82442	14.1957	3.83372	12.4139	21.1623	11.2395	15.2359	FALSE
Nitab4.5_0004108g0020	19.077	18.8969	10.1868	22.3436	19.9936	16.5096	16.1736	3.81712	9.77883	10.7568	11.9347	19.9934	24.8244	14.1394	9.67738	24.4652	20.669	87.739	72.5012	66.4391	141.158	42.6839	43.4087	44.5862	11.3507	5.88042	11.4818	24.5769	31.3133	38.8483	7.01239	11.3624	20.1208	13.909	14.5014	19.5737	16.0536	19.6156	9.92319	14.2283	16.2137	44.2911	93.3661	43.5596	9.57097	31.5795	12.8319	15.9947	FALSE
Nitab4.5_0009017g0020	12.6714	10.2402	8.13558	8.10538	9.35056	8.37346	13.5987	13.8331	12.016	10.4744	9.2647	7.47676	19.9351	22.2002	16.5814	19.968	14.4132	16.1164	12.6908	10.9761	12.8473	14.8791	15.9643	15.5605	12.2455	11.16	12.2873	8.32212	9.04786	9.53352	14.1683	17.3187	16.4354	9.32199	9.86375	13.4631	10.3491	8.6098	13.1493	9.07194	19.5722	16.8325	12.1714	15.468	11.8976	8.96783	15.9741	10.8829	FALSE
Nitab4.5_0004661g0080	4.6261	5.37421	7.17698	4.53573	5.73703	5.57139	6.92013	5.60077	6.14437	4.3224	3.90989	5.37206	9.49588	8.92967	15.9264	8.50135	10.4609	10.4761	5.23596	5.76297	4.19022	9.89538	7.39846	7.6826	4.90946	7.09743	5.64097	6.44633	5.32241	7.84558	6.14355	9.57833	7.10068	7.62455	5.02781	5.98721	5.72576	5.28138	6.22176	4.53478	11.4506	9.81281	5.06305	8.32548	5.88262	6.53811	7.60752	6.21319	FALSE
Nitab4.5_0000273g0150	4.00733	1.06996	6.06673	1.46956	1.37437	0.622926	1.84353	2.17496	0.960708	0.195514	0.040059	0.930015	0.205934	1.77854	2.17566	0.049293	0	0	0	0	0	0.20047	0.182392	0	1.32864	3.31069	1.43701	1.92525	1.18573	0	0.194982	0	0	1.06452	0.233967	0.391005	3.71467	1.15562	1.65973	0.388529	1.38671	0.016431	0	0.127621	2.02545	1.03699	0.064994	0.563162	FALSE
Nitab4.5_0004478g0010	7.28075	6.52878	5.24562	6.43197	5.56786	5.9358	4.22598	5.84963	4.63896	5.37457	7.27911	4.96967	6.73499	5.07428	2.40424	2.83516	2.31482	2.85181	2.22475	2.65533	1.82866	3.17906	3.02913	2.63317	19.4909	19.9765	20.5611	4.7993	6.6162	4.35985	5.11677	3.74488	6.56177	3.46619	9.47073	4.24825	6.35172	5.97854	4.90486	5.87445	4.73784	2.66726	2.23624	2.94712	20.0095	5.25845	5.14114	5.72839	FALSE
Nitab4.5_0000370g0010	3.44087	4.76991	4.43722	4.95138	5.9685	4.81339	5.3525	3.66715	5.64367	4.34116	4.43871	4.19669	7.50007	5.61507	2.85632	8.33256	7.96481	12.1712	12.7452	9.89684	17.0236	8.0709	8.77759	7.18852	1.25362	2.27819	2.26428	6.10166	6.82414	4.08764	5.19849	4.19426	6.31703	2.55863	2.50799	4.15883	4.216	5.24442	4.88778	4.32552	5.32382	9.48952	13.2219	8.01233	1.93203	5.67115	5.23659	3.07515	FALSE
Nitab4.5_0000754g0290	5.10274	7.43885	5.9946	6.00669	6.96594	6.4781	7.81816	7.29302	8.35455	5.26972	6.04507	2.8503	5.89332	5.94451	6.12627	6.01534	6.28034	7.30669	2.954	3.38216	3.40234	5.2105	5.42759	6.46333	13.6914	12.4429	9.49434	4.67939	4.15917	4.32825	6.2675	4.53743	3.78056	3.08619	4.28525	3.65709	6.17873	6.48358	7.82191	4.7217	5.98803	6.53412	3.24617	5.70047	11.8762	4.38894	4.86183	3.67618	FALSE
Nitab4.5_0005908g0010	0	0	0	0	0	0	0	0.303554	0	0.059843	0.632199	0.060038	2.64268	2.73696	1.05616	0.121708	0	0.065196	0	0	0	0	0.111653	0.368876	111.235	116.558	49.2168	0.05113	0.124172	0	0.060379	0.12939	0.111153	0	0.855838	0.065951	0	0	0.101185	0.250693	2.14527	0.0623013	0	0.160176	92.3364	0.058434	0.100307	0.307263	FALSE
Nitab4.5_0007913g0020	11.3235	7.90604	11.5943	7.15523	7.68145	6.67104	9.86298	10.8423	9.73269	7.22499	9.07734	5.84309	2.60482	3.83921	0.860191	3.05713	2.55105	4.01838	7.14981	6.45864	8.48658	2.84165	4.5675	4.21801	3.38786	4.23488	4.62695	6.33012	6.01816	3.05693	7.50624	4.38828	8.88671	2.58157	1.88563	4.19789	10.2746	7.16924	10.146	7.38181	2.43474	3.20885	7.36501	3.87572	4.08323	5.13507	6.92707	2.88836	FALSE
Nitab4.5_0001562g0060	1.21385	0.243484	0.060304	0.187004	0.334262	0.242106	0.183868	0.178946	0.754078	0.235707	0.247678	0.245738	2.25633	4.49427	0.61135	0	0.058491	0	0.114387	0.058841	0.067095	0.104326	0.003756	0.206869	5.87869	6.57783	5.49036	0.125869	1.36312	0.278381	0.273296	0.318524	0.580809	0.210506	0.865339	0.064941	0.50588	0.254457	0.372297	0.243041	2.45398	0.019497	0.0801077	0.104984	5.98229	0.589123	0.390876	0.380262	FALSE
Nitab4.5_0008280g0010	15.0657	12.4282	11.5915	15.1637	11.2916	12.5138	11.8571	17.4204	9.54043	13.2021	11.229	12.1603	57.6343	67.7901	36.5753	44.0451	22.1165	16.8134	23.9199	26.9036	18.987	31.1527	37.0906	35.2896	31.9305	34.7442	41.7864	27.6575	29.2558	15.7825	22.3144	24.2182	34.2246	18.3316	41.6769	24.2034	13.0285	12.9897	12.9393	12.1971	53.9999	27.6583	23.2702	34.511	36.1537	24.2319	26.9191	28.0706	FALSE
Nitab4.5_0000704g0030	81.2153	99.7264	70.3162	91.4007	91.1064	132.091	95.9407	74.1422	82.9239	102.535	107.499	79.1827	74.9394	81.3407	44.6182	100.103	81.2739	80.8695	194.392	137.482	209.168	96.7036	97.0812	103.046	36.184	69.2371	60.7907	107.358	90.4872	91.8095	119.355	68.3983	76.7652	54.3419	35.9052	49.9949	83.7527	104.866	84.3356	96.4053	66.9661	87.4153	180.347	98.9436	55.404	96.5516	88.1727	46.7473	FALSE
Nitab4.5_0001237g0010	4.07568	1.81653	1.51723	2.50977	2.56349	1.03395	2.19594	1.2846	2.38781	1.35658	2.09115	1.99418	12.1923	18.6285	2.76592	0	0.268652	0.654596	1.33828	0.297763	0.664377	1.15438	1.01725	1.12928	49.6345	46.6695	44.4785	1.62339	8.36102	1.73121	4.24232	1.21638	7.79413	6.67263	26.9691	1.54606	2.46981	2.03573	1.95612	1.81397	11.1956	0.307749	0.766807	1.1003	46.9275	3.90521	4.41761	11.7293	FALSE
Nitab4.5_0005407g0020	26.3689	19.6794	22.9721	19.4903	20.4953	15.3447	21.9103	23.8949	18.6343	20.8764	16.8407	23.8775	0.262437	0.498439	0.590955	1.26203	0.463119	0.705013	3.68178	2.23391	1.96507	0.638328	0.69267	0.850985	1.44943	3.9835	2.22687	6.30051	8.60353	5.76953	1.46274	1.74869	2.19489	4.10107	0.94198	3.31557	23.0068	18.4434	21.4798	20.5315	0.45061	0.810054	2.62692	0.727328	2.55327	6.89119	1.80211	2.78621	FALSE
Nitab4.5_0000308g0020	5.05043	7.1974	10.6341	6.25846	6.31591	5.4873	11.8149	9.7674	7.21056	8.85336	7.51884	7.22152	2.75191	3.99403	7.73614	3.43329	2.90022	2.51235	1.43251	1.70029	0.839006	2.0658	2.07355	0.989641	1.03202	3.1024	2.24905	3.37285	2.06324	4.33232	2.76921	3.71959	1.76501	3.36309	2.97432	2.69016	7.6273	6.02056	9.59761	7.86457	4.82736	2.94862	1.32394	1.70966	2.12782	3.25613	2.75127	3.00919	FALSE
Nitab4.5_0004163g0010	2.99634	2.21102	3.02476	3.92541	1.66779	3.06432	2.30922	2.7691	2.47027	2.65476	3.44803	4.0218	6.93418	8.00867	6.90225	4.76547	4.68002	2.42968	1.79896	2.5772	1.35004	3.58062	3.26041	3.01693	1.56213	3.75794	1.94492	3.9355	5.98522	7.44301	1.07158	2.52351	3.97591	5.81218	1.73332	2.96785	2.74404	2.88584	2.51619	3.37486	7.2817	3.95839	1.90874	3.28598	2.42166	5.78791	2.52367	3.50445	FALSE
Nitab4.5_0001870g0010	6.46102	6.0454	5.83948	4.50261	4.72363	4.36001	3.56591	5.67148	4.19848	5.47448	4.45019	3.51046	15.3347	14.2715	10.4632	10.4691	8.32753	15.0439	6.54108	7.3977	5.58416	11.8976	12.8426	8.77881	3.75749	8.08829	9.41	7.08258	8.32673	5.13593	4.34819	2.03401	4.12794	5.62986	3.79439	6.05427	6.1153	4.52875	4.47862	4.47837	13.3565	11.2802	6.50765	11.173	7.08526	6.84841	3.50338	5.15951	FALSE
Nitab4.5_0001361g0010	0	0	0	0	0	0	0	0	0	0	0	0	0.843339	0.172679	0.356918	0	0	0	0	0	0	0.288226	0.076006	0	1.61754	1.79114	1.21775	0.152229	0.092579	0	0.180671	0.677542	0.578285	1.60692	0.744629	0.121364	0	0	0	0	0.457645	0	0	0.121411	1.54215	0.0816027	0.478833	0.824306	FALSE
Nitab4.5_0009215g0020	0	0.516983	0	0	0.081828	0	0	0	0	0	0	0	1.39713	0.674197	0.980657	0	0	0	0	0	0	0	0	0	7.989	6.88621	5.73773	0	0	0	0	0	0	0	0.193138	0.217894	0.172328	0.027276	0	0	1.01733	0	0	0	6.87098	0	0	0.137011	FALSE
Nitab4.5_0001428g0140	4.57847	3.2723	4.30032	3.0822	2.24065	2.69281	4.25547	3.33989	4.62299	3.98031	3.56063	4.28768	18.5938	14.1551	13.4501	7.26068	14.8719	15.2946	5.211	7.92199	7.0469	15.386	9.3336	10.1064	8.78735	6.82399	8.84984	6.97737	7.03967	11.4982	7.55882	11.9003	10.9812	6.06766	9.89491	12.7112	4.05036	2.67188	4.07279	3.94287	15.3996	12.4757	6.72663	11.6087	8.15373	8.50508	10.1468	9.55792	FALSE
Nitab4.5_0001160g0210	36.0864	37.2438	30.1796	47.3738	44.7376	44.1684	43.0165	46.2117	44.2754	47.8765	45.0798	51.531	7.13712	5.11289	12.8024	5.03685	5.55454	8.35448	3.18898	4.01767	4.52439	6.00819	6.34533	5.6276	24.2396	15.8643	18.1719	9.09329	12.5282	10.8327	7.24562	8.87491	10.4726	10.418	7.28065	7.56518	34.5033	45.4266	44.5012	48.1625	8.35082	6.31529	3.91034	5.99371	19.4253	10.8181	8.86438	8.42126	FALSE
Nitab4.5_0000030g0370	20.4646	21.3583	16.0531	23.392	20.4116	18.9246	22.5027	23.9788	22.2362	22.9786	21.1462	18.9773	15.4686	16.1387	4.03589	12.9503	16.8863	18.9884	33.8656	20.0423	49.1713	17.2505	15.3879	16.9579	11.3542	15.8422	15.0666	28.7491	46.0279	33.6195	29.374	20.348	42.9309	14.266	14.82	24.7407	19.292	20.9094	22.9059	21.0341	11.8811	16.275	34.3597	16.5321	14.0876	36.1322	30.8843	17.9422	FALSE
Nitab4.5_0000231g0180	0.210672	0	0.915392	0.255136	0.493954	0.108743	0.186951	0.192085	0.567994	0.271142	0.160337	0.287362	0.606613	1.34476	0.552593	0	0	0	0	0.028747	0	0	0	0	10.9847	10.4488	10.3595	0.046591	0.548488	0.508116	0.119223	0.330518	0.736908	0.213073	2.10705	0.109821	0.375355	0.285944	0.315677	0.239614	0.834655	0	0.00958233	0	10.5977	0.367732	0.39555	0.809981	FALSE
Nitab4.5_0008568g0060	2.2314	1.2456	4.46467	3.47473	1.26528	2.11389	1.99885	2.32265	2.66832	2.21584	4.23912	1.9031	10.7382	9.58669	7.49716	7.3501	4.33249	3.60653	1.3303	2.60285	1.837	4.01489	3.1379	3.97118	4.04161	4.59717	2.84643	8.53254	5.90435	4.03467	1.72562	10.0576	13.2624	9.84171	4.41077	8.71797	2.64722	2.28463	2.32994	2.78602	9.274	5.09638	1.92338	3.70799	3.8284	6.15719	8.34857	7.65682	FALSE
Nitab4.5_0000006g0480	0.604863	0.63399	0.561488	0.410163	0.870504	0.673753	0.311233	0.213428	0.494529	0.210376	0.417818	0.401018	3.87519	5.29288	0.951803	0.703897	1.09688	1.05323	0.817025	0.924021	0.449376	1.2671	1.09211	1.10265	11.279	7.62064	9.31503	2.26733	3.00372	1.16413	1.11679	0.971296	2.86607	1.09812	5.24859	1.70455	0.600114	0.651473	0.33973	0.343071	3.37329	0.951333	0.730141	1.15395	9.40489	2.14506	1.65139	2.68375	FALSE
Nitab4.5_0000626g0060	2.93056	0.50395	1.86485	5.34868	1.06919	1.24788	0.524878	0.615253	1.63083	3.5284	1.64218	0.723112	11.1977	17.3308	10.1016	1.69918	1.57957	2.18102	2.87529	0.652334	1.17227	3.98067	5.44502	1.31002	34.2138	18.1354	19.1554	4.00693	4.32526	2.90094	9.33862	3.29788	6.53627	6.32925	12.0743	4.06349	1.76645	2.55525	0.923654	1.96456	12.8767	1.81992	1.56663	3.57857	23.8349	3.74437	6.39092	7.489	FALSE
Nitab4.5_0001809g0010	4.17035	6.061	4.10971	4.98164	6.26239	4.18493	11.0575	9.31126	8.06109	5.43272	4.76706	4.22744	5.72375	5.87296	5.30118	4.44206	5.55081	7.66807	2.44275	2.97405	3.48853	4.47794	4.60202	3.56194	3.48927	3.3659	3.74331	3.17559	4.93664	4.8131	4.0714	5.59767	6.64222	4.47621	7.62776	4.31977	4.78035	5.14299	9.47661	4.80907	5.63263	5.88698	2.96844	4.21397	3.53282	4.30844	5.43709	5.47458	FALSE
Nitab4.5_0001560g0050	16.6757	19.0697	25.2733	20.1747	15.4819	17.0672	18.7415	15.0523	13.0242	17.3573	14.7293	13.9297	15.6123	16.2059	6.49806	26.8375	20.3575	12.5946	30.7128	34.5253	35.0517	20.1594	17.2663	18.6157	11.1073	14.7194	20.2844	39.4755	32.7114	27.0255	18.4483	12.7436	19.2252	7.38072	8.55166	8.52768	20.3396	17.5746	15.606	15.3388	12.7721	19.9299	33.4299	18.6805	15.3704	33.0708	16.8057	8.15336	FALSE
Nitab4.5_0001648g0030	1.39256	0.134127	0.43369	2.90649	1.51735	0.497913	0.300813	0.232086	0.619191	0.629334	0.109009	1.12748	17.2635	19.6989	15.3351	1.76739	1.16058	0.861157	3.8576	1.12217	1.80968	1.90375	2.50533	3.40884	74.1788	30.6415	41.9114	6.73162	6.80536	6.68473	34.539	9.8258	21.2359	11.9739	38.6442	14.2274	0.65346	1.64058	0.38403	0.621939	17.4325	1.26304	2.26315	2.60597	48.9106	6.74057	21.8669	21.6152	FALSE
Nitab4.5_0009058g0010	3.2436	5.32933	4.08903	3.24186	5.23683	5.2932	3.74043	1.58136	8.29152	2.41535	3.74064	1.46405	68.3471	41.7382	31.4566	10.9641	10.4631	14.6882	9.72996	15.8651	6.43315	31.1575	24.2749	22.3119	243.279	92.2129	134.809	25.5735	34.502	19.9826	15.549	22.2102	45.949	37.2405	127.037	35.3829	4.22065	4.59063	4.53777	2.54001	47.1806	12.0384	10.6761	25.9148	156.767	26.686	27.9027	66.5536	FALSE
Nitab4.5_0004330g0030	32.0754	15.1013	16.6565	16.3421	25.8744	9.90451	22.2415	27.9094	19.9839	16.5916	14.3036	10.6004	136.032	168.226	110.698	16.238	23.0802	18.2495	23.366	24.3478	15.9693	34.4478	37.8631	59.4154	1130.01	546.686	656.258	14.0092	138.973	42.1519	21.5933	29.1756	71.3713	31.9478	305.926	66.7486	21.2777	17.3737	23.3783	13.8319	138.318	19.1892	21.2277	43.9088	777.652	65.0449	40.7134	134.874	FALSE
Nitab4.5_0002137g0020	6.68259	10.5404	7.84849	8.33578	10.5584	14.1217	13.5532	10.3289	12.833	14.6142	11.7629	8.98078	21.5337	23.5764	12.0892	19.3828	14.398	11.3001	9.4939	9.04196	8.39246	15.8249	14.7769	12.6091	3.61279	9.13524	5.66219	11.9106	10.1721	4.67262	11.7807	8.20157	13.0608	7.10775	7.97178	6.41592	8.35715	11.0053	12.2384	11.786	19.0664	15.027	8.97611	14.4036	6.13674	8.91842	11.0144	7.16515	FALSE
Nitab4.5_0000993g0120	4.85067	9.31477	6.24083	3.66135	5.89463	4.35047	9.08023	8.66195	8.02298	6.34729	3.99924	3.95944	21.0722	30.9109	19.3363	22.5875	14.6702	8.96188	10.7228	13.562	7.44871	19.1779	21.3423	19.1499	13.5593	16.6367	22.6646	13.6099	14.1858	9.90414	13.5084	13.7415	11.0124	16.8557	21.0338	18.7418	6.80209	4.63548	8.58839	4.76866	23.7731	15.4065	10.5778	19.89	17.6202	12.5666	12.7541	18.8771	FALSE
Nitab4.5_0001863g0220	3.30043	1.36947	4.47763	4.4793	6.22081	1.46199	5.48738	6.26377	4.71127	2.91656	4.786	2.03915	24.4678	16.7615	10.162	0.275329	0.922659	0.522519	2.30834	1.29591	0.238433	0.867922	1.39532	3.70698	515.782	357.658	203.308	0.967445	0.537163	3.61814	6.22051	3.16432	6.78143	1.06104	17.8006	4.69447	3.04918	4.05404	5.48747	3.24724	17.1304	0.573502	1.28089	1.99007	358.916	1.70758	5.38875	7.85203	FALSE
Nitab4.5_0001599g0100	2.58802	4.03571	2.45816	5.00637	2.9227	4.00674	2.49689	3.04382	4.65087	3.22703	3.8565	3.35301	6.27036	7.06866	6.98683	6.31083	7.78649	4.76724	3.03802	3.31815	3.43068	5.9073	5.67962	5.22708	3.29283	3.85787	5.3352	4.83282	3.00263	2.77749	3.94165	4.0129	3.29559	2.79441	2.48043	3.40678	3.02729	3.97861	3.39719	3.47885	6.77529	6.28819	3.26228	5.60467	4.16197	3.53765	3.75005	2.89388	FALSE
Nitab4.5_0000038g0040	7.26572	13.0866	9.22657	6.45843	8.74455	14.9222	12.9633	15.2909	15.5177	12.2145	6.72837	10.0087	23.914	25.6413	51.3879	46.72	50.9023	20.3709	4.68433	14.9205	5.634	23.8322	31.6054	24.7233	9.65531	20.638	21.8511	23.8024	12.3089	11.2749	23.394	21.3513	9.84935	12.2234	6.35725	8.22584	9.85965	10.0417	14.5906	9.65053	33.6477	39.3311	8.41293	26.7203	17.3815	15.7954	18.1982	8.9355	FALSE
Nitab4.5_0002344g0080	2.00335	0.945378	1.97922	1.0832	1.48366	0.991308	0.877148	1.46492	2.52119	0.869653	0.709131	0.42381	34.8608	28.1788	26.7144	2.60624	5.73506	5.68696	2.94069	5.55863	7.59499	9.2039	5.5351	5.6417	149.698	45.3515	60.6168	10.7225	11.3837	25.611	5.88702	19.3974	24.407	15.4199	85.1682	20.8517	1.64265	1.18606	1.62108	0.667531	29.918	4.67609	5.36477	6.79357	85.222	15.9057	16.5638	40.4799	FALSE
Nitab4.5_0011072g0030	2.70122	4.43219	4.25765	1.49127	2.03715	2.53022	2.56701	2.40901	2.72341	1.99106	1.86606	2.10487	6.33106	7.3507	4.04133	5.29772	5.93607	4.58102	2.79959	3.27927	3.99062	4.51837	4.12209	3.80965	2.68332	2.88966	2.72622	2.97019	4.29754	3.77347	2.72735	3.51824	3.33348	2.6694	3.32892	2.71335	3.79702	2.01955	2.56648	1.98733	5.9077	5.2716	3.35649	4.15003	2.7664	3.6804	3.19303	2.90389	FALSE
Nitab4.5_0000453g0130	0.815325	1.39073	1.26192	1.06091	0.527388	0.887866	1.37806	1.22992	1.45528	1.67379	0.70161	0.642116	3.64666	6.14583	2.70919	0.339272	0.437053	0.508158	0.382085	0.92861	0.621657	0.652369	0.986507	0.99314	22.611	25.3359	21.754	0.529181	1.47951	0.647611	0.424986	0.267889	1.44795	0.384093	6.82902	1.16213	1.15599	0.825388	1.35442	1.00584	4.16723	0.428161	0.644117	0.877339	23.2337	0.885433	0.713607	2.79175	FALSE
[truncated: 10,293 more rows]
[truncated: 18 more columns]
