# Supplementary material for: Integrative transcriptomic analysis reveals the molecular responses of tobacco to magnesium deficiency
Source: Front Plant Sci. 2024 Nov 25;15:1483217. doi: 10.3389/fpls.2024.1483217 (PMC11625586; doi:10.3389/fpls.2024.1483217)
Supplement: Supplementary Table 3 — DEGs in Mg0, Mg1/4, and Mg4 in comparison to Mg1 at 5, 15, and 25 DAT, respectively. [file Table3.xlsx]

## Sheet: DEGs at 5 DAT
Gene id	FPKM												The comparisons of Mg0_vs_Mg1, Mg1/4_vs_Mg1, and Mg4_vs_Mg1 at 5, 15 and 25 DAT, respectively						Nitab4.5_ID
	5 DAT
	5Mg0-1	5Mg0-2	5Mg0-3	5Mg1/4-1	5Mg1/4-2	5Mg1/4-3	5Mg1-1	5Mg1-2	5Mg1-3	5Mg4-1	5Mg4-2	5Mg4-3	cp01.5Mg1_vs_5Mg0	cp01.logFC	cp02.5Mg1_vs_5Mg1/4	cp02.logFC	cp03.5Mg1_vs_5Mg4	cp03.logFC
Nitab4.5_0003040g0170	0	0	0	3.78337	4.30823	3.6975	2.17202	3.50142	4.01214	4.49818	2.19409	4.27922	TRUE	-8.59651	FALSE	0.358132	FALSE	0.394297	#N/A
Nitab4.5_0007140g0010	2.30786	2.12743	2.15071	1.84698	1.69225	1.32911	0.612627	0.971857	0.781194	1.87144	2.25765	1.35074	TRUE	1.49597	TRUE	1.10649	TRUE	1.38978	Nitab4.5_0007140g0010.1 Regulator of chromosome condensation 1/beta-lactamase-inhibitor protein II, Regulator of chromosome condensation, RCC1
Nitab4.5_0001591g0240	0.169941	0.037996	0	0.334398	0.682486	0.702966	0.644151	0.822993	0.858215	0.365669	0.280428	0.459555	TRUE	-3.20938	FALSE	-0.347892	FALSE	-0.838742	Nitab4.5_0001591g0240.1 SPX, N-terminal
Nitab4.5_0003061g0020	0	0	0	0.085361	0.08932	0.80265	0.317321	0.329516	0.808338	0.3737	0.339554	0.094206	TRUE	-7.25373	FALSE	-0.47646	FALSE	-0.662411	Nitab4.5_0003061g0020.1 Myb domain, Homeodomain-like, SANT/Myb domain
Nitab4.5_0000256g0270	0.223006	0.199608	0.29427	0.344574	0.722882	0.844062	0	0	0	0	0.304169	0.112135	TRUE	6.99875	TRUE	8.4325	TRUE	6.36593	#N/A
Nitab4.5_0008594g0010	0	0	0	0.098492	0.128495	0.188137	0.101444	0.312564	0.040913	0.081906	0.063474	0	TRUE	-6.71813	FALSE	-0.101125	FALSE	-1.44212	Nitab4.5_0008594g0010.1 Ammonium transporter, Ammonium transporter AmtB-like domain, Ammonium transporter, conserved site
Nitab4.5_0003298g0050	0	0	0	0.148078	0.247427	0.625089	0.619982	0	0.521348	0.106941	0.179714	0.056096	TRUE	-8.67683	FALSE	-0.0543146	FALSE	-1.48425	Nitab4.5_0003298g0050.1 Lipase, class 3
Nitab4.5_0004985g0050	0	0	0	0.040302	0.085019	0.047311	0.106856	0.1234	0.202821	0.129918	0.092638	0.23373	TRUE	-6.6057	FALSE	-1.19461	FALSE	0.298928	Nitab4.5_0004985g0050.1 CBS domain, Immunoglobulin E-set
Nitab4.5_0007505g0060	0	0	0	0	0.984297	0	1.28252	1.68378	2.09696	0.258688	0.147341	0	TRUE	-7.22639	FALSE	-2.17822	FALSE	-2.99727	Nitab4.5_0007505g0060.1 Transcription factor, MADS-box
Nitab4.5_0005241g0040	5.93015	10.9706	9.5505	4.54075	6.80489	4.31877	3.06357	0.727918	2.66954	1.21376	2.02681	1.2636	TRUE	2.06722	FALSE	1.37275	FALSE	-0.305486	Nitab4.5_0005241g0040.1
Nitab4.5_0001112g0040	0.209918	0.0813	0.054309	0.440307	1.13367	0.636688	1.32883	1.3938	1.29781	0.336507	0.181743	0.423254	TRUE	-3.29183	FALSE	-0.760462	FALSE	-1.83724	#N/A
Nitab4.5_0000425g0180	0	0	0	0.307201	0.431547	0	0.147008	1.91976	0.659227	0.619681	0.510974	1.13919	TRUE	-7.71729	FALSE	-1.79815	FALSE	-0.0660251	#N/A
Nitab4.5_0000391g0200	0	0	0	0	0	0.056581	0.128814	0.148559	0.176933	0	0	0	TRUE	-6.38039	FALSE	-2.84861	TRUE	-6.38039	Nitab4.5_0000391g0200.1 Protein of unknown function DUF1262
Nitab4.5_0005554g0020	0.445446	0.471069	0.480453	0.502922	0.112031	0.636307	0	0	0.067603	0.456687	0.099351	0.149975	TRUE	4.1598	TRUE	4.03374	FALSE	3.36522	Nitab4.5_0005554g0020.1 Oxoglutarate/iron-dependent dioxygenase, Isopenicillin N synthase-like, Non-haem dioxygenase N-terminal domain
Nitab4.5_0003466g0070	0.740248	0	0	0.572	0.346265	0.697611	1.89239	0.631972	2.355	0.762906	0.526326	0.642963	TRUE	-2.67446	FALSE	-1.50244	FALSE	-1.05932	#N/A
Nitab4.5_0025058g0010	0	0	0	0.046354	0.191371	0.044273	0.137025	0.042999	0.225341	0.042384	0	0	TRUE	-6.56355	FALSE	-0.448282	FALSE	-3.02211	Nitab4.5_0025058g0010.1 Transcription factor GRAS
Nitab4.5_0002394g0010	1.10791	0	0	0.191388	0	0	0	0	0	0	0	0	TRUE	6.80331	FALSE	4.34685	FALSE	0	Nitab4.5_0002394g0010.1 AP2/ERF domain, DNA-binding domain
Nitab4.5_0000322g0190	0.209846	0.125767	0	0.195665	0.174502	0.097289	0	0	0	0.064887	0.067763	0.074233	TRUE	5.83965	TRUE	6.32218	FALSE	5.41052	Nitab4.5_0000322g0190.1 Transcription factor TFIIB, cyclin-like domain, Transcription factor TFIIB, Cyclin-like
Nitab4.5_0002857g0010	30.3829	23.3856	30.4762	37.8038	28.739	37.24	11.8497	11.8648	5.36929	22.1624	35.006	16.1534	TRUE	1.57066	TRUE	1.91373	TRUE	1.51246	Nitab4.5_0002857g0010.1 Oxidoreductase, molybdopterin-binding domain, NADH:cytochrome b5 reductase (CBR), Oxidoreductase, FAD-binding domain, Oxidoreductase, molybdopterin binding site, Moybdenum cofactor oxidoreductase, dimerisation, Ferredoxin reductase-type FAD-binding domain, Cytochrome b5-like heme/steroid binding domain, Immunoglobulin E-set, Cytochrome b5, heme-binding site, Nitrate reduct…
Nitab4.5_0000364g0040	0	0.03953	0.525139	0.038783	0	0.026234	0	0	0	0.157406	0.094025	0	TRUE	7.15152	FALSE	4.32659	FALSE	6.15387	Nitab4.5_0000364g0040.1 Glycosyltransferase AER61, uncharacterised
Nitab4.5_0008150g0020	0	0	0	0.180314	0	0.288984	0	0.290167	0.266512	0.114637	0.474227	0	TRUE	-6.58737	FALSE	-0.12674	FALSE	0.268399	Nitab4.5_0008150g0020.1 Protein kinase domain, Protein kinase-like domain, Protein kinase, ATP binding site, Serine/threonine- / dual specificity protein kinase, catalytic domain, Serine/threonine-protein kinase, active site
Nitab4.5_0007740g0010	0	0	0	0.054801	0.142989	0	0.225773	0	0.049091	0	0	0	TRUE	-5.84568	FALSE	-0.362372	TRUE	-5.84568	Nitab4.5_0007740g0010.1 Zinc finger, Dof-type
Nitab4.5_0009310g0060	0	0	0	0.26564	0.645784	0.611888	0	0.512286	0.446136	0.797715	0	0.087807	TRUE	-6.43421	FALSE	0.724885	FALSE	0.0878974	Nitab4.5_0009310g0060.1 RNA polymerase Rpc34-like, RNA polymerase Rpc34
Nitab4.5_0001585g0070	3.37319	1.86552	3.60747	3.82317	1.7636	2.29995	1.26932	1.20663	0.978562	2.44882	2.45319	2.07736	TRUE	1.39422	FALSE	1.27305	FALSE	1.21091	Nitab4.5_0001585g0070.1 UDP-glucuronosyl/UDP-glucosyltransferase
Nitab4.5_0004394g0050	1.10238	1.9117	0.800812	0.20806	0.829124	0.580469	0.055874	0.390643	0.163283	0.717089	0.262236	0.990701	TRUE	2.5555	FALSE	1.4121	FALSE	1.80928	#N/A
Nitab4.5_0001702g0120	0	0	0	0	0.694125	0	0.265514	0.201185	0.470911	0.175043	0.430988	0.283771	TRUE	-6.63728	FALSE	-0.381123	FALSE	0.168581	Nitab4.5_0001702g0120.1 Fibrillarin
Nitab4.5_0000410g0320	25.9073	25.8656	35.4211	34.1998	27.042	28.7525	18.9429	14.0226	10.9516	21.9459	30.7288	21.4488	TRUE	1.02402	TRUE	1.12126	FALSE	0.953786	Nitab4.5_0000410g0320.1 Sulphate transporter
Nitab4.5_0003871g0010	0.273426	0.668556	0.504641	0.268758	0.818133	0	0	0	0	0.368606	0	0.369808	TRUE	6.93809	TRUE	6.56041	FALSE	6.2268	#N/A
Nitab4.5_0001699g0070	0	0.300404	0.506798	0.911953	0.261748	0	0	0	0	0	0.186151	0.198074	TRUE	6.36463	TRUE	6.98425	FALSE	5.63331	Nitab4.5_0001699g0070.1
Nitab4.5_0000709g0070	16.9597	12.4457	18.0803	16.3758	13.6315	11.7008	7.12755	7.6837	3.3426	13.5875	13.656	13.9525	TRUE	1.42112	FALSE	1.2766	FALSE	1.38182	Nitab4.5_0000709g0070.1 ACT domain
Nitab4.5_0001971g0020	26.3693	22.4456	27.1001	32.4041	19.5843	23.0536	14.7781	12.1624	6.56977	21.8647	17.4521	23.5146	TRUE	1.21696	TRUE	1.24744	FALSE	1.11914	Nitab4.5_0001971g0020.1 Protein phosphatase 2C (PP2C)-like domain, Protein phosphatase 2C
Nitab4.5_0004582g0010	0	0	0	0.05208	0.046065	0.048801	0.38185	0	0.08793	0	0	0	TRUE	-6.56048	FALSE	-1.42671	FALSE	-6.56048	Nitab4.5_0004582g0010.1 Ion channel regulatory protein, UNC-93, Major facilitator superfamily domain, general substrate transporter
Nitab4.5_0000326g0040	0.492605	0.362935	0	3.46775	1.6852	1.5467	1.20226	1.82868	3.00393	1.33923	1.47967	2.46602	TRUE	-2.7101	FALSE	0.230217	FALSE	0.029769	Nitab4.5_0000326g0040.1 Target SNARE coiled-coil domain
Nitab4.5_0002097g0050	0	0	0	0.365819	0	1.4235	0.596673	1.868	0.575084	0	0	0.982222	TRUE	-6.96013	FALSE	-0.703029	FALSE	-1.3769	Nitab4.5_0002097g0050.1 Cytochrome P450, Cytochrome P450, E-class, group I, Cytochrome P450, conserved site
Nitab4.5_0000497g0130	0.037805	0.225056	0.228105	0.143517	0.225795	0.047675	0	0	0	0.176418	0.04738	0	TRUE	5.68401	FALSE	5.57744	FALSE	4.88286	Nitab4.5_0000497g0130.1 NADH dehydrogenase ubiquinone Fe-S protein 4, mitochondrial
Nitab4.5_0009182g0010	0.55405	0.200719	0	0.034736	0	0.22045	0	0	0	0.189551	0.31182	0	TRUE	6.69368	FALSE	5.16264	FALSE	6.17823	Nitab4.5_0009182g0010.1 Phosphatase PHOSPHO-type, HAD-like domain, Pyridoxal phosphate phosphatase-related, HAD-superfamily hydrolase, subfamily IB, PSPase-like
Nitab4.5_0004743g0020	0	0	0	0.761513	0.321715	0.228399	0.442686	0	0.500133	0.086821	0	0	TRUE	-6.23644	FALSE	0.527581	FALSE	-3.07048	Nitab4.5_0004743g0020.1 Protein of unknown function DUF1068
Nitab4.5_0000014g0440	0	0	0	0.17947	0	0.136973	0.108872	0	1.17425	0.23478	0.409958	0	TRUE	-6.99954	FALSE	-1.80403	FALSE	-0.780468	Nitab4.5_0000014g0440.1 Ninja
Nitab4.5_0007144g0030	0.142181	0.493702	0	0.519001	1.02851	0.304031	1.54769	0.735163	2.57127	0.464171	0	0.493077	TRUE	-2.78522	FALSE	-1.24363	FALSE	-2.02992	Nitab4.5_0007144g0030.1 EF-hand domain pair, EF-Hand 1, calcium-binding site, EF-hand domain
Nitab4.5_0010219g0010	0	0	0	0.044477	0.322522	0	0.235386	0.319885	0.229956	0.059712	0.071579	0.049857	TRUE	-7.22077	FALSE	-0.985986	FALSE	-1.83124	Nitab4.5_0010219g0010.1 Protein kinase domain, Protein kinase-like domain, Serine-threonine/tyrosine-protein kinase catalytic domain
Nitab4.5_0000960g0030	0.218479	0.137407	0.134788	0.265475	0.339659	0.366518	0.414104	0.512507	1.12592	0.266881	0.282795	0.360002	TRUE	-1.9941	FALSE	-0.971789	FALSE	-0.942203	Nitab4.5_0000960g0030.1 Kinesin, motor domain, P-loop containing nucleoside triphosphate hydrolase, Kinesin-like protein, Kinesin, motor region, conserved site
Nitab4.5_0000359g0190	61.3446	77.796	39.9488	156.186	111.088	141.56	52.6351	26.6256	42.5374	55.2595	137.383	92.5486	FALSE	0.602211	TRUE	1.8398	TRUE	1.43314	#N/A
Nitab4.5_0001488g0050	1.29358	1.46759	1.4706	2.4007	2.23736	1.79303	0.872028	0.392406	0.507014	1.76643	0.943859	1.3378	FALSE	1.27996	TRUE	1.93195	FALSE	1.3951	Nitab4.5_0001488g0050.1 Galactose oxidase, beta-propeller, Kelch repeat type 1
Nitab4.5_0005570g0030	4.15186	2.97527	3.58725	5.61059	5.12472	6.20949	1.56567	1.75738	3.05306	4.15077	4.40515	3.69527	FALSE	0.791107	TRUE	1.48613	FALSE	1.14271	Nitab4.5_0005570g0030.1 Protein prenyltransferase, alpha subunit
Nitab4.5_0005184g0020	2.34292	2.69548	1.67971	4.78265	4.66448	3.38575	1.67232	1.54616	1.73163	4.00188	3.93062	3.99464	FALSE	0.474605	TRUE	1.45026	TRUE	1.47098	Nitab4.5_0005184g0020.1 Beta-hexosaminidase subunit alpha/beta, Glycoside hydrolase, catalytic domain, Glycoside hydrolase family 20, catalytic core, Glycoside hydrolase, superfamily
Nitab4.5_0003074g0030	55.7175	49.8864	14.522	135.548	93.2257	103.976	32.2802	20.7786	35.3961	111.22	66.6032	109.147	FALSE	0.503877	TRUE	2.00444	TRUE	1.92394	#N/A
Nitab4.5_0001801g0070	3.94662	4.47963	6.12837	1.15172	0.586378	0.20372	4.28946	1.9538	5.33974	1.98119	3.94109	2.60842	FALSE	0.368896	TRUE	-2.449	FALSE	-0.22394	Nitab4.5_0001801g0070.1
Nitab4.5_0001614g0060	10.6826	12.838	9.41324	15.5995	11.8523	12.2631	5.73549	5.53489	3.58526	11.5078	10.4827	12.2163	FALSE	1.18142	TRUE	1.50129	TRUE	1.41188	Nitab4.5_0001614g0060.1 Protein of unknown function DUF1005
Nitab4.5_0001793g0130	6.96405	3.72115	2.49446	7.0107	7.26174	6.79463	1.55995	2.96396	1.31691	3.32512	4.61019	3.93204	FALSE	1.22074	TRUE	1.91628	FALSE	1.21121	Nitab4.5_0001793g0130.1 Phox/Bem1p
Nitab4.5_0010705g0010	0.501301	1.31863	1.08069	0.720643	2.1725	0.981885	0.263105	0.10425	0.143863	0.541847	0.734944	0.835665	FALSE	2.5078	TRUE	2.97398	FALSE	2.242	Nitab4.5_0010705g0010.1 Protein of unknown function DUF241, plant
Nitab4.5_0010331g0010	21.0023	20.604	25.8237	15.6507	17.2225	8.79404	25.6169	39.0746	36.5429	31.0201	25.0449	19.045	FALSE	-0.553115	TRUE	-1.1982	FALSE	-0.235331	Nitab4.5_0010331g0010.1
Nitab4.5_0002415g0020	12.0499	16.091	10.6821	21.0775	14.5253	17.7213	8.35542	6.8167	4.97255	13.6185	12.5087	15.0668	FALSE	0.979251	TRUE	1.48911	FALSE	1.2437	Nitab4.5_0002415g0020.1 Protein of unknown function DUF1005
Nitab4.5_0002269g0030	26.3756	13.8223	15.7206	28.296	22.2105	19.4012	7.39423	10.3446	9.83721	15.7981	24.0312	25.7819	FALSE	1.07529	TRUE	1.42467	TRUE	1.4605	Nitab4.5_0002269g0030.1 Fatty acid hydroxylase
Nitab4.5_0023821g0010	36.3263	25.4767	32.1419	41.7086	30.7199	45.9812	13.0812	16.3612	6.60189	26.6942	47.8976	16.644	FALSE	1.419	TRUE	1.79088	FALSE	1.50718	Nitab4.5_0023821g0010.1 Riboflavin synthase-like beta-barrel, NADH:cytochrome b5 reductase (CBR), Cytochrome b5-like heme/steroid binding domain, Oxidoreductase, molybdopterin-binding domain, Oxidoreductase, molybdopterin binding site, Ferredoxin reductase-type FAD-binding domain, Moybdenum cofactor oxidoreductase, dimerisation, Eukaryotic molybdopterin oxidoreductase, Flavoprotein pyridine nucle…
Nitab4.5_0000373g0270	1.83354	2.51573	3.43022	3.27835	4.88847	4.01521	2.00874	2.08111	1.40634	2.79137	2.88991	2.60797	FALSE	0.523153	TRUE	1.22296	FALSE	0.790738	Nitab4.5_0000373g0270.1 NAD(P)-binding domain, NAD-dependent epimerase/dehydratase
Nitab4.5_0000394g0080	46.1285	48.4337	20.5609	79.4838	66.3142	71.2925	39.874	19.4391	15.8546	51.8235	45.3949	65.1508	FALSE	0.664822	TRUE	1.61737	FALSE	1.33286	#N/A
Nitab4.5_0003884g0010	0.062995	0.376686	0	0	0	0	0.191326	0.278953	0.166404	0	0	0	FALSE	-0.517918	TRUE	-6.80457	TRUE	-6.80457	Nitab4.5_0003884g0010.1 Armadillo-like helical, U box domain, Armadillo-type fold, Zinc finger, RING/FYVE/PHD-type
Nitab4.5_0006117g0050	4.886	4.71811	3.00469	12.2395	11.4204	11.0465	2.09616	2.8817	4.72709	6.20528	3.69638	5.91722	FALSE	0.40971	TRUE	1.90038	FALSE	0.89826	Nitab4.5_0006117g0050.1 Proteolipid membrane potential modulator
Nitab4.5_0009822g0020	0	0	0.160356	0.518515	0.297421	0.48037	0	0	0.066949	0.228145	0.129021	0	FALSE	0.984111	TRUE	4.0187	FALSE	2.32635	Nitab4.5_0009822g0020.1 Small GTPase superfamily, Ran GTPase, Small GTPase superfamily, Rab type, Small GTPase superfamily, Rho type, P-loop containing nucleoside triphosphate hydrolase, Small GTP-binding protein domain, Small GTPase superfamily, Ras type
Nitab4.5_0009123g0010	11.5597	9.28993	10.7023	12.5027	11.2154	12.7954	8.11154	4.7491	5.7016	8.6418	9.88808	10.3877	FALSE	0.813652	TRUE	1.06503	FALSE	0.855269	Nitab4.5_0009123g0010.1 Glycoside hydrolase, family 16, Xyloglucan endo-transglycosylase, C-terminal, Concanavalin A-like lectin/glucanase, subgroup, Xyloglucan endotransglucosylase/hydrolase, Concanavalin A-like lectin/glucanases superfamily
Nitab4.5_0002456g0090	6.56855	4.29642	7.1285	3.82206	6.78122	4.85883	25.8061	15.1463	15.0793	12.3207	4.63711	4.03721	FALSE	-1.58935	TRUE	-1.77241	FALSE	-1.21424	Nitab4.5_0002456g0090.1 SAM dependent carboxyl methyltransferase
Nitab4.5_0002113g0180	0	0	0	0.436106	0.419264	0	0	0	0	0	0.321356	0.09139	FALSE	0	TRUE	5.93802	FALSE	5.12807	Nitab4.5_0002113g0180.1 Multiprotein bridging factor 1, N-terminal, Cro/C1-type helix-turn-helix domain, Lambda repressor-like, DNA-binding domain
Nitab4.5_0000722g0020	0.333471	0.687191	0.569649	0.897829	0.287736	0.650363	0.052355	0.316289	0.228333	0.451468	0.442402	0.677246	FALSE	1.38626	TRUE	1.6587	FALSE	1.56453	Nitab4.5_0000722g0020.1 Regulator of chromosome condensation 1/beta-lactamase-inhibitor protein II, Regulator of chromosome condensation, RCC1
Nitab4.5_0004063g0040	7.36828	8.28343	3.05961	22.8804	12.7636	20.958	7.22776	2.9538	7.25263	14.839	12.9343	17.3676	FALSE	0.156804	TRUE	1.79285	FALSE	1.59655	#N/A
Nitab4.5_0000476g0150	3.74025	4.80133	4.18968	6.36483	6.41096	6.31955	4.00807	2.9726	2.51361	3.8249	5.48516	3.99245	FALSE	0.458729	TRUE	1.09258	FALSE	0.687442	Nitab4.5_0000476g0150.1 Acyl transferase/acyl hydrolase/lysophospholipase, Patatin/Phospholipase A2-related
Nitab4.5_0007401g0050	5.01075	5.48453	3.52911	5.60997	5.34955	6.93816	3.5819	2.35361	3.14112	3.78376	4.99232	4.27503	FALSE	0.673344	TRUE	1.06643	FALSE	0.733134	Nitab4.5_0007401g0050.1 Protein kinase domain, Serine/threonine-protein kinase, active site, Serine-threonine/tyrosine-protein kinase catalytic domain, Serine/threonine- / dual specificity protein kinase, catalytic domain, Protein kinase-like domain, Protein kinase, ATP binding site
Nitab4.5_0000566g0250	94.9331	75.3898	47.0828	160.666	176.727	142.283	93.1823	46.4695	97.2737	122.185	110.937	130.795	FALSE	-0.059392	TRUE	1.11212	FALSE	0.843626	Nitab4.5_0000566g0250.1 Profilin, Profilin conserved site
Nitab4.5_0000125g0010	1.22016	0	0.632484	1.39423	0.467806	0.582458	0	0	0	0.186285	1.91779	0.536381	FALSE	6.72875	TRUE	7.12171	FALSE	7.33399	Nitab4.5_0000125g0010.1 Bifunctional inhibitor/plant lipid transfer protein/seed storage helical domain, Plant lipid transfer protein/Par allergen
Nitab4.5_0006343g0010	3.37527	3.66125	2.35448	4.09419	3.9567	4.31756	1.77673	2.20262	2.07947	2.85483	3.79637	4.58817	FALSE	0.66946	TRUE	1.10836	FALSE	1.10422	Nitab4.5_0006343g0010.1 Protein kinase-like domain, Protein kinase domain, Serine-threonine/tyrosine-protein kinase catalytic domain
Nitab4.5_0007803g0050	1.16796	2.541	1.51939	3.86644	2.21177	3.19286	0	0.645022	1.09024	1.93044	2.89532	2.94846	FALSE	1.51478	TRUE	2.37194	FALSE	2.24512	#N/A
Nitab4.5_0013739g0010	0.143765	0	0	0.047104	0.027483	0.044988	0	0.218468	0.161177	0	0	0.0169	FALSE	-1.31205	FALSE	-1.58174	TRUE	-3.84894	Nitab4.5_0013739g0010.1 Zinc finger, B-box, CCT domain
Nitab4.5_0000349g0100	33.2927	41.3523	47.7325	28.4229	36.6451	29.6939	65.4734	53.2099	60.4616	18.3482	21.4867	26.1049	FALSE	-0.516572	FALSE	-0.832997	TRUE	-1.22184	Nitab4.5_0000349g0100.1 Ribosomal protein L23/L25, N-terminal, Ribosomal protein L23/L15e core domain, Nucleotide-binding, alpha-beta plait, Ribosomal protein L25/L23

## Sheet: DEGs at 15 DAT
Gene id																			Nitab4.5_ID
	15 DAT
	15Mg0-1	15Mg0-2	15Mg0-3	15Mg1/4-1	15Mg1/4-2	15Mg1/4-3	15Mg1-1	15Mg1-2	15Mg1-3	15Mg4-1	15Mg4-2	15Mg4-3	cp07.15Mg1_vs_15Mg0	cp07.logFC	cp08.15Mg1_vs_15Mg1/4	cp08.logFC	cp09.15Mg1_vs_15Mg4	cp09.logFC
Nitab4.5_0003061g0020	6.95646	4.67351	15.1032	2.96391	6.40631	2.2811	0.350576	0.461623	0.116895	2.19178	2.10877	1.65782	TRUE	5.26128	TRUE	3.67822	TRUE	2.66569	Nitab4.5_0003061g0020.1 Myb domain, Homeodomain-like, SANT/Myb domain
Nitab4.5_0008594g0010	13.0964	11.5526	8.1057	5.72762	7.21463	2.9888	2.07154	2.88896	1.36224	6.03606	5.38361	4.58125	TRUE	2.6295	FALSE	1.4359	FALSE	1.39455	Nitab4.5_0008594g0010.1 Ammonium transporter, Ammonium transporter AmtB-like domain, Ammonium transporter, conserved site
Nitab4.5_0005241g0040	22.4289	15.174	16.8607	8.87544	8.85783	13.6052	6.01124	4.08236	11.4053	2.37072	2.64988	2.68961	TRUE	1.72114	FALSE	0.670339	FALSE	-1.33901	Nitab4.5_0005241g0040.1
Nitab4.5_0001112g0040	3.28021	3.00328	3.90553	3.24921	1.64222	2.32541	0.360107	0.872322	1.58067	0.828173	0.91809	1.45865	TRUE	2.274	FALSE	1.48618	FALSE	0.303314	#N/A
Nitab4.5_0003466g0070	32.0107	34.9783	31.1705	16.7668	17.8199	11.8591	3.10542	4.4901	6.26453	19.2812	12.3978	15.6582	TRUE	3.17225	TRUE	1.87315	TRUE	1.86927	#N/A
Nitab4.5_0025058g0010	3.45729	5.17361	0.475721	0.370748	0.418149	0.39757	0.244905	0.747267	0.690593	1.64296	0.876195	1.15473	TRUE	2.56036	FALSE	-0.371638	FALSE	1.22388	Nitab4.5_0025058g0010.1 Transcription factor GRAS
Nitab4.5_0002394g0010	45.8903	23.7999	13.8976	2.58	9.02883	5.67293	1.56871	1.90011	1.11901	11.8722	6.58388	5.5011	TRUE	4.36978	FALSE	1.99443	FALSE	2.44177	Nitab4.5_0002394g0010.1 AP2/ERF domain, DNA-binding domain
Nitab4.5_0000364g0040	1.83319	2.46629	1.40896	0.120451	0.197942	0.192779	0.19556	0.039294	0.179226	0.319332	0.183307	0.233845	TRUE	4.04015	FALSE	0.40019	FALSE	0.900501	Nitab4.5_0000364g0040.1 Glycosyltransferase AER61, uncharacterised
Nitab4.5_0008150g0020	4.16409	4.01736	2.92069	1.1407	0.762014	0.549951	0.814968	0.59668	0.671923	1.14299	0.970485	0.908753	TRUE	2.69777	FALSE	0.354953	FALSE	0.620443	Nitab4.5_0008150g0020.1 Protein kinase domain, Protein kinase-like domain, Protein kinase, ATP binding site, Serine/threonine- / dual specificity protein kinase, catalytic domain, Serine/threonine-protein kinase, active site
Nitab4.5_0001699g0070	6.35861	6.07583	10.3255	0.993307	1.06214	0.678693	0.452772	0.460937	0.416995	1.32079	0.549474	1.52008	TRUE	4.51765	FALSE	1.15353	FALSE	1.42893	Nitab4.5_0001699g0070.1
Nitab4.5_0001971g0020	16.4409	19.6999	5.98487	28.3007	18.2323	19.6732	52.9563	59.026	73.2852	24.45	22.4073	25.0908	TRUE	-1.91878	TRUE	-1.36461	TRUE	-1.2638	Nitab4.5_0001971g0020.1 Protein phosphatase 2C (PP2C)-like domain, Protein phosphatase 2C
Nitab4.5_0002097g0050	5.68445	5.22007	12.1578	5.77733	6.23873	1.44471	0.340532	1.62045	0	3.19182	3.45651	3.08525	TRUE	3.91137	FALSE	2.79193	FALSE	2.26685	Nitab4.5_0002097g0050.1 Cytochrome P450, Cytochrome P450, E-class, group I, Cytochrome P450, conserved site
Nitab4.5_0009182g0010	2.3297	2.26071	2.82508	0.512692	0.564559	0.08439	0.313313	0.226386	0.248926	0.636018	0.751145	0.411919	TRUE	3.56798	FALSE	0.694674	FALSE	1.2386	Nitab4.5_0009182g0010.1 Phosphatase PHOSPHO-type, HAD-like domain, Pyridoxal phosphate phosphatase-related, HAD-superfamily hydrolase, subfamily IB, PSPase-like
Nitab4.5_0007144g0030	25.6779	27.6521	24.5798	26.7964	23.9356	17.7426	5.24985	15.9806	6.14446	22.0509	11.2391	19.2224	TRUE	1.82252	FALSE	1.40816	FALSE	1.00206	Nitab4.5_0007144g0030.1 EF-hand domain pair, EF-Hand 1, calcium-binding site, EF-hand domain
Nitab4.5_0000960g0030	8.99604	8.68121	12.3902	8.15926	6.74818	5.40822	2.57878	4.84965	3.2778	6.41657	6.5775	6.6913	TRUE	1.89724	FALSE	1.02875	FALSE	0.95495	Nitab4.5_0000960g0030.1 Kinesin, motor domain, P-loop containing nucleoside triphosphate hydrolase, Kinesin-like protein, Kinesin, motor region, conserved site
Nitab4.5_0003074g0030	70.4012	86.462	56.8546	87.2047	115.691	116.055	183.953	325.236	251.324	169.454	149.106	138.501	TRUE	-1.52867	FALSE	-1.15774	FALSE	-0.65013	#N/A
Nitab4.5_0001614g0060	10.2095	15.8163	6.75304	33.7026	30.2238	26.2308	24.4645	38.9107	24.6902	29.6889	21.5879	26.5881	TRUE	-1.18091	FALSE	0.130606	FALSE	-0.102044	Nitab4.5_0001614g0060.1 Protein of unknown function DUF1005
Nitab4.5_0002415g0020	11.5673	15.941	10.1761	42.8335	42.7535	36.1398	26.988	49.4286	23.9068	43.115	30.0991	34.3763	TRUE	-1.12669	FALSE	0.36554	FALSE	0.166648	Nitab4.5_0002415g0020.1 Protein of unknown function DUF1005
Nitab4.5_0000394g0080	5.8005	8.94551	10.2242	22.053	20.0471	16.0885	40.1384	39.0584	33.961	15.63	13.7892	17.6125	TRUE	-1.78767	FALSE	-0.850352	FALSE	-1.18546	#N/A
Nitab4.5_0003884g0010	0.869868	0.70694	0.413172	0.057765	0.279658	0.182985	0.054951	0	0	0.576852	0.029225	0.170607	TRUE	5.2398	FALSE	3.17312	TRUE	3.76457	Nitab4.5_0003884g0010.1 Armadillo-like helical, U box domain, Armadillo-type fold, Zinc finger, RING/FYVE/PHD-type
Nitab4.5_0009123g0010	21.9682	21.3879	11.3705	25.8509	25.4303	21.3743	57.8184	50.3131	79.1703	20.1883	20.4223	24.4535	TRUE	-1.49706	TRUE	-1.23473	TRUE	-1.41828	Nitab4.5_0009123g0010.1 Glycoside hydrolase, family 16, Xyloglucan endo-transglycosylase, C-terminal, Concanavalin A-like lectin/glucanase, subgroup, Xyloglucan endotransglucosylase/hydrolase, Concanavalin A-like lectin/glucanases superfamily
Nitab4.5_0002456g0090	4.92504	6.74423	6.11599	8.30271	8.98815	4.84807	19.613	12.5453	22.4538	7.02616	6.87651	9.35887	TRUE	-1.23299	FALSE	-1.15646	FALSE	-1.12412	Nitab4.5_0002456g0090.1 SAM dependent carboxyl methyltransferase
Nitab4.5_0000223g0340	14.2639	10.6048	7.9622	0.652858	1.07092	1.04747	0.118827	0.114153	0	0.614378	0.240772	0.683142	TRUE	7.20613	TRUE	3.46685	TRUE	2.6297	Nitab4.5_0000223g0340.1 DNA-binding WRKY
Nitab4.5_0000451g0050	240.114	201.827	200.746	92.5066	89.2671	58.9785	17.4526	35.3084	20.9998	117.283	100.584	88.2278	TRUE	3.45079	TRUE	1.81305	TRUE	2.12641	Nitab4.5_0000451g0050.1 Glycoside hydrolase, superfamily, Glycoside hydrolase, family 14, Glycoside hydrolase, family 14, conserved site, Glycoside hydrolase, catalytic domain, Glycoside hydrolase, family 14B, plant
Nitab4.5_0000792g0080	4.39404	4.39646	1.65154	9.60805	8.64471	8.62965	26.2923	30.4262	40.352	10.9087	8.83146	9.15035	TRUE	-2.97536	TRUE	-1.72965	TRUE	-1.64172	Nitab4.5_0000792g0080.1 Protein of unknown function DUF1005
Nitab4.5_0002311g0120	14.2009	12.88	7.84697	26.8065	17.1697	21.2116	66.3074	61.3641	80.4206	21.2639	28.8653	30.0832	TRUE	-2.2892	TRUE	-1.56128	TRUE	-1.27942	Nitab4.5_0002311g0120.1 Protein of unknown function DUF538
Nitab4.5_0001134g0070	57.901	57.6397	35.1651	79.4789	93.0044	77.4745	298.655	191.899	248.861	77.3835	69.6077	82.8903	TRUE	-2.01368	TRUE	-1.45278	TRUE	-1.59535	Nitab4.5_0001134g0070.1 Glycoside hydrolase, family 16, Beta-glucanase, Xyloglucan endo-transglycosylase, C-terminal, Xyloglucan endotransglucosylase/hydrolase, Concanavalin A-like lectin/glucanases superfamily, Concanavalin A-like lectin/glucanase, subgroup
Nitab4.5_0007099g0040	13.1623	12.5058	7.94471	1.46605	1.08098	1.35319	0.17512	0.220987	0.503246	0.720185	0.745635	1.14644	TRUE	5.51602	TRUE	2.23377	FALSE	1.64986	Nitab4.5_0007099g0040.1 DNA-binding WRKY
Nitab4.5_0002484g0060	0.490923	0.60866	0.157871	1.52853	0.937191	1.11766	3.91902	2.7072	4.65532	1.05922	1.11004	1.2517	TRUE	-2.89634	TRUE	-1.52844	TRUE	-1.61618	Nitab4.5_0002484g0060.1 Tetratricopeptide repeat, Tetratricopeptide repeat-containing domain, Tetratricopeptide TPR1, Tetratricopeptide-like helical
Nitab4.5_0000191g0030	96.5324	87.9479	49.7554	47.6953	42.101	44.5207	10.7782	16.1358	17.8967	55.1015	41.5084	39.0711	TRUE	2.65843	TRUE	1.69854	TRUE	1.69952	Nitab4.5_0000191g0030.1 Glycoside hydrolase, family 14, Glycoside hydrolase, catalytic domain, Glycoside hydrolase, superfamily
Nitab4.5_0000949g0010	42.5732	47.1616	23.2811	33.192	24.4967	15.0008	5.21271	7.9199	6.72343	16.5147	17.6764	14.3339	TRUE	2.76249	TRUE	1.99538	TRUE	1.3724	Nitab4.5_0000949g0010.1 CCT domain
Nitab4.5_0000037g0180	30.0677	34.0429	21.5433	113.589	85.091	58.58	365.792	316.857	260.102	78.3458	76.7987	100.497	TRUE	-3.17811	TRUE	-1.76378	TRUE	-1.80765	Nitab4.5_0000037g0180.1 Xyloglucan endotransglucosylase/hydrolase, Xyloglucan endo-transglycosylase, C-terminal, Glycoside hydrolase, family 16, Concanavalin A-like lectin/glucanase, subgroup, Glycoside hydrolase, family 16, active site, Concanavalin A-like lectin/glucanases superfamily
Nitab4.5_0012555g0030	11.9906	13.2411	9.40475	21.4724	24.0698	28.9493	53.31	44.1741	51.64	24.6794	20.0599	27.5844	TRUE	-1.79423	FALSE	-0.905052	FALSE	-0.951974	Nitab4.5_0012555g0030.1 Protein kinase domain, Protein kinase, ATP binding site, Serine/threonine-protein kinase, active site, Protein kinase-like domain, Serine/threonine- / dual specificity protein kinase, catalytic domain
Nitab4.5_0006935g0030	4.49701	4.93913	3.3693	10.8824	8.72527	11.8949	20.9712	17.5627	17.4376	8.83439	9.8246	11.4942	TRUE	-1.83048	FALSE	-0.740552	FALSE	-0.810755	Nitab4.5_0006935g0030.1 Protein kinase domain, Protein kinase-like domain, Serine/threonine- / dual specificity protein kinase, catalytic domain, Serine/threonine-protein kinase, active site, Protein kinase, ATP binding site
Nitab4.5_0009492g0020	40.5002	41.6829	45.7293	6.8416	7.6222	2.84772	3.62812	2.56596	1.17403	6.28137	2.4747	4.24841	TRUE	4.43657	FALSE	1.31904	FALSE	0.866896	Nitab4.5_0009492g0020.1 EF-hand domain, EF-Hand 1, calcium-binding site, EF-hand domain pair
Nitab4.5_0003159g0010	4.97869	3.76279	3.65812	2.01254	3.38592	2.72146	0.326065	0.511253	0	3.29549	2.36112	2.88479	TRUE	4.08209	TRUE	3.2542	TRUE	3.31262	Nitab4.5_0003159g0010.1 Aux/IAA-ARF-dimerisation, AUX/IAA protein
Nitab4.5_0002436g0020	0.628145	0.599494	0.044956	0.801539	0.779026	0.600869	12.3653	3.26954	11.611	0.744554	0.954297	1.78183	TRUE	-4.23821	TRUE	-3.49485	TRUE	-2.85479	Nitab4.5_0002436g0020.1 Cytochrome P450, Cytochrome P450, conserved site, Cytochrome P450, E-class, group I
Nitab4.5_0000308g0260	25.2946	23.1779	15.228	19.4916	15.2195	10.0098	2.71367	5.90662	3.39534	14.5488	15.5477	14.1382	TRUE	2.67291	TRUE	2.00322	TRUE	1.95046	#N/A
Nitab4.5_0000227g0020	6.00177	7.68283	3.05247	30.2183	23.2317	11.5843	98.2448	92.121	104.857	21.5	18.216	31.8675	TRUE	-3.89624	TRUE	-2.04552	TRUE	-1.95055	Nitab4.5_0000227g0020.1 Leucine-rich repeat, Leucine-rich repeat-containing N-terminal, type 2, Protein kinase domain, Protein kinase-like domain
Nitab4.5_0005513g0050	75.9184	69.1714	41.1955	44.7236	46.3633	30.126	21.2361	23.6028	23.5782	46.8183	37.4602	35.4911	TRUE	1.71448	FALSE	0.947586	FALSE	0.898011	Nitab4.5_0005513g0050.1
Nitab4.5_0006024g0010	7.68992	5.74286	3.61071	0.926069	1.11727	0.98849	0.399815	0.543489	0.718376	1.62323	1.18891	0.935531	TRUE	3.61583	FALSE	0.986195	FALSE	1.27111	Nitab4.5_0006024g0010.1 Protein phosphatase 2C (PP2C)-like domain, Protein phosphatase 2C, Protein phosphatase 2C, manganese/magnesium aspartate binding site
Nitab4.5_0004644g0030	16.6564	15.3023	19.1445	16.4008	17.3873	12.566	1.84651	2.4848	1.87325	14.1312	12.4522	9.39512	TRUE	3.42036	TRUE	3.00611	TRUE	2.6119	Nitab4.5_0004644g0030.1 Major facilitator superfamily domain, general substrate transporter, Proton-dependent oligopeptide transporter family
Nitab4.5_0005076g0010	29.382	27.9041	17.3488	9.13937	8.74808	8.45744	5.37137	4.9124	4.73788	11.3378	11.7287	10.6027	TRUE	2.58418	FALSE	0.910786	TRUE	1.24466	Nitab4.5_0005076g0010.1 Protein phosphatase 2C (PP2C)-like domain, Protein phosphatase 2C
Nitab4.5_0008173g0020	2.23975	2.74276	1.75888	4.07253	3.97065	4.02873	21.2274	13.3546	36.0095	3.69179	4.45941	4.72715	TRUE	-3.03131	TRUE	-2.3963	TRUE	-2.32608	Nitab4.5_0008173g0020.1 Rossmann-like alpha/beta/alpha sandwich fold, UspA, Universal stress protein A
Nitab4.5_0000827g0110	25.383	23.4581	15.0227	34.0121	23.218	48.139	109.168	76.4619	98.4067	33.2954	33.5663	36.3616	TRUE	-1.86913	TRUE	-1.35076	TRUE	-1.36927	Nitab4.5_0000827g0110.1 Tubulin/FtsZ, GTPase domain, Tubulin/FtsZ, 2-layer sandwich domain, Alpha tubulin, Tubulin, Tubulin/FtsZ, C-terminal, Tubulin, conserved site, Tubulin, C-terminal
Nitab4.5_0002573g0070	1.54529	1.86896	0.504778	5.74486	3.92132	6.11962	14.5378	22.5791	15.536	6.25036	6.87134	6.50298	TRUE	-3.54137	TRUE	-1.65819	TRUE	-1.34793	Nitab4.5_0002573g0070.1 Protein of unknown function DUF1005
Nitab4.5_0000564g0060	10.6191	11.7759	6.16056	5.53155	4.71126	4.76243	1.3054	2.96375	2.7055	4.85758	4.61189	5.03437	TRUE	2.30457	TRUE	1.21821	TRUE	1.15021	Nitab4.5_0000564g0060.1 Protein of unknown function DUF1666, Ribosomal protein L34Ae
Nitab4.5_0000136g0320	13.6902	16.9051	8.01139	7.73152	6.85402	7.85152	4.53812	4.5451	4.60894	8.21431	8.59045	6.81549	TRUE	1.75462	FALSE	0.811504	FALSE	0.872961	Nitab4.5_0000136g0320.1 F-box domain, Tubby C-terminal-like domain, Tubby, C-terminal, Tubby, C-terminal, conserved site
Nitab4.5_0001383g0040	15.6686	16.4705	9.11238	21.6919	22.3158	18.1569	63.8512	59.5703	81.3302	25.8525	16.7772	26.5629	TRUE	-2.02799	TRUE	-1.59321	TRUE	-1.46009	Nitab4.5_0001383g0040.1 HAD-like domain, HAD-superfamily hydrolase, subfamily IIB, Trehalose-phosphatase
Nitab4.5_0010630g0010	197.935	166.741	108.447	64.8863	56.7693	49.3047	30.7011	34.8151	19.2224	72.9785	55.4965	54.6966	TRUE	2.73083	TRUE	1.09955	TRUE	1.17685	Nitab4.5_0010630g0010.1 Orn/DAP/Arg decarboxylase 2, C-terminal, Orn/DAP/Arg decarboxylase 2, conserved site, Ornithine/DAP/Arg decarboxylase, Orn/DAP/Arg decarboxylase 2, pyridoxal-phosphate binding site, Orn/DAP/Arg decarboxylase 2, N-terminal, Arginine decarboxylase, Alanine racemase/group IV decarboxylase, C-terminal
Nitab4.5_0003364g0060	46.5311	56.548	21.1273	3.74307	7.15879	2.79265	4.28916	2.94067	3.42387	6.98075	4.25227	5.08728	TRUE	3.75955	FALSE	0.48974	FALSE	0.699991	Nitab4.5_0003364g0060.1 Protein of unknown function DUF4228, plant
Nitab4.5_0005120g0020	0	0.084737	0	0.917265	0.787525	1.36162	5.5591	4.36127	3.56161	1.21956	1.81224	1.81907	TRUE	-6.79403	TRUE	-2.06898	FALSE	-1.40266	Nitab4.5_0005120g0020.1 Cytochrome P450, Cytochrome P450, conserved site, Cytochrome P450, E-class, group I
Nitab4.5_0001247g0090	3.82271	3.87636	2.53697	12.4436	14.045	12.0688	46.0799	37.9391	43.8787	10.5497	12.2173	15.8965	TRUE	-3.34644	TRUE	-1.61824	TRUE	-1.63655	Nitab4.5_0001247g0090.1
Nitab4.5_0002039g0050	93.5106	93.3905	52.4349	20.0629	19.5591	19.4338	9.98504	12.4971	8.07384	32.7058	23.8683	23.9468	TRUE	3.2184	FALSE	1.03725	TRUE	1.47006	Nitab4.5_0002039g0050.1
Nitab4.5_0012301g0010	7.52095	9.37032	2.38819	8.90846	7.38691	9.06149	35.3909	19.5215	35.9727	13.2186	12.5256	12.5573	TRUE	-2.02882	TRUE	-1.72778	TRUE	-1.14287	Nitab4.5_0012301g0010.1 Tetratricopeptide repeat-containing domain, Tetratricopeptide repeat, Tetratricopeptide-like helical, Tetratricopeptide TPR1
Nitab4.5_0000143g0520	24.6128	30.2318	12.8431	20.8787	16.2274	8.63304	1.15992	5.29782	2.51311	17.7823	13.7919	12.1287	TRUE	3.13652	TRUE	2.45832	TRUE	2.35143	Nitab4.5_0000143g0520.1 WD40-repeat-containing domain, WD40 repeat, WD40/YVTN repeat-like-containing domain, WD40 repeat, conserved site
Nitab4.5_0001315g0210	27.2357	27.9946	14.5287	36.6601	29.6629	47.7274	80.61	64.8575	86.1294	37.2379	37.6501	39.3501	TRUE	-1.46335	FALSE	-0.92835	FALSE	-0.923746	Nitab4.5_0001315g0210.1 Late embryogenesis abundant protein, LEA-14
Nitab4.5_0000368g0350	15.4205	16.6986	9.93911	2.46305	2.59021	1.73323	2.79743	1.61592	1.60304	4.11102	3.04849	3.7383	TRUE	3.06887	FALSE	0.277896	FALSE	0.929306	Nitab4.5_0000368g0350.1 Transcription factor GRAS
Nitab4.5_0006935g0010	19.2718	17.867	15.6078	27.4697	29.7921	33.6585	91.6671	55.2593	94.9421	24.4137	22.4069	31.9899	TRUE	-1.85458	TRUE	-1.29975	TRUE	-1.51511	Nitab4.5_0006935g0010.1 CMP/dCMP deaminase, zinc-binding, Cytidine deaminase-like, Cytidine deaminase, homodimeric, APOBEC/CMP deaminase, zinc-binding, Cytidine/deoxycytidylate deaminase, zinc-binding domain
Nitab4.5_0001323g0170	0.198082	0.443511	0	0.246454	0.138972	0.347148	2.39045	1.68835	2.10366	0.456613	0.308461	0.241861	TRUE	-3.00567	TRUE	-2.94896	TRUE	-2.495	Nitab4.5_0001323g0170.1 Sugar/inositol transporter, Sugar transporter, conserved site, Major facilitator superfamily domain, Major facilitator superfamily domain, general substrate transporter, General substrate transporter
Nitab4.5_0001898g0010	27.8629	27.4237	17.0561	17.2683	13.1155	11.2851	7.52727	10.6928	9.27487	18.2295	16.4179	13.6953	TRUE	1.67469	FALSE	0.712076	FALSE	0.900593	Nitab4.5_0001898g0010.1 Ankyrin repeat, Ankyrin repeat-containing domain
Nitab4.5_0005716g0010	137.208	126.795	68.8663	35.7706	34.8561	29.4573	20.8637	20.3532	17.1814	52.5299	41.097	40.6608	TRUE	2.75759	FALSE	0.879148	TRUE	1.28103	Nitab4.5_0005716g0010.1
Nitab4.5_0004207g0020	4.54027	3.94517	2.41019	7.0018	6.89154	7.11594	15.0469	13.9863	18.501	7.15042	5.91097	6.65796	TRUE	-1.84302	TRUE	-1.0631	TRUE	-1.1684	Nitab4.5_0004207g0020.1 Protein kinase-like domain, Protein kinase domain, Serine/threonine- / dual specificity protein kinase, catalytic domain, Serine-threonine/tyrosine-protein kinase catalytic domain, Serine/threonine-protein kinase, active site, Malectin-like carbohydrate-binding domain, Concanavalin A-like lectin/glucanase, subgroup, Protein kinase, ATP binding site
Nitab4.5_0000414g0100	41.1196	36.7115	29.8374	20.8343	18.7706	13.8538	8.56301	8.81843	8.11448	20.0884	20.2718	17.5431	TRUE	2.38627	TRUE	1.18052	TRUE	1.26476	Nitab4.5_0000414g0100.1 Ribose 5-phosphate isomerase, type A, Ribose-5-phosphate isomerase, type A, subgroup
Nitab4.5_0003077g0060	1.90383	2.86526	0.682716	2.61302	3.60435	2.82367	16.4006	8.81804	9.32784	3.91368	4.26205	4.73859	TRUE	-2.46834	TRUE	-1.83141	TRUE	-1.34366	Nitab4.5_0003077g0060.1 Transcription factor TCP subgroup, Transcription factor, TCP
Nitab4.5_0011498g0010	1.28995	2.2545	0.505765	4.62082	3.11731	3.72439	10.553	15.6818	9.34067	4.92409	6.04538	5.80173	TRUE	-2.93393	TRUE	-1.54774	FALSE	-1.01614	Nitab4.5_0011498g0010.1 Protein of unknown function DUF1005
Nitab4.5_0012870g0010	29.2941	26.1795	8.35631	1.72115	2.0648	2.66408	1.79204	1.98087	1.20666	5.25746	5.58501	4.9934	TRUE	3.83821	FALSE	0.436702	TRUE	1.72369	Nitab4.5_0012870g0010.1 DNA-binding WRKY
Nitab4.5_0001084g0060	31.0363	20.3589	8.0683	2.45281	3.63246	3.15697	1.82138	2.03529	0.880002	7.67287	5.74483	2.662	TRUE	3.80763	FALSE	1.04011	TRUE	1.81957	Nitab4.5_0001084g0060.1 DNA-binding WRKY
Nitab4.5_0001251g0060	34.3237	30.6119	29.4489	25.1327	28.5933	18.993	9.6471	11.4982	12.7585	22.0099	17.9553	16.5166	TRUE	1.82642	TRUE	1.22809	FALSE	0.833183	Nitab4.5_0001251g0060.1 Ribosomal protein L14b/L23e, Short-chain dehydrogenase/reductase SDR, Ribosomal protein L14, bacterial-type, Ribosomal protein L14 domain, Glucose/ribitol dehydrogenase, NAD(P)-binding domain, Ribosomal protein L14 conserved site
Nitab4.5_0007728g0020	28.968	20.0356	9.94676	9.61141	9.67059	10.6058	1.29769	1.22839	1.11693	15.7836	9.26464	11.9134	TRUE	4.21647	TRUE	3.11484	TRUE	3.41255	#N/A
Nitab4.5_0000491g0080	13.1984	15.2894	8.36227	11.6845	7.87715	4.00463	1.74937	1.93433	2.28443	6.50685	7.08617	5.76091	TRUE	2.90648	TRUE	2.12013	TRUE	1.7895	Nitab4.5_0000491g0080.1
Nitab4.5_0007342g0050	19.3324	12.7253	15.2082	5.42611	6.88495	6.61672	2.14016	4.13314	3.68139	7.12883	5.58802	6.66508	TRUE	2.59362	FALSE	1.02967	FALSE	1.05228	Nitab4.5_0007342g0050.1 Zn-cluster domain, DNA-binding WRKY
Nitab4.5_0002836g0050	43.7718	41.5041	22.9319	9.32745	11.4911	11.4461	7.20952	10.6326	7.78634	20.2089	14.5227	15.2618	TRUE	2.32914	FALSE	0.424288	TRUE	1.04449	Nitab4.5_0002836g0050.1 Protein kinase domain, Serine-threonine/tyrosine-protein kinase catalytic domain, Protein kinase, ATP binding site, Serine/threonine-protein kinase, active site, Protein kinase-like domain
Nitab4.5_0004090g0110	25.612	30.2521	10.0213	32.5902	32.0658	31.6903	83.8548	74.7659	88.8886	38.1103	39.9123	38.2322	TRUE	-1.69183	TRUE	-1.25104	FALSE	-0.998016	Nitab4.5_0004090g0110.1 Glycoside hydrolase, family 9, active site, Six-hairpin glycosidase-like, Glycoside hydrolase, family 9, Six-hairpin glycosidase
Nitab4.5_0000111g0160	105.966	79.9902	66.5794	28.4079	28.7018	17.6664	16.5119	9.059	15.9786	26.095	13.5746	16.8634	TRUE	2.91761	FALSE	0.983104	FALSE	0.549522	Nitab4.5_0000111g0160.1 NAC domain
Nitab4.5_0001034g0100	3.10283	2.39148	2.68052	6.3053	8.98094	6.39926	22.8008	16.0717	15.071	7.41618	5.15477	8.23861	TRUE	-2.38765	TRUE	-1.20915	TRUE	-1.29414	#N/A
Nitab4.5_0010236g0020	83.2953	105.55	50.1231	11.4101	8.1687	6.12176	4.65747	7.43852	1.97907	14.682	14.9206	18.8895	TRUE	4.29287	FALSE	0.939776	TRUE	1.82097	Nitab4.5_0010236g0020.1 Late embryogenesis abundant protein, LEA-5
Nitab4.5_0000027g0190	0.274197	0.10482	0.064095	0.496058	1.0826	0.512161	3.36399	1.31102	3.42698	0.380296	0.363983	0.62292	TRUE	-3.91032	TRUE	-1.79665	TRUE	-2.4493	Nitab4.5_0000027g0190.1 Cytochrome P450, conserved site, Cytochrome P450, Cytochrome P450, E-class, group I
Nitab4.5_0001463g0010	9.08601	8.48428	1.6953	9.72245	8.78068	11.9686	28.3656	32.3256	46.0705	15.1388	14.0581	14.4922	TRUE	-2.28996	TRUE	-1.69684	TRUE	-1.18064	Nitab4.5_0001463g0010.1 GOLD, CRAL-TRIO domain, CRAL/TRIO, N-terminal domain
Nitab4.5_0000441g0240	17.454	30.9033	5.68714	0.117254	0.289035	0.261672	0.504093	0.319781	0.322817	0.776038	0.48277	0.403916	TRUE	5.68003	FALSE	-0.711768	FALSE	0.604649	Nitab4.5_0000441g0240.1 Cytochrome b561/ferric reductase transmembrane, Uncharacterised conserved protein UCP037471, DOMON domain
Nitab4.5_0002625g0040	14.8843	16.6638	12.9423	2.18879	1.33332	1.22045	1.44171	2.11165	2.05509	2.38197	1.46045	1.52505	TRUE	3.31408	FALSE	-0.116249	FALSE	0.0346214	Nitab4.5_0002625g0040.1 EF-hand domain, EF-Hand 1, calcium-binding site, EF-hand domain pair
Nitab4.5_0006449g0010	109.875	115.06	108.861	102.605	85.1264	60.0024	32.8466	36.9667	31.9281	88.4591	71.2228	71.5375	TRUE	2.06255	TRUE	1.39859	TRUE	1.26754	Nitab4.5_0006449g0010.1 Squalene/phytoene synthase, conserved site, Squalene/phytoene synthase, Terpenoid synthase
Nitab4.5_0000047g0140	7.91989	10.2759	5.46751	0.389684	0.378379	0.547194	0.310353	0.125971	0	0.984543	0.442747	0.710258	TRUE	5.92793	FALSE	1.58515	FALSE	2.28582	Nitab4.5_0000047g0140.1 DNA-binding WRKY
Nitab4.5_0001700g0060	17.2881	20.1085	8.45697	50.993	52.3398	50.0131	63.0061	112.006	72.8788	60.6958	63.769	54.3461	TRUE	-2.20552	FALSE	-0.599207	FALSE	-0.396972	Nitab4.5_0001700g0060.1 Phosphate-induced protein 1
Nitab4.5_0001688g0030	1.53434	1.61967	0.558915	1.93418	1.37972	3.94063	10.8741	7.49335	11.3941	3.70805	2.17311	3.30548	TRUE	-2.76131	TRUE	-1.96192	TRUE	-1.59241	Nitab4.5_0001688g0030.1 Glycoside hydrolase, catalytic domain, Glycoside hydrolase, superfamily, Glycoside hydrolase, family 79
Nitab4.5_0001142g0070	17.6055	14.0393	9.28891	10.2467	6.52128	3.86431	2.79671	4.08943	4.16475	7.38542	6.02699	5.6141	TRUE	2.16734	TRUE	1.03572	FALSE	0.879377	Nitab4.5_0001142g0070.1 Pentatricopeptide repeat, Tetratricopeptide-like helical
Nitab4.5_0002944g0100	19.5615	14.663	10.3461	0.773044	0.834689	1.00504	0.475571	0.545432	0.716028	2.30208	0.644074	2.92741	TRUE	4.95219	FALSE	0.694467	FALSE	1.85411	Nitab4.5_0002944g0100.1 DNA-binding WRKY
Nitab4.5_0001701g0080	0.523909	0.789091	0.29232	4.59543	5.90521	3.30851	16.5739	19.3417	10.2222	3.31072	5.11443	7.69567	TRUE	-4.47855	FALSE	-1.63565	FALSE	-1.45484	#N/A
Nitab4.5_0000926g0120	30.4336	21.7113	40.9206	10.6499	19.2988	11.6692	1.60225	3.33723	2.71082	12.2078	10.2779	7.66631	TRUE	4.0377	TRUE	2.55732	TRUE	2.06159	Nitab4.5_0000926g0120.1 Glycoside hydrolase, family 28, Pectin lyase fold, Pectin lyase fold/virulence factor
Nitab4.5_0013200g0010	0.624179	1.78347	0.432496	0	0	0	0	0	0	0	0	0	TRUE	10.1853	FALSE	0	FALSE	0	Nitab4.5_0013200g0010.1 P-loop containing nucleoside triphosphate hydrolase, Disease resistance protein, NB-ARC
Nitab4.5_0006461g0040	6.15365	7.00811	0.64574	14.0069	9.68098	10.9421	40.3347	27.4404	41.8658	13.6659	10.2147	14.1709	TRUE	-2.85016	TRUE	-1.54621	TRUE	-1.42482	Nitab4.5_0006461g0040.1 Protein of unknown function DUF1005
Nitab4.5_0001288g0220	5.21906	9.01098	2.80578	0.306536	0.275231	0.20777	0.122179	0.41145	0.071666	0.517234	0.501636	0.86551	TRUE	4.91381	FALSE	0.448084	FALSE	1.62058	#N/A
Nitab4.5_0001625g0020	10.8554	12.3148	5.07293	18.1489	15.976	16.5583	34.3836	28.8393	30.0393	17.7193	14.0632	16.405	TRUE	-1.48614	FALSE	-0.778115	FALSE	-0.865494	Nitab4.5_0001625g0020.1
Nitab4.5_0001755g0110	4.06981	3.41448	1.02814	3.63092	3.21814	7.06944	12.7621	10.6221	19.4032	3.97027	5.88083	5.873	TRUE	-2.10891	TRUE	-1.52492	TRUE	-1.33325	Nitab4.5_0001755g0110.1 START domain, Homeobox domain, Homeodomain-like, MEKHLA, START-like domain
Nitab4.5_0000005g0590	1.76346	0.85901	0.856084	2.82322	2.24559	4.90286	9.69891	8.51965	12.0075	2.47616	2.63902	2.71907	TRUE	-2.80984	TRUE	-1.51212	TRUE	-1.84459	Nitab4.5_0000005g0590.1 Protein phosphatase 2C, Protein phosphatase 2C (PP2C)-like domain
Nitab4.5_0004208g0010	58.442	52.6324	30.1794	13.9446	14.9587	12.7216	6.52636	6.18728	9.17902	17.2326	12.6177	11.6588	TRUE	2.96816	FALSE	1.05414	FALSE	1.03029	Nitab4.5_0004208g0010.1 NAC domain
Nitab4.5_0002966g0070	1.5061	0.281101	0.955194	2.46229	1.44379	0.988952	23.6675	17.2821	19.2731	1.24706	0.979873	4.13312	TRUE	-4.10298	TRUE	-3.48897	TRUE	-3.15175	Nitab4.5_0002966g0070.1 Mob1/phocein
Nitab4.5_0014067g0010	28.0247	43.5121	37.3211	1.136	1.14285	1.01676	0.833454	1.32177	1.06153	2.95298	1.13902	0.961558	TRUE	5.41	FALSE	0.123357	FALSE	0.730263	#N/A
Nitab4.5_0000949g0020	5.13462	5.08956	6.00104	4.64725	3.18192	2.39472	1.20469	1.23352	2.09524	4.80398	3.4676	3.66319	TRUE	2.24254	TRUE	1.31906	TRUE	1.5101	Nitab4.5_0000949g0020.1
Nitab4.5_0000259g0200	10.3299	14.2848	9.47205	0.977283	1.09437	0.600346	1.58959	1.26118	0.950158	0.875612	1.00762	2.2565	TRUE	3.43564	FALSE	-0.392324	FALSE	0.175979	#N/A
Nitab4.5_0001778g0090	10.7833	9.89308	6.30629	5.37516	4.05564	3.95327	1.96206	3.73522	2.97611	2.98386	4.42291	3.50316	TRUE	1.91203	FALSE	0.731356	FALSE	0.411715	Nitab4.5_0001778g0090.1 Heat shock factor (HSF)-type, DNA-binding, Winged helix-turn-helix DNA-binding domain, Heat shock transcription factor, plant, Heat shock transcription factor family
Nitab4.5_0002904g0100	10.1774	9.64341	4.13256	8.16693	8.47494	4.19109	0.543681	1.60181	1.81448	12.343	7.18289	4.94095	TRUE	2.84062	TRUE	2.54027	TRUE	2.73435	Nitab4.5_0002904g0100.1 Heat shock factor (HSF)-type, DNA-binding, Winged helix-turn-helix DNA-binding domain, Heat shock transcription factor, plant, Heat shock transcription factor family
Nitab4.5_0000521g0040	5.38344	5.29824	1.90353	5.46853	5.9582	5.52226	19.9649	11.9115	24.2386	6.17788	5.4557	7.49439	TRUE	-1.91482	TRUE	-1.59684	TRUE	-1.44038	Nitab4.5_0000521g0040.1 Microtubule-associated protein, MAP65/Ase1/PRC1
Nitab4.5_0000602g0060	18.4612	15.2346	9.52197	12.7699	11.8805	3.96471	1.96958	2.00888	1.79942	7.12806	7.22546	5.96609	TRUE	3.15406	TRUE	2.43275	TRUE	1.88546	Nitab4.5_0000602g0060.1 Cytokinin riboside 5'-monophosphate phosphoribohydrolase LOG
Nitab4.5_0000519g0150	34.4702	29.5184	24.1144	17.7189	13.3278	8.58422	5.08056	7.81699	5.06868	17.1236	23.0227	18.7648	TRUE	2.58891	TRUE	1.25027	TRUE	1.78152	Nitab4.5_0000519g0150.1 PLC-like phosphodiesterase, TIM beta/alpha-barrel domain, Glycerophosphoryl diester phosphodiesterase
Nitab4.5_0003465g0080	16.1623	13.3572	14.2471	9.29154	5.96872	3.92814	3.3915	2.48878	4.69121	5.02471	6.03923	5.00444	TRUE	2.4219	FALSE	1.0082	FALSE	0.713611	Nitab4.5_0003465g0080.1 Protein of unknown function DUF761, plant, Domain of unknown function DUF4408
Nitab4.5_0000629g0030	1.93803	2.02511	0.439675	2.47869	1.94133	2.20822	7.47813	8.76614	9.99448	2.40848	3.49225	3.09634	TRUE	-2.37614	TRUE	-1.87177	TRUE	-1.449	Nitab4.5_0000629g0030.1 Myb domain, CheY-like superfamily, Myb domain, plants, SANT/Myb domain, Signal transduction response regulator, receiver domain, Response regulator, plant B-type, Homeodomain-like
Nitab4.5_0001239g0100	27.3514	30.4876	21.8198	12.0546	9.89989	10.8224	10.0175	8.81161	7.13173	12.903	12.5614	11.9486	TRUE	1.916	FALSE	0.42541	FALSE	0.601163	Nitab4.5_0001239g0100.1 Domain of unknown function DUF1336
Nitab4.5_0001759g0080	0	0.103713	0	0	0	0.132089	4.7897	1.2488	14.812	0	0	0.432801	TRUE	-6.93171	TRUE	-6.5109	TRUE	-5.29104	#N/A
Nitab4.5_0000608g0140	48.4436	45.8784	32.5106	27.7586	19.5061	20.0864	16.7378	18.6777	20.7463	22.7292	29.5238	27.8537	TRUE	1.47922	FALSE	0.37672	FALSE	0.603706	Nitab4.5_0000608g0140.1 EF-hand domain, Protein kinase domain, Serine/threonine-protein kinase, active site, Protein kinase-like domain, EF-Hand 1, calcium-binding site, EF-hand domain pair, Protein kinase, ATP binding site, Serine/threonine- / dual specificity protein kinase, catalytic domain
Nitab4.5_0001821g0060	1.21081	1.15358	0.071925	2.74817	3.67964	5.47832	61.0641	29.1154	89.9017	2.87093	4.61596	5.19443	TRUE	-6.0248	TRUE	-3.79699	TRUE	-3.70175	Nitab4.5_0001821g0060.1 Alcohol dehydrogenase, zinc-type, conserved site, NAD(P)-binding domain, Alcohol dehydrogenase, C-terminal, GroES (chaperonin 10)-like, Alcohol dehydrogenase superfamily, zinc-type, Alcohol dehydrogenase GroES-like
Nitab4.5_0007739g0010	60.6038	34.6779	39.3919	6.21978	9.97708	6.2127	8.35082	3.52218	2.62864	11.4793	7.72803	6.74892	TRUE	3.50726	FALSE	0.716807	FALSE	0.89973	Nitab4.5_0007739g0010.1 AP2/ERF domain, DNA-binding domain
Nitab4.5_0006647g0010	42.6626	45.654	32.7216	25.5399	25.7744	19.6299	13.1362	14.5221	15.7194	19.0575	21.8569	22.3349	TRUE	1.7941	FALSE	0.829772	FALSE	0.635235	Nitab4.5_0006647g0010.1 Glucose/ribitol dehydrogenase, NAD(P)-binding domain, Short-chain dehydrogenase/reductase SDR
Nitab4.5_0012187g0010	64.423	62.3116	38.3705	31.0675	17.726	20.73	14.9228	19.6036	19.0725	19.3072	13.5024	13.4205	TRUE	1.90364	FALSE	0.484493	FALSE	-0.120034	Nitab4.5_0012187g0010.1 EF-hand domain, EF-Hand 1, calcium-binding site, EF-hand domain pair
Nitab4.5_0002040g0070	0.673995	0.524565	0	1.96431	3.95079	1.72055	6.13441	6.90939	5.33005	1.6685	1.84339	2.23963	TRUE	-3.71154	FALSE	-1.14689	FALSE	-1.58704	Nitab4.5_0002040g0070.1
Nitab4.5_0000106g0230	68.018	65.375	29.9748	47.0125	41.1131	25.4606	18.731	24.4247	17.707	49.3815	43.657	42.2397	TRUE	1.64989	TRUE	1.01305	TRUE	1.22869	Nitab4.5_0000106g0230.1 Zinc ribbon, NADH pyrophosphatase, NUDIX hydrolase, conserved site, NADH pyrophosphatase-like, N-terminal, NUDIX hydrolase domain, NUDIX hydrolase domain-like, NUDIX hydrolase
Nitab4.5_0003473g0040	68.7872	88.2592	51.8917	17.8422	13.6901	8.49033	6.33362	7.61148	6.62577	11.7327	17.4365	13.1508	TRUE	3.6305	FALSE	1.08141	FALSE	1.11925	Nitab4.5_0003473g0040.1 DNA-binding WRKY
Nitab4.5_0009843g0020	10.1783	7.94404	4.61228	16.625	11.5522	19.6999	32.0098	31.2617	35.6313	13.9592	15.0319	13.9741	TRUE	-1.86155	FALSE	-0.95577	TRUE	-1.11072	Nitab4.5_0009843g0020.1 Domain of unknown function DUF4005
Nitab4.5_0003818g0060	6.87902	6.4972	3.01811	0.202901	0.431443	0.733845	0.223984	0.009625	0.337945	0.335307	0.417131	0.685837	TRUE	5.10186	FALSE	1.36345	FALSE	1.45196	Nitab4.5_0003818g0060.1 Serine/threonine-protein kinase, active site, Protein kinase domain, Protein kinase, ATP binding site, Regulator of chromosome condensation 1/beta-lactamase-inhibitor protein II, Concanavalin A-like lectin/glucanase, subgroup, Serine/threonine- / dual specificity protein kinase, catalytic domain, Protein kinase-like domain
Nitab4.5_0002629g0030	11.5247	22.5483	16.6471	81.9156	56.2969	69.3711	114.318	174.43	79.526	52.4135	75.736	67.1246	TRUE	-2.53105	FALSE	-0.755159	FALSE	-0.860067	Nitab4.5_0002629g0030.1 FAS1 domain
Nitab4.5_0001169g0060	0.456874	0.29026	0.127901	0.58927	1.25786	1.02483	2.97302	1.7082	3.87606	1.02586	0.490421	1.12348	TRUE	-2.9784	TRUE	-1.44222	TRUE	-1.56844	Nitab4.5_0001169g0060.1 AP2/ERF domain, DNA-binding domain
Nitab4.5_0004969g0020	2.95626	3.03342	0.835335	3.1084	2.53505	3.81588	15.664	8.12404	10.7893	2.86438	2.74241	3.63751	TRUE	-2.14616	TRUE	-1.78272	TRUE	-1.8175	Nitab4.5_0004969g0020.1 Concanavalin A-like lectin/glucanase, subgroup, Protein kinase, ATP binding site, Protein kinase-like domain, LysM domain, Protein kinase domain, Serine/threonine- / dual specificity protein kinase, catalytic domain, Serine/threonine-protein kinase, active site
Nitab4.5_0001198g0320	20.6545	19.4051	10.0012	11.0105	8.14747	3.16223	1.09436	2.55962	1.4061	7.19229	6.17726	6.2761	TRUE	3.53689	TRUE	2.26065	TRUE	2.02556	Nitab4.5_0001198g0320.1 WD40 repeat, Zinc finger, RING/FYVE/PHD-type, Zinc finger, RING-type, conserved site, Zinc finger, RING-type, WD40 repeat, conserved site, WD40-repeat-containing domain, WD40/YVTN repeat-like-containing domain
Nitab4.5_0009003g0030	6.31599	9.05105	5.57062	0.99929	0.391191	0.491816	0.287897	0.570487	0.22494	1.13087	0.812296	2.37638	TRUE	4.53285	FALSE	0.885394	TRUE	2.04549	Nitab4.5_0009003g0030.1
Nitab4.5_0012787g0010	15.9617	12.6024	7.88545	1.96687	2.5123	2.30636	1.43166	1.2091	0.502851	6.79665	2.09835	2.13682	TRUE	3.75335	FALSE	1.17448	TRUE	1.86918	Nitab4.5_0012787g0010.1 Late embryogenesis abundant protein, LEA-14
Nitab4.5_0001663g0120	0.728839	0.772944	0.359468	2.204	1.42581	1.84123	3.19154	2.94521	2.60039	1.31299	1.77849	2.36141	TRUE	-1.97638	FALSE	-0.584895	FALSE	-0.603079	Nitab4.5_0001663g0120.1 Serine/threonine-protein kinase, active site, Leucine-rich repeat, Leucine-rich repeat-containing N-terminal, type 2, Concanavalin A-like lectin/glucanase, subgroup, Protein kinase, ATP binding site, Leucine rich repeat 4, Protein kinase-like domain, Serine/threonine- / dual specificity protein kinase, catalytic domain, Leucine-rich repeat, typical subtype, Protein kinase …
Nitab4.5_0000062g0280	120.202	96.0745	110.198	36.474	24.1545	26.6234	27.6109	20.6013	18.5671	31.6526	33.6539	27.4312	TRUE	2.63922	FALSE	0.479877	FALSE	0.548545	Nitab4.5_0000062g0280.1 VQ
Nitab4.5_0012850g0020	10.5409	12.447	9.82227	6.39911	4.96134	4.05414	1.10401	1.47771	2.76464	5.26534	4.23552	4.80104	TRUE	2.98624	TRUE	1.68205	TRUE	1.54631	Nitab4.5_0012850g0020.1 Protein-tyrosine phosphatase, active site, Protein-tyrosine phosphatase, dual specificity phosphatase, eukaryotic, Protein-tyrosine phosphatase, SIW14-like
Nitab4.5_0002059g0090	21.1418	21.0669	6.9612	1.63078	0.839307	1.94042	1.14317	1.17271	1.24571	2.66722	1.32057	2.00663	TRUE	3.94479	FALSE	0.399567	FALSE	0.823428	#N/A
Nitab4.5_0000185g0250	33.8809	40.9419	9.90733	26.6351	17.6963	6.87857	2.23658	4.25016	3.67122	18.1697	13.3073	12.2768	TRUE	3.24014	TRUE	2.47337	TRUE	2.19691	Nitab4.5_0000185g0250.1 Glycoside hydrolase, family 14, conserved site, Glycoside hydrolase, family 14B, plant, Glycoside hydrolase, family 14, Glycoside hydrolase, catalytic domain, Glycoside hydrolase, superfamily
Nitab4.5_0007066g0030	6.09696	5.9775	1.20752	9.80995	5.73534	13.3568	21.153	24.7032	29.5136	8.50329	11.6991	10.5642	TRUE	-2.32663	TRUE	-1.29689	TRUE	-1.1968	Nitab4.5_0007066g0030.1 Putative S-adenosyl-L-methionine-dependent methyltransferase
Nitab4.5_0009972g0010	22.6456	20.3324	9.29616	15.1696	12.1291	10.2859	3.2009	6.29118	5.25599	12.0324	10.7465	9.16899	TRUE	2.0577	TRUE	1.46341	TRUE	1.20319	#N/A
Nitab4.5_0000376g0160	2.77783	2.73722	0.339416	1.61601	2.40592	3.53523	16.0034	7.60477	19.6567	2.82171	2.99013	3.72162	TRUE	-2.69858	TRUE	-2.40352	TRUE	-2.06269	Nitab4.5_0000376g0160.1 Thiamine pyrophosphate (TPP)-dependent enzyme, Thiamine pyrophosphate enzyme, N-terminal TPP-binding domain
Nitab4.5_0001326g0090	6.45416	6.47597	4.63253	2.12061	2.33324	1.66534	2.02509	1.83957	2.11628	3.65386	2.94504	3.62008	TRUE	1.85785	FALSE	0.153464	FALSE	0.864423	Nitab4.5_0001326g0090.1 Transcription factor GRAS
Nitab4.5_0000566g0260	3.71274	2.82874	0.301865	6.07127	5.4838	8.50803	18.4988	21.0524	25.404	7.49809	7.331	8.8632	TRUE	-3.09659	TRUE	-1.59701	FALSE	-1.35525	Nitab4.5_0000566g0260.1 Protein of unknown function DUF1005
Nitab4.5_0001226g0020	10.6038	10.3132	6.18459	1.16372	0.65355	1.21876	0.428716	0.425644	0.577626	1.58258	0.269675	1.20704	TRUE	4.51303	FALSE	1.17454	FALSE	1.19837	Nitab4.5_0001226g0020.1 DNA-binding WRKY
Nitab4.5_0000319g0060	28.9832	26.4022	22.8693	19.6594	15.0328	7.51257	3.81388	5.84858	7.71012	12.4403	10.6654	10.4979	TRUE	2.51864	TRUE	1.43412	FALSE	1.06168	Nitab4.5_0000319g0060.1 START domain, START-like domain
Nitab4.5_0000541g0090	11.4118	10.0026	4.17105	11.6513	12.2025	20.2041	32.5038	25.056	41.6174	14.7491	16.1406	17.9816	TRUE	-1.71244	TRUE	-1.07209	FALSE	-0.914891	Nitab4.5_0000541g0090.1 Protein notum homologue
Nitab4.5_0001317g0070	264.506	237.549	120.825	97.7134	80.9325	84.243	41.9519	68.1859	32.5993	100.251	93.5187	95.6963	TRUE	2.34429	FALSE	0.959548	FALSE	1.08132	Nitab4.5_0001317g0070.1 Arginine decarboxylase, Orn/DAP/Arg decarboxylase 2, N-terminal, Orn/DAP/Arg decarboxylase 2, conserved site, Ornithine/DAP/Arg decarboxylase, Orn/DAP/Arg decarboxylase 2, C-terminal, Alanine racemase/group IV decarboxylase, C-terminal, Orn/DAP/Arg decarboxylase 2, pyridoxal-phosphate binding site
Nitab4.5_0001579g0130	9.68722	8.69936	3.25806	12.0617	13.5079	19.8838	33.0498	21.4178	46.0894	22.5651	24.7774	22.8352	TRUE	-1.97398	TRUE	-1.03271	FALSE	-0.404105	Nitab4.5_0001579g0130.1 Zinc finger, RING/FYVE/PHD-type, Zinc finger, RING-type, Protease-associated domain, PA
Nitab4.5_0004629g0020	159.906	114.28	53.0968	26.0793	33.4785	37.8608	28.3262	23.8716	19.3687	56.7506	41.0352	38.0847	TRUE	2.39591	FALSE	0.525746	FALSE	1.00122	Nitab4.5_0004629g0020.1 Ankyrin repeat-containing domain, Zinc finger, CCCH-type, Ankyrin repeat
Nitab4.5_0000600g0060	27.0686	13.0592	14.9937	1.83289	2.46706	2.80171	2.84173	1.59191	0.807334	3.09465	3.10445	2.1945	TRUE	3.65711	FALSE	0.495196	FALSE	0.729887	Nitab4.5_0000600g0060.1 AP2/ERF domain, DNA-binding domain
Nitab4.5_0013643g0010	29.6411	40.0788	16.7656	0.713833	0.435094	1.44546	1.37884	1.26765	0.130853	2.67671	1.54846	2.29216	TRUE	5.13812	FALSE	-0.0940582	FALSE	1.25673	Nitab4.5_0013643g0010.1 Uncharacterised conserved protein UCP037471, Cytochrome b561/ferric reductase transmembrane, DOMON domain
Nitab4.5_0012427g0010	105.321	104.367	40.9481	39.211	28.4811	25.1386	22.6398	24.9587	23.6227	45.8045	33.7084	33.4519	TRUE	2.03234	FALSE	0.493399	FALSE	0.752984	#N/A
Nitab4.5_0000570g0250	0.320254	0.271636	1.20332	0.082766	0.268064	0	0	0	0	0.234157	0	0	TRUE	8.40483	TRUE	5.78509	TRUE	5.16248	Nitab4.5_0000570g0250.1 Epoxide hydrolase-like
Nitab4.5_0009790g0020	9.90142	13.1495	1.37702	14.2106	8.28772	14.9339	50.5647	36.231	62.0055	14.3689	17.0433	15.1307	TRUE	-2.45874	TRUE	-1.8851	TRUE	-1.57206	Nitab4.5_0009790g0020.1
Nitab4.5_0007949g0030	14.3022	11.7479	4.40113	22.6302	18.3594	34.098	39.487	48.9717	41.4066	20.6246	30.04	28.5178	TRUE	-1.89107	FALSE	-0.717599	FALSE	-0.634831	Nitab4.5_0007949g0030.1 Late embryogenesis abundant protein, LEA-14
Nitab4.5_0008874g0010	18.565	13.8177	4.72548	6.6141	7.42793	5.28282	0.612957	1.05155	0.487249	8.85013	5.29467	5.39736	TRUE	4.24885	TRUE	3.23829	TRUE	3.22999	#N/A
Nitab4.5_0000770g0060	26.0376	28.9374	26.4954	17.8594	22.2863	15.3149	11.3154	10.8926	12.7087	17.0727	15.0809	16.6994	TRUE	1.58004	FALSE	0.790644	FALSE	0.57876	Nitab4.5_0000770g0060.1 UDP-glucuronosyl/UDP-glucosyltransferase
Nitab4.5_0002149g0010	64.7286	50.8527	34.8682	23.4576	18.3709	19.0296	12.8485	12.6464	18.7008	18.5352	19.868	17.526	TRUE	2.0623	FALSE	0.586317	FALSE	0.444685	Nitab4.5_0002149g0010.1 Major facilitator superfamily, Sugar phosphate transporter, Major facilitator superfamily domain, general substrate transporter, Major facilitator superfamily domain
Nitab4.5_0010803g0010	135.352	142.662	135.637	110.71	92.6038	69.1996	59.0659	44.4256	47.6039	75.9903	88.3687	84.5091	TRUE	1.80459	FALSE	0.965293	FALSE	0.801899	Nitab4.5_0010803g0010.1 Protein of unknown function DUF3474, Fatty acid desaturase, type 1
Nitab4.5_0002715g0060	31.4998	28.2875	16.1581	10.2134	8.2778	9.99574	11.2417	7.00775	8.13971	11.0778	9.30918	9.81735	TRUE	1.78184	FALSE	0.205262	FALSE	0.279302	Nitab4.5_0002715g0060.1 Transcription factor GRAS
Nitab4.5_0002664g0030	84.6115	70.1467	78.3465	49.1814	39.6563	33.2682	22.3536	27.902	13.9828	35.6548	36.744	34.9297	TRUE	2.19087	TRUE	1.01223	FALSE	0.798512	Nitab4.5_0002664g0030.1 EF-hand domain, EF-hand domain pair, EF-Hand 1, calcium-binding site
Nitab4.5_0009189g0020	29.8183	37.7334	14.6626	81.8004	39.7422	37.3965	144.287	153.51	197.751	47.9321	62.3976	69.3382	TRUE	-2.34338	TRUE	-1.50985	TRUE	-1.36511	Nitab4.5_0009189g0020.1 Protein phosphatase 2C (PP2C)-like domain, Protein phosphatase 2C
Nitab4.5_0000622g0070	21.1798	29.9744	19.6157	22.9279	18.9535	17.8219	4.1844	6.54017	4.18416	17.5909	19.2249	14.5226	TRUE	2.54784	TRUE	2.09551	TRUE	1.85477	Nitab4.5_0000622g0070.1 Proton-dependent oligopeptide transporter family, Major facilitator superfamily domain, general substrate transporter
Nitab4.5_0005850g0040	0.133201	0.274557	0	0.07984	0.453551	1.82035	3.8109	1.75996	3.29266	0.830264	1.01782	1.12455	TRUE	-4.10183	TRUE	-1.85645	FALSE	-1.4668	Nitab4.5_0005850g0040.1 Amino acid transporter, transmembrane
Nitab4.5_0002760g0080	3.03412	3.53299	1.0368	3.93714	2.82049	4.97475	9.51686	11.4822	13.9063	3.77561	4.86068	3.20424	TRUE	-1.97125	TRUE	-1.4758	TRUE	-1.46126	Nitab4.5_0002760g0080.1 AGC-kinase, C-terminal, Protein kinase domain, Protein kinase, ATP binding site, Serine/threonine- / dual specificity protein kinase, catalytic domain, Serine/threonine-protein kinase, active site, Protein kinase, C-terminal, Protein kinase-like domain
Nitab4.5_0000318g0030	8.40701	9.11821	9.60717	7.35386	6.82341	4.34462	1.93977	3.29685	3.4783	7.07818	6.62676	4.86585	TRUE	2.02102	TRUE	1.21976	TRUE	1.18783	Nitab4.5_0000318g0030.1 RNA polymerase sigma-70, RNA polymerase sigma factor, region 3/4, Winged helix-turn-helix DNA-binding domain, RNA polymerase sigma factor, region 2, RNA polymerase sigma-70 like domain, RNA polymerase sigma-70 region 3, RNA polymerase sigma-70 region 2, RNA polymerase sigma-70 region 4
Nitab4.5_0000358g0060	8.4401	8.41753	2.49993	13.2625	21.7256	25.2382	60.0781	31.5386	89.1765	38.1407	37.5535	39.7953	TRUE	-2.9951	TRUE	-1.45871	FALSE	-0.522055	Nitab4.5_0000358g0060.1
Nitab4.5_0008646g0010	1.42504	1.7856	0.536717	1.32827	1.54633	3.24276	7.95658	3.56413	6.97512	1.86005	2.17477	2.29428	TRUE	-2.06887	TRUE	-1.51725	TRUE	-1.44687	Nitab4.5_0008646g0010.1 Serine/threonine- / dual specificity protein kinase, catalytic domain, LysM domain, Protein kinase-like domain, Protein kinase domain, Concanavalin A-like lectin/glucanase, subgroup, Serine/threonine-protein kinase, active site, Protein kinase, ATP binding site, Serine-threonine/tyrosine-protein kinase catalytic domain
Nitab4.5_0002649g0020	21.1004	20.1305	8.62137	5.79769	6.96005	6.37322	2.82081	4.84818	3.33705	7.61203	6.94698	7.66346	TRUE	2.39702	FALSE	0.892468	FALSE	1.09203	Nitab4.5_0002649g0020.1 EF-hand domain, EF-hand domain pair, Protein kinase domain, Serine/threonine-protein kinase, active site, Serine/threonine- / dual specificity protein kinase, catalytic domain, Protein kinase, ATP binding site, EF-Hand 1, calcium-binding site, Protein kinase-like domain
Nitab4.5_0001090g0120	35.2729	37.7486	24.0944	27.6075	18.9684	17.4394	11.319	14.8813	16.3075	21.5314	20.7571	17.5024	TRUE	1.49165	FALSE	0.712044	FALSE	0.588448	Nitab4.5_0001090g0120.1 Protein phosphatase 2C (PP2C)-like domain, Protein phosphatase 2C
Nitab4.5_0001984g0010	36.3472	23.5604	35.3003	21.1392	16.6061	11.6351	8.6271	9.35868	10.4551	22.2778	16.502	15.8638	TRUE	2.13495	FALSE	0.92327	FALSE	1.03775	Nitab4.5_0001984g0010.1 Peptidase T2, asparaginase 2
Nitab4.5_0001094g0130	121.291	98.6155	94.5494	53.2269	47.1142	41.5649	14.9927	34.0175	32.6834	52.0253	41.8371	38.9544	TRUE	2.28765	FALSE	0.918204	FALSE	0.800717	Nitab4.5_0001094g0130.1 Calycin-like, Lipocalin, ApoD type, Lipocalin/cytosolic fatty-acid binding domain, Lipocalin conserved site, Lipocalin, bacterial, Calycin
Nitab4.5_0002295g0070	20.565	22.2855	14.528	12.2681	9.40164	6.83256	7.62352	3.77362	7.72346	9.06913	5.99467	6.65201	TRUE	1.89142	FALSE	0.710309	FALSE	0.289685	#N/A
Nitab4.5_0000034g0150	2.26224	1.89796	1.48193	8.74102	8.14697	10.5584	7.61581	13.7385	9.20994	9.72284	10.6286	10.0335	TRUE	-2.14643	FALSE	-0.07343	FALSE	0.0677173	Nitab4.5_0000034g0150.1 Glycosyl transferase, family 8
Nitab4.5_0003968g0020	81.5453	62.0254	53.7615	12.4488	11.8887	12.3441	13.6431	11.66	5.69067	19.5139	15.2158	16.6566	TRUE	2.94591	FALSE	0.313038	FALSE	0.785665	Nitab4.5_0003968g0020.1 EF-hand domain pair, EF-Hand 1, calcium-binding site, EF-hand domain
Nitab4.5_0000742g0110	2.17191	0.611409	0.856062	0.18509	0	0.262636	0	0	0	0.640916	0.573794	0.202932	TRUE	8.45619	TRUE	5.23526	TRUE	6.938	Nitab4.5_0000742g0110.1 DnaJ domain, DnaJ domain, conserved site
Nitab4.5_0000024g0200	79.668	64.6667	37.4451	28.7104	18.7842	15.1371	17.521	13.2304	16.7746	14.3793	9.98277	13.9002	TRUE	2.19472	FALSE	0.521399	FALSE	-0.21699	Nitab4.5_0000024g0200.1
Nitab4.5_0001128g0070	11.25	9.21146	2.83643	13.1903	12.0539	12.1594	22.5589	27.0989	30.1097	17.3739	13.1894	14.3612	TRUE	-1.57658	FALSE	-0.979683	FALSE	-0.730349	Nitab4.5_0001128g0070.1 Zinc finger, Dof-type
Nitab4.5_0003324g0130	41.2787	29.6623	25.9373	11.2177	14.415	11.5131	6.35835	10.7548	11.6519	16.9196	16.8687	11.4273	TRUE	2.06883	FALSE	0.491476	FALSE	0.751415	Nitab4.5_0003324g0130.1 Protein phosphatase 2C (PP2C)-like domain, Protein phosphatase 2C, manganese/magnesium aspartate binding site, Protein phosphatase 2C
Nitab4.5_0005003g0030	30.7001	21.8026	13.4355	14.4401	20.8375	14.3059	8.47964	7.84746	12.2393	21.6141	11.8984	13.9026	TRUE	1.48005	FALSE	0.932278	FALSE	0.844339	Nitab4.5_0005003g0030.1 Protein phosphatase 2C, Protein phosphatase 2C (PP2C)-like domain, Protein phosphatase 2C, manganese/magnesium aspartate binding site
Nitab4.5_0000633g0010	36.4747	28.8947	36.8908	8.78872	7.53494	4.10186	5.23481	5.16548	7.83413	2.47132	1.01909	2.16218	TRUE	2.88611	FALSE	0.313844	TRUE	-1.5689	Nitab4.5_0000633g0010.1
Nitab4.5_0001982g0050	409.985	378.456	191.124	236.251	187.272	170.075	79.9073	132.996	150.709	233.377	164.747	172.384	TRUE	1.69109	FALSE	0.833482	FALSE	0.755261	Nitab4.5_0001982g0050.1 S-adenosylmethionine decarboxylase, core, S-adenosylmethionine decarboxylase, S-adenosylmethionine decarboxylase, conserved site, S-adenosylmethionine decarboxylase subgroup
Nitab4.5_0006398g0030	0.962155	0.665953	0.142273	0.532687	0.89643	0.348774	10.3938	2.63676	12.179	0.485825	0.682261	0.904994	TRUE	-3.62876	TRUE	-3.64543	TRUE	-3.47353	Nitab4.5_0006398g0030.1 Proton-dependent oligopeptide transporter family, Major facilitator superfamily domain, general substrate transporter
Nitab4.5_0002105g0060	39.3099	32.7941	39.8251	9.6587	5.23921	7.81073	6.7212	5.35405	6.66344	9.32925	12.277	11.0183	TRUE	2.95202	FALSE	0.379429	FALSE	0.885647	Nitab4.5_0002105g0060.1 Peptide methionine sulphoxide reductase MrsB, Mss4-like
Nitab4.5_0001936g0040	48.2672	32.2538	19.5164	10.9683	18.7337	15.719	8.2903	10.4592	10.3857	23.6939	16.4597	15.2279	TRUE	2.02691	FALSE	0.748668	FALSE	1.01972	Nitab4.5_0001936g0040.1 Aromatic-ring hydroxylase-like, Monooxygenase, FAD-binding
Nitab4.5_0006314g0030	31.3826	27.3893	52.5068	15.5046	17.5974	9.74636	6.39334	8.06255	10.78	12.2274	8.60387	12.28	TRUE	2.62315	FALSE	0.908746	FALSE	0.500942	Nitab4.5_0006314g0030.1 Transmembrane protein TauE like
Nitab4.5_0000273g0030	15.6826	15.0516	24.7113	3.45184	0.933613	0.601914	0.326465	1.17047	0	2.96674	0.757366	1.52648	TRUE	5.50692	FALSE	1.73847	FALSE	1.80039	Nitab4.5_0000273g0030.1 EF-hand domain pair, EF-hand domain, EF-Hand 1, calcium-binding site
Nitab4.5_0002017g0040	27.5156	24.1236	15.0765	10.1059	6.89458	5.94753	5.53164	6.24593	5.13924	6.67627	6.8876	8.23678	TRUE	2.24063	FALSE	0.544914	FALSE	0.442951	Nitab4.5_0002017g0040.1 Protein phosphatase 2C (PP2C)-like domain, Protein phosphatase 2C, manganese/magnesium aspartate binding site, Protein phosphatase 2C
Nitab4.5_0000343g0160	2.02644	0.968676	0.372731	3.36628	2.52007	3.46713	14.491	10.5898	17.1471	1.77125	2.7935	2.75068	TRUE	-3.41002	TRUE	-2.05542	TRUE	-2.41908	Nitab4.5_0000343g0160.1 Mob1/phocein
Nitab4.5_0011065g0010	3.78664	3.67047	1.17706	3.91478	4.45776	9.65183	14.7444	10.3755	25.7389	6.10722	7.71098	8.80743	TRUE	-2.31431	TRUE	-1.3932	FALSE	-1.04348	Nitab4.5_0011065g0010.1 Like-Sm (LSM) domain, Mechanosensitive ion channel MscS, Mechanosensitive ion channel MscS-like, plants/fungi
Nitab4.5_0000707g0050	12.553	14.5179	11.0241	12.8347	10.2077	7.23495	3.01903	4.71926	4.72971	8.74892	7.09266	4.71071	TRUE	1.9415	TRUE	1.40743	FALSE	0.817784	Nitab4.5_0000707g0050.1 RNA polymerase sigma-70 region 2, Winged helix-turn-helix DNA-binding domain, RNA polymerase sigma-70, RNA polymerase sigma-70 region 3, RNA polymerase sigma factor, region 3/4, RNA polymerase sigma-70 like domain, RNA polymerase sigma factor, region 2, RNA polymerase sigma-70 region 4
Nitab4.5_0000170g0370	18.8479	17.8882	17.5812	15.6151	13.1457	9.24067	4.21098	7.27792	6.04256	15.0067	11.3374	10.3141	TRUE	1.98087	TRUE	1.23486	TRUE	1.15241	Nitab4.5_0000170g0370.1 UDP-glucuronosyl/UDP-glucosyltransferase
Nitab4.5_0002394g0030	29.5575	32.293	29.7278	24.0626	23.0939	12.5283	9.5662	12.7693	9.21247	21.9969	17.3262	17.7051	TRUE	1.87776	TRUE	1.0367	FALSE	0.931803	Nitab4.5_0002394g0030.1 Pheromone shutdown, TraB
Nitab4.5_0004507g0010	7.39285	9.38085	3.59833	0.899323	0.483258	1.24282	0.584933	1.26077	0.448163	1.23862	1.4168	0.90187	TRUE	3.32714	FALSE	0.222844	FALSE	0.666705	Nitab4.5_0004507g0010.1 Protein kinase-like domain, Protein kinase domain, Concanavalin A-like lectin/glucanases superfamily, Concanavalin A-like lectin/glucanase, subgroup, Legume lectin domain, Serine/threonine- / dual specificity protein kinase, catalytic domain, Serine/threonine-protein kinase, active site
Nitab4.5_0002522g0040	3.15217	3.04427	1.91331	7.7212	8.06088	9.84019	10.6836	16.3453	12.1368	7.1806	9.44271	8.59188	TRUE	-1.99359	FALSE	-0.526535	FALSE	-0.559018	Nitab4.5_0002522g0040.1 Protein of unknown function DUF868, plant
Nitab4.5_0001483g0080	43.3841	33.5484	22.8414	6.99802	10.6916	5.78987	11.3753	5.02534	7.00035	11.1277	9.75259	8.21906	TRUE	2.35922	FALSE	0.123552	FALSE	0.396723	Nitab4.5_0001483g0080.1 Protein of unknown function DUF1645, plant
Nitab4.5_0000462g0040	2.47746	5.26204	2.51011	10.7451	8.86501	10.0884	17.7767	20.1784	13.8802	6.88103	8.40706	7.97024	TRUE	-2.06209	FALSE	-0.718608	TRUE	-1.08586	Nitab4.5_0000462g0040.1
Nitab4.5_0006272g0030	11.5426	10.1875	19.6276	15.1957	9.07681	5.1456	0.889496	2.44211	0.372775	8.26	4.57578	4.92987	TRUE	3.87299	TRUE	3.04787	TRUE	2.283	#N/A
Nitab4.5_0005049g0030	18.996	20.9976	11.7106	10.9882	9.96366	9.415	6.69137	8.02205	7.37143	11.214	14.1781	12.4132	TRUE	1.49899	FALSE	0.565653	FALSE	0.858818	Nitab4.5_0005049g0030.1 Histidine phosphatase superfamily, clade-2
Nitab4.5_0001031g0160	41.5645	29.2048	14.5261	2.57508	2.48717	3.0448	2.4327	4.10682	1.88287	3.80409	4.78144	3.91706	TRUE	3.53048	FALSE	0.0117731	FALSE	0.626733	Nitab4.5_0001031g0160.1
Nitab4.5_0006878g0050	1.7709	2.03879	0.498748	3.92343	2.2251	1.69699	9.76486	9.12898	8.86244	2.64221	2.9218	3.21522	TRUE	-2.48857	TRUE	-1.70144	TRUE	-1.57623	Nitab4.5_0006878g0050.1 Hexokinase, Hexokinase, C-terminal, Hexokinase, N-terminal, Hexokinase, conserved site
Nitab4.5_0000003g0420	11.5881	12.2541	11.3566	11.1371	11.95	7.4461	2.25213	4.27005	3.9529	9.31466	10.4418	7.53014	TRUE	2.10364	TRUE	1.67098	TRUE	1.47216	Nitab4.5_0000003g0420.1
Nitab4.5_0009641g0040	44.3216	32.0902	18.6298	20.2799	30.6432	24.294	11.305	11.9973	15.7782	33.4997	21.95	18.5203	TRUE	1.54255	TRUE	1.0682	TRUE	1.02586	Nitab4.5_0009641g0040.1 Protein phosphatase 2C (PP2C)-like domain, Protein phosphatase 2C, Protein phosphatase 2C, manganese/magnesium aspartate binding site
Nitab4.5_0007109g0010	16.8086	12.7462	12.4453	5.98445	5.36348	3.36735	2.19841	2.1275	4.06201	5.9597	5.07753	4.96455	TRUE	2.68048	FALSE	0.96461	FALSE	1.05095	Nitab4.5_0007109g0010.1 Protein of unknown function DUF761, plant, Domain of unknown function DUF4408
Nitab4.5_0004924g0030	15.38	18.7741	10.4469	34.1468	26.4748	37.9841	51.3799	68.5065	66.5231	28.9976	29.4422	31.9712	TRUE	-1.77896	FALSE	-0.824089	FALSE	-0.953628	Nitab4.5_0004924g0030.1 Domain of unknown function DUF4005
Nitab4.5_0001780g0140	11.7967	16.6712	6.73069	12.0147	13.5967	15.2812	41.9256	36.7604	62.2048	14.5956	11.1118	16.0177	TRUE	-1.72976	TRUE	-1.66315	TRUE	-1.64192	Nitab4.5_0001780g0140.1 HAD-superfamily hydrolase, subfamily IIB, HAD-like domain, Trehalose-phosphatase
Nitab4.5_0003458g0010	25.5293	17.9672	13.4922	6.36203	4.42562	4.66373	2.7952	4.02558	1.20049	9.57344	8.27115	7.38926	TRUE	3.0631	FALSE	1.00875	TRUE	1.69616	Nitab4.5_0003458g0010.1 Harbinger transposase-derived nuclease domain, Harbinger transposase-derived nuclease
Nitab4.5_0008803g0020	61.8904	56.3273	46.3693	45.3099	52.0126	38.1995	14.8261	24.1875	18.975	42.4119	36.1528	32.767	TRUE	1.81829	TRUE	1.33558	TRUE	1.02503	Nitab4.5_0008803g0020.1 Alcohol dehydrogenase GroES-like, NAD(P)-binding domain, GroES (chaperonin 10)-like, Alcohol dehydrogenase superfamily, zinc-type, Polyketide synthase, enoylreductase, Quinone oxidoreductase/zeta-crystallin, conserved site
Nitab4.5_0000985g0020	103.08	113.251	57.4025	19.2475	19.5925	15.8577	35.8571	30.6664	26.013	32.6838	33.4774	37.0968	TRUE	1.81245	FALSE	-0.657072	FALSE	0.233487	Nitab4.5_0000985g0020.1 Alternative oxidase
Nitab4.5_0001456g0110	60.411	46.3914	29.8604	16.4507	13.4226	18.2955	14.0605	11.7745	12.9019	19.7688	21.4049	20.3506	TRUE	2.08253	FALSE	0.406476	FALSE	0.752175	Nitab4.5_0001456g0110.1 EF-hand domain, EF-hand domain pair, EF-Hand 1, calcium-binding site
Nitab4.5_0009593g0010	48.3645	38.029	39.9651	19.8516	14.5837	15.0788	8.83963	16.2837	8.11981	21.8364	19.7307	21.9417	TRUE	2.2457	FALSE	0.659239	FALSE	0.998728	Nitab4.5_0009593g0010.1 EF-hand domain pair, EF-hand domain, EF-Hand 1, calcium-binding site
Nitab4.5_0000203g0250	40.1814	25.6139	18.2279	5.22864	8.91505	7.21471	10.3173	2.36155	3.6341	9.7937	6.40235	6.45883	TRUE	2.60594	FALSE	0.475648	FALSE	0.544586	Nitab4.5_0000203g0250.1 Protein of unknown function DUF1645, plant
Nitab4.5_0000123g0220	21.0309	22.6707	14.5998	8.10959	5.17125	4.58204	4.69492	4.10846	4.92514	5.08936	4.59908	6.75087	TRUE	2.3818	FALSE	0.498793	FALSE	0.354143	Nitab4.5_0000123g0220.1 VQ
Nitab4.5_0000613g0080	9.10114	7.27677	9.42363	8.11555	6.49463	3.36048	0.642229	1.30624	0.784131	3.6557	3.36934	3.92012	TRUE	3.59145	TRUE	2.81771	TRUE	2.06141	Nitab4.5_0000613g0080.1 Alpha/beta hydrolase fold-1
Nitab4.5_0006656g0060	12.1142	10.7622	6.32024	0.257623	0.338234	0.792368	0.683606	0	0.112086	0.675556	0.065672	0.84226	TRUE	5.38978	FALSE	0.820414	FALSE	1.04973	Nitab4.5_0006656g0060.1 DNA-binding WRKY
Nitab4.5_0000309g0240	2.95011	3.53566	1.25411	4.32842	2.5998	5.79976	8.33239	11.0458	13.5959	4.48215	6.28273	4.83494	TRUE	-1.8389	TRUE	-1.27928	FALSE	-0.978824	Nitab4.5_0000309g0240.1 Myc-type, basic helix-loop-helix (bHLH) domain
Nitab4.5_0002356g0140	1.39626	1.91147	0.628449	0.029508	0.061514	0.070711	0.13237	0.048139	0.113798	0.383965	0.230258	0.339693	TRUE	3.8659	FALSE	-0.771259	FALSE	1.70739	Nitab4.5_0002356g0140.1 Serine-threonine/tyrosine-protein kinase catalytic domain, Leucine-rich repeat, Protein kinase-like domain, Protein kinase domain, Leucine-rich repeat-containing N-terminal, type 2
Nitab4.5_0004833g0020	19.9912	17.3839	4.31786	1.01593	1.27586	2.66179	0.672847	1.11874	0.660621	1.69341	1.37087	2.30465	TRUE	4.23041	FALSE	1.06605	FALSE	1.19979	Nitab4.5_0004833g0020.1 Plastocyanin-like, Cupredoxin, Blue (type 1) copper domain
Nitab4.5_0005756g0040	9.32167	13.4155	9.24459	7.04628	5.03596	4.86788	1.95235	3.28128	1.88885	4.45986	5.90433	5.99792	TRUE	2.47022	TRUE	1.34024	FALSE	1.26396	Nitab4.5_0005756g0040.1
Nitab4.5_0006117g0030	31.5306	31.4409	6.83972	39.4034	27.6586	47.9426	105.139	71.9895	107.963	39.4629	47.5346	42.5886	TRUE	-1.85522	TRUE	-1.21459	TRUE	-1.0412	#N/A
Nitab4.5_0004097g0050	151.433	92.3931	12.3856	2.90224	6.62517	5.81247	6.34901	3.07913	6.50931	6.29352	3.85921	3.53966	TRUE	4.13294	FALSE	0.0609771	FALSE	-0.109472	Nitab4.5_0004097g0050.1 Thaumatin, Thaumatin, conserved site
Nitab4.5_0000028g0180	43.0883	44.7465	11.0206	0.809758	1.66241	3.06011	1.68098	1.51419	0.740793	2.10017	3.11611	4.42559	TRUE	4.78193	FALSE	0.51669	FALSE	1.33879	Nitab4.5_0000028g0180.1 Cupredoxin, Plastocyanin-like, Blue (type 1) copper domain
Nitab4.5_0009232g0030	12.3456	10.748	9.45565	7.49821	7.2134	4.13269	3.12741	2.70784	4.89229	8.22692	6.01436	5.80599	TRUE	1.94991	FALSE	0.964202	TRUE	1.01713	Nitab4.5_0009232g0030.1 Mitochondrial substrate/solute carrier, Mitochondrial carrier protein, Mitochondrial carrier domain
Nitab4.5_0000437g0020	1.11597	0.857388	0.194543	3.2166	2.34206	3.29108	3.96771	7.45987	5.97528	3.42835	3.0538	3.43976	TRUE	-2.81103	FALSE	-0.880439	FALSE	-0.723188	Nitab4.5_0000437g0020.1 Domain of unknown function DUF641, plant
Nitab4.5_0000512g0060	65.3443	71.5809	49.6617	40.193	40.9042	37.6932	14.6172	23.5536	13.1669	50.7857	45.9949	38.7996	TRUE	2.14654	TRUE	1.29655	TRUE	1.4679	#N/A
Nitab4.5_0004821g0020	33.5284	32.7899	12.3706	21.3085	17.3213	12.7208	3.31596	6.44416	7.80105	17.8186	17.6225	12.7992	TRUE	2.39902	TRUE	1.68814	TRUE	1.56573	Nitab4.5_0004821g0020.1 Myb domain, plants, Homeodomain-like, Myb domain, SANT/Myb domain
Nitab4.5_0001287g0050	12.1541	11.5787	6.74279	0.157804	0.343524	0.283022	0.315503	0.571958	0.233663	1.98523	0.655215	0.51449	TRUE	4.96056	FALSE	-0.384228	FALSE	1.53453	Nitab4.5_0001287g0050.1 Late embryogenesis abundant protein, LEA-14
Nitab4.5_0000287g0030	42.3186	31.8909	27.7123	12.5376	11.9678	10.8659	7.16158	6.57823	9.04804	13.0858	10.7358	9.27947	TRUE	2.47838	FALSE	0.753675	FALSE	0.638299	Nitab4.5_0000287g0030.1 AP2/ERF domain, DNA-binding domain
Nitab4.5_0000209g0210	4.26777	3.02683	3.95347	0.136992	0.213374	0.377554	0	0	0	1.92163	0.119099	0.077471	TRUE	11.816	TRUE	7.59227	TRUE	9.16194	Nitab4.5_0000209g0210.1
Nitab4.5_0000784g0030	101.654	91.9561	58.9255	56.6365	54.8232	49.985	17.2337	26.1346	32.2555	61.472	36.3865	39.1886	TRUE	2.03591	TRUE	1.22042	FALSE	0.967788	Nitab4.5_0000784g0030.1 Glycoside hydrolase, family 14, Glycoside hydrolase, superfamily, Glycoside hydrolase, catalytic domain
Nitab4.5_0009088g0010	69.1006	56.6688	41.7947	30.8755	22.4947	24.1751	20.3433	17.4508	21.8281	28.9568	24.3396	23.0476	TRUE	1.78881	FALSE	0.491584	FALSE	0.452574	Nitab4.5_0009088g0010.1 Serine O-acetyltransferase, Hexapeptide transferase, conserved site, Bacterial transferase hexapeptide repeat, Trimeric LpxA-like, Serine acetyltransferase, N-terminal
Nitab4.5_0008745g0010	22.969	18.5982	23.6576	5.684	4.80244	1.46013	2.63169	2.41838	6.07935	2.57901	2.26592	1.57558	TRUE	2.97438	FALSE	0.29288	FALSE	-0.6574	Nitab4.5_0008745g0010.1
Nitab4.5_0005939g0020	62.766	57.4012	38.6146	5.83119	8.22008	9.81752	7.79307	10.791	6.01834	12.2012	12.301	12.9468	TRUE	2.95226	FALSE	0.0249573	FALSE	0.670038	Nitab4.5_0005939g0020.1 Syntaxin/epimorphin, conserved site, Target SNARE coiled-coil domain, t-SNARE, Syntaxin, N-terminal domain
Nitab4.5_0007739g0040	4.63791	3.71629	4.35866	0.24846	0.275394	0.620261	0.562583	0.06683	0.798548	0.928295	0.837914	0.76035	TRUE	3.55965	FALSE	-0.176649	FALSE	0.963954	Nitab4.5_0007739g0040.1 AP2/ERF domain, DNA-binding domain
Nitab4.5_0002944g0150	15.1357	15.3296	7.20736	19.537	23.2593	21.0906	54.2592	31.7287	71.7814	28.7157	25.2558	28.9749	TRUE	-1.79284	TRUE	-1.16968	FALSE	-0.8108	Nitab4.5_0002944g0150.1
Nitab4.5_0000144g0080	0.241423	0.640296	0.986742	0	0.590772	0	0	0	0	0.817917	0.498022	0.586765	TRUE	7.31592	TRUE	5.46747	TRUE	7.01241	Nitab4.5_0000144g0080.1
Nitab4.5_0000734g0070	26.1895	15.3868	21.7893	2.47129	4.26328	4.10484	5.43775	2.10569	2.71969	6.84884	3.10152	6.40941	TRUE	2.9749	FALSE	0.165933	FALSE	0.754245	Nitab4.5_0000734g0070.1 DNA-binding domain, AP2/ERF domain
Nitab4.5_0003649g0020	49.177	46.0232	47.606	32.3013	24.5994	14.1025	8.82536	15.1433	15.4856	25.2903	25.4272	19.7187	TRUE	2.22329	FALSE	0.985446	FALSE	0.93223	Nitab4.5_0003649g0020.1 Calycin, Lipocalin, ApoD type, Lipocalin conserved site, Calycin-like, Lipocalin/cytosolic fatty-acid binding domain
Nitab4.5_0000041g0370	6.90821	8.58201	4.05169	0.117841	0.579411	0.848919	0.15822	0.282361	0.263014	0.930892	0.457019	0.618347	TRUE	5.01707	FALSE	1.17191	FALSE	1.57618	Nitab4.5_0000041g0370.1 Alpha/beta hydrolase fold-3
Nitab4.5_0002756g0050	0.176665	0.360548	0.054332	0	0	0	0	0	0	0.03728	0	0	TRUE	8.26246	FALSE	0	FALSE	4.29569	Nitab4.5_0002756g0050.1 Leucine-rich repeat-containing N-terminal, type 2, Serine/threonine-protein kinase, active site, Protein kinase domain, Leucine-rich repeat, Protein kinase, ATP binding site, Serine/threonine- / dual specificity protein kinase, catalytic domain, Concanavalin A-like lectin/glucanase, subgroup, Leucine-rich repeat, typical subtype, Protein kinase-like domain
Nitab4.5_0004360g0070	9.7089	11.8933	3.30474	0.822702	1.11592	0.365684	0.551796	0.935649	0.931838	1.26359	1.87252	2.33985	TRUE	3.56209	FALSE	0.0800723	FALSE	1.26908	Nitab4.5_0004360g0070.1 Protein kinase domain, Bulb-type lectin domain, Serine-threonine/tyrosine-protein kinase catalytic domain, Concanavalin A-like lectin/glucanase, subgroup, Apple-like, Serine/threonine- / dual specificity protein kinase, catalytic domain, S-locus glycoprotein, Protein kinase-like domain, PAN-2 domain, Serine/threonine-protein kinase, active site
Nitab4.5_0004625g0020	10.944	9.61141	8.39702	2.34095	4.36329	5.92487	1.55673	1.71485	1.34731	5.37632	4.43354	3.86892	TRUE	2.95826	TRUE	1.52079	TRUE	1.64311	Nitab4.5_0004625g0020.1 Zinc finger, B-box
Nitab4.5_0001026g0100	27.3516	32.3055	17.0896	21.2917	22.0568	20.6471	9.27876	13.7668	16.4463	21.7955	20.0016	17.5993	TRUE	1.24567	FALSE	0.818651	FALSE	0.692855	Nitab4.5_0001026g0100.1 Myc-type, basic helix-loop-helix (bHLH) domain
Nitab4.5_0001097g0040	39.8944	42.6461	41.0654	38.7055	38.9965	26.679	14.715	18.6063	19.9194	36.4465	28.1363	26.6227	TRUE	1.58117	TRUE	1.09805	FALSE	0.8733	Nitab4.5_0001097g0040.1 SANT/Myb domain, Ubiquitin supergroup, Myb domain, Homeodomain-like
Nitab4.5_0000856g0190	27.0947	26.7837	19.06	14.767	15.4973	18.0494	7.49776	7.52493	10.1732	18.6474	18.2579	17.7394	TRUE	1.84897	TRUE	1.04932	TRUE	1.21828	Nitab4.5_0000856g0190.1 UDP-glucuronosyl/UDP-glucosyltransferase
Nitab4.5_0003474g0010	111.421	105.675	86.4925	26.3853	44.2301	19.0044	10.9905	21.3423	16.291	47.0784	57.1314	51.8162	TRUE	2.95946	FALSE	1.01184	TRUE	1.76348	Nitab4.5_0003474g0010.1 Ammonium transporter, conserved site, Ammonium transporter, Ammonium transporter AmtB-like domain
Nitab4.5_0000052g0280	5.79301	5.07671	1.18066	13.2778	8.22588	23.9406	25.2818	35.3744	31.3863	12.7072	14.3797	15.2694	TRUE	-2.7614	FALSE	-0.957202	FALSE	-1.03401	Nitab4.5_0000052g0280.1 Transcription factor MYC/MYB N-terminal
Nitab4.5_0003786g0020	36.1854	41.6667	30.6882	5.34448	5.06547	6.97394	5.35055	6.79929	2.33144	7.6514	7.21519	6.79952	TRUE	3.1841	FALSE	0.313082	FALSE	0.628989	Nitab4.5_0003786g0020.1 Peptidase M10A, Peptidoglycan binding-like, Peptidase M10, metallopeptidase, Peptidase, metallopeptidase, Metallopeptidase, catalytic domain
Nitab4.5_0000316g0270	6.965	7.37786	2.23277	11.7637	11.4389	22.1848	22.5539	26.8541	28.166	13.7341	16.558	15.6784	TRUE	-2.01972	FALSE	-0.696104	FALSE	-0.66462	Nitab4.5_0000316g0270.1 IQ motif, EF-hand binding site, P-loop containing nucleoside triphosphate hydrolase, Domain of unknown function DUF4005
Nitab4.5_0004778g0020	19.1192	20.7382	12.3805	31.6091	37.121	23.791	153.013	97.0842	165.476	34.8483	28.3953	44.3905	TRUE	-2.69354	TRUE	-2.03069	TRUE	-1.84409	Nitab4.5_0004778g0020.1 DREPP family
Nitab4.5_0001542g0150	8.92348	9.50546	4.18772	3.09809	3.27892	2.5719	2.88851	1.93383	3.45649	2.93411	2.50137	2.35304	TRUE	1.70687	FALSE	0.244095	FALSE	0.019539	Nitab4.5_0001542g0150.1 NB-ARC, P-loop containing nucleoside triphosphate hydrolase, Disease resistance protein
Nitab4.5_0002007g0060	11.8123	13.0058	17.8031	11.5829	8.79023	5.91771	0.589191	2.38007	1.65238	7.41222	8.07698	7.45389	TRUE	3.60737	TRUE	2.61043	TRUE	2.37725	Nitab4.5_0002007g0060.1 Basic-leucine zipper domain
Nitab4.5_0002949g0020	107.104	90.4736	104.894	23.8781	40.5214	33.4064	9.46836	14.6489	12.5609	35.5794	30.0463	24.7493	TRUE	3.41104	FALSE	1.51995	FALSE	1.38803	#N/A
Nitab4.5_0000171g0190	46.185	60.8293	17.4335	5.07314	4.4422	4.04608	3.449	5.29873	6.43286	4.87131	5.31753	6.44578	TRUE	3.25204	FALSE	-0.0342059	FALSE	0.236673	Nitab4.5_0000171g0190.1 DNA-binding WRKY
Nitab4.5_0002726g0090	2.03069	2.52582	0.494389	4.80911	2.19521	2.1243	17.0483	9.97791	10.7733	2.41262	2.88838	4.44165	TRUE	-2.72917	TRUE	-1.9384	TRUE	-1.87718	Nitab4.5_0002726g0090.1 Hexokinase, Hexokinase, N-terminal, Hexokinase, C-terminal
Nitab4.5_0001092g0030	24.5258	22.4659	20.6849	9.63631	13.6595	8.7992	4.95479	6.1381	5.38302	9.17134	9.76264	9.41786	TRUE	2.3683	FALSE	1.07527	FALSE	0.863928	Nitab4.5_0001092g0030.1
Nitab4.5_0002546g0060	12.0876	18.3072	10.1575	36.919	36.0614	33.3902	46.916	46.1234	56.0596	35.6101	30.8672	33.2982	TRUE	-1.5747	FALSE	-0.370854	FALSE	-0.482162	Nitab4.5_0002546g0060.1 Uncharacterised conserved protein UCP031277
Nitab4.5_0004554g0010	0.029144	0.053617	0	0.493507	0.011552	0.342849	1.82988	3.98819	3.64235	0.120252	0.429125	0.384916	TRUE	-6.55668	TRUE	-3.37858	TRUE	-3.23677	Nitab4.5_0004554g0010.1 SPX, N-terminal, EXS, C-terminal
Nitab4.5_0012745g0010	2.83048	3.37704	1.51849	0.481625	0.615253	0.353115	0.414395	0.444596	0.615555	0.638893	0.67988	0.819846	TRUE	2.6391	FALSE	0.111562	FALSE	0.631145	Nitab4.5_0012745g0010.1 Protein kinase-like domain, Gnk2-homologous domain, Serine-threonine/tyrosine-protein kinase catalytic domain, Protein kinase domain, Serine/threonine- / dual specificity protein kinase, catalytic domain, Concanavalin A-like lectin/glucanase, subgroup, Serine/threonine-protein kinase, active site
Nitab4.5_0000368g0200	4.607	2.91405	0.353592	3.63822	5.09849	11.9687	36.0532	20.0619	51.5772	5.46705	8.25552	7.18311	TRUE	-3.59014	TRUE	-2.28579	TRUE	-2.24706	Nitab4.5_0000368g0200.1 UspA, Rossmann-like alpha/beta/alpha sandwich fold, Universal stress protein A
Nitab4.5_0000018g0150	0.622724	0.508928	0.150211	1.02558	1.64606	2.21922	2.4239	4.33591	4.37789	2.1175	1.79241	2.19586	TRUE	-2.87453	FALSE	-1.09256	FALSE	-0.764343	Nitab4.5_0000018g0150.1 ATPase, AAA-type, core, AAA-type ATPase, N-terminal domain, AAA+ ATPase domain, P-loop containing nucleoside triphosphate hydrolase
Nitab4.5_0007385g0010	17.5845	13.9519	19.9794	5.52024	8.5451	9.25901	4.30507	5.06547	5.91675	6.99058	5.12163	7.13489	TRUE	2.162	FALSE	0.715503	FALSE	0.433281	Nitab4.5_0007385g0010.1 Zinc finger, RING-type, Zinc finger, RING/FYVE/PHD-type
Nitab4.5_0002345g0030	18.3333	27.9833	7.46059	7.68138	4.20737	2.87892	4.45544	3.99903	4.09785	4.57447	7.95396	7.62882	TRUE	2.2969	FALSE	0.357963	FALSE	0.763637	Nitab4.5_0002345g0030.1 Serine/threonine-protein kinase, active site, Protein kinase domain, Serine/threonine- / dual specificity protein kinase, catalytic domain, Gnk2-homologous domain, Protein kinase-like domain, Concanavalin A-like lectin/glucanase, subgroup
Nitab4.5_0000019g0190	51.9892	49.2584	29.756	7.15079	5.19972	5.07535	4.27273	9.41002	4.5874	10.9903	11.1284	15.6967	TRUE	3.08755	FALSE	0.0187176	FALSE	1.11072	#N/A
Nitab4.5_0002937g0040	51.751	36.0332	33.5086	5.67684	12.4148	5.95534	4.20361	5.45837	6.08415	14.6757	12.0141	13.1317	TRUE	3.26593	FALSE	0.748197	FALSE	1.43559	Nitab4.5_0002937g0040.1 Ammonium transporter AmtB-like domain, Ammonium transporter, Ammonium transporter, conserved site
Nitab4.5_0000334g0160	2.84747	3.48171	0.726988	3.87668	5.09774	5.97788	11.536	7.52572	13.807	5.32864	5.48998	7.33277	TRUE	-1.97386	TRUE	-1.01815	FALSE	-0.747262	Nitab4.5_0000334g0160.1 Protein of unknown function DUF538
Nitab4.5_0006558g0010	31.626	23.192	21.9253	11.029	14.2646	13.8383	1.65006	3.82254	2.57815	12.654	10.7516	9.09622	TRUE	3.56338	TRUE	2.37332	TRUE	2.09228	Nitab4.5_0006558g0010.1 Pectin lyase fold/virulence factor, Glycoside hydrolase, family 28, Pectin lyase fold
Nitab4.5_0000109g0550	4.44038	3.37305	3.5941	0.698109	0	0.244808	0	0	0	0.948314	0.240602	0.441952	TRUE	9.3017	TRUE	5.60509	TRUE	6.34507	#N/A
Nitab4.5_0007132g0010	12.0482	11.6024	6.19631	10.0136	8.33004	5.65275	3.08139	4.1015	4.13256	9.69656	8.54454	8.02697	TRUE	1.66112	TRUE	1.21026	TRUE	1.30717	Nitab4.5_0007132g0010.1 SANT/Myb domain, Myb domain, Homeodomain-like
Nitab4.5_0000287g0140	11.5703	9.76546	4.73744	13.2788	12.7494	26.0169	30.5816	34.3923	31.7478	15.6119	18.0351	16.7599	TRUE	-1.65636	FALSE	-0.827258	FALSE	-0.856715	Nitab4.5_0000287g0140.1 Late embryogenesis abundant protein, LEA-14
Nitab4.5_0008600g0010	29.4654	27.5013	11.1088	27.3727	22.8432	30.1801	78.7002	49.13	82.8308	31.756	32.2801	32.0565	TRUE	-1.39511	TRUE	-1.28126	TRUE	-1.03085	#N/A
Nitab4.5_0003942g0030	13.2409	9.75322	12.4728	7.49857	10.8332	11.7986	3.31561	3.94953	5.62833	6.74772	5.6246	6.62577	TRUE	1.84635	TRUE	1.33792	FALSE	0.667731	Nitab4.5_0003942g0030.1 Zinc finger, RING-type, Zinc finger, RING-type, conserved site, Zinc finger, RING/FYVE/PHD-type
Nitab4.5_0000191g0070	13.3953	10.32	10.3522	8.55214	7.96288	6.89649	2.77825	3.4903	4.72103	8.58024	5.75124	5.7452	TRUE	1.98425	TRUE	1.22035	FALSE	0.979967	Nitab4.5_0000191g0070.1 F-box associated interaction domain
Nitab4.5_0001348g0100	0.516117	0.340976	0.035647	0.730082	0.698728	1.71774	3.8491	3.2655	4.13052	0.704182	0.931214	0.981388	TRUE	-3.48645	TRUE	-1.76563	TRUE	-2.00565	Nitab4.5_0001348g0100.1 Formin-like family, viridiplantae, Formin, FH2 domain
Nitab4.5_0003221g0040	34.0979	37.32	27.6041	22.6522	22.978	13.8246	12.1685	15.9444	17.0099	19.1209	18.5889	22.7186	TRUE	1.45737	FALSE	0.530028	FALSE	0.516944	Nitab4.5_0003221g0040.1 Protein of unknown function DUF1295, 3-oxo-5-alpha-steroid 4-dehydrogenase, C-terminal
Nitab4.5_0003767g0050	50.9544	27.4016	14.3746	3.83573	6.06909	7.01176	5.06803	2.90489	2.90907	9.57296	4.9603	5.37027	TRUE	3.28367	FALSE	0.71324	FALSE	0.949347	Nitab4.5_0003767g0050.1 Zinc finger, RING/FYVE/PHD-type, Zinc finger, RING-type
Nitab4.5_0007763g0020	6.03789	5.71311	3.6169	8.30986	6.3	7.48428	16.4797	11.2064	16.8665	6.03202	7.45895	5.78537	TRUE	-1.24379	FALSE	-0.900311	TRUE	-1.11205	Nitab4.5_0007763g0020.1 Domain of unknown function DUF21
Nitab4.5_0000879g0010	47.577	35.7315	18.8539	10.0885	12.3341	15.6912	7.60869	10.9682	10.6865	25.3037	18.0355	19.1905	TRUE	2.04376	FALSE	0.475023	TRUE	1.18933	Nitab4.5_0000879g0010.1 Concanavalin A-like lectin/glucanase, subgroup, Protein kinase-like domain, Serine/threonine-protein kinase, active site, Serine-threonine/tyrosine-protein kinase catalytic domain, Protein kinase, ATP binding site, Protein kinase domain
Nitab4.5_0000207g0410	166.903	112.034	174.082	50.2561	73.0133	38.1443	42.2811	33.4724	28.5304	65.8556	69.1139	67.2453	TRUE	2.50271	FALSE	0.743493	FALSE	1.02813	Nitab4.5_0000207g0410.1 EF-hand domain pair, EF-Hand 1, calcium-binding site, EF-hand domain
Nitab4.5_0012890g0020	255.564	200.735	221.844	100.468	83.3508	147.134	29.7496	42.9506	52.1921	84.3382	74.8791	64.437	TRUE	2.81113	TRUE	1.5018	FALSE	0.944802	Nitab4.5_0012890g0020.1 Expansin/pollen allergen, DPBB domain, Expansin, Expansin/Lol pI, Expansin, cellulose-binding-like domain, Barwin-like endoglucanase, RlpA-like double-psi beta-barrel domain
Nitab4.5_0004685g0090	61.2018	51.8848	41.41	16.2263	15.6533	23.6214	12.4436	20.6553	16.521	36.1855	22.8283	26.0446	TRUE	1.94074	FALSE	0.242767	FALSE	0.865225	Nitab4.5_0004685g0090.1 Zinc finger, RING-type, Zinc finger, RING/FYVE/PHD-type
Nitab4.5_0000040g0600	19.5179	36.4551	18.6799	1.22684	1.58689	1.00495	2.83484	2.69111	2.28835	3.24577	2.87363	4.3221	TRUE	3.52245	FALSE	-0.890186	FALSE	0.491352	#N/A
Nitab4.5_0009651g0030	2.85636	2.64832	2.66551	1.58654	1.42463	0.91875	0.478211	0.36276	0.28497	0.980323	0.899097	1.04257	TRUE	3.1524	TRUE	1.88321	FALSE	1.4244	#N/A
Nitab4.5_0002988g0010	11.6284	9.61554	5.78354	12.8987	15.3915	20.1008	27.9255	22.6016	25.9592	15.9095	14.595	19.8067	TRUE	-1.23511	FALSE	-0.570111	FALSE	-0.514609	Nitab4.5_0002988g0010.1 Cation efflux protein, Cation efflux protein transmembrane domain
Nitab4.5_0000295g0090	2.24666	1.85342	1.02385	2.13907	2.26004	2.97744	7.88821	7.27542	13.4601	3.05301	2.42956	2.9629	TRUE	-2.18982	TRUE	-1.83267	TRUE	-1.63797	Nitab4.5_0000295g0090.1 Lipase, GDXG, active site, Alpha/beta hydrolase fold-3
Nitab4.5_0003603g0040	22.9706	16.7964	2.49374	24.365	24.6129	18.6791	116.886	112.762	149.043	31.8481	28.7481	38.9482	TRUE	-3.02287	TRUE	-2.35566	TRUE	-1.82633	Nitab4.5_0003603g0040.1 RlpA-like double-psi beta-barrel domain, Barwin-like endoglucanase, Expansin/Lol pI, Major pollen allergen Lol pI, Expansin, cellulose-binding-like domain, Expansin/pollen allergen, DPBB domain
Nitab4.5_0001898g0080	8.57697	10.7843	4.32	9.99164	15.4092	19.7786	52.3856	19.5881	54.0122	20.0185	24.8689	32.2413	TRUE	-2.14916	TRUE	-1.36971	FALSE	-0.597993	Nitab4.5_0001898g0080.1 ABC transporter type 1, transmembrane domain, AAA+ ATPase domain, ABC transporter-like, ABC transporter, transmembrane domain, P-loop containing nucleoside triphosphate hydrolase, ABC transporter, conserved site
Nitab4.5_0001965g0080	18.1888	18.3836	12.2116	1.67075	2.0087	2.88023	1.85254	2.20006	1.42071	5.92439	5.21147	4.73225	TRUE	3.41389	FALSE	0.31994	FALSE	1.59297	Nitab4.5_0001965g0080.1 EF-Hand 1, calcium-binding site, EF-hand domain, EF-hand domain pair
Nitab4.5_0000355g0180	0.165988	0.138618	0	0.193098	0.209652	0.472626	1.92869	0.377135	1.99533	0.39597	0.261682	0.578864	TRUE	-3.57747	TRUE	-2.16839	FALSE	-1.67317	Nitab4.5_0000355g0180.1 F-box domain, Leucine-rich repeat, cysteine-containing subtype
Nitab4.5_0012124g0010	7.16845	9.54298	2.54306	19.3807	12.8177	14.0442	19.7078	29.4121	20.4256	17.9445	15.747	14.9695	TRUE	-1.66489	FALSE	-0.49341	FALSE	-0.438247	Nitab4.5_0012124g0010.1 Tetratricopeptide-like helical, Tetratricopeptide repeat, DnaJ domain, Tetratricopeptide repeat-containing domain
Nitab4.5_0000581g0170	1.31861	1.29103	0.242162	1.49025	4.26964	7.02168	16.1985	5.96695	16.3509	4.90583	8.35052	9.10802	TRUE	-3.57216	FALSE	-1.50268	FALSE	-0.67761	Nitab4.5_0000581g0170.1 P-loop containing nucleoside triphosphate hydrolase, ABC transporter type 1, transmembrane domain, ABC transporter-like, ABC transporter, transmembrane domain, AAA+ ATPase domain, ABC transporter, conserved site
Nitab4.5_0001643g0070	8.21036	7.72701	4.00206	10.774	12.1389	22.291	18.9031	28.4833	29.4962	14.406	17.9765	14.76	TRUE	-1.68383	FALSE	-0.68534	FALSE	-0.61214	Nitab4.5_0001643g0070.1 Heavy metal-associated domain, HMA
Nitab4.5_0009101g0010	27.7635	26.373	15.3342	21.2529	13.9542	12.7894	4.58183	8.88654	8.43699	17.812	12.8086	13.7034	TRUE	1.94022	TRUE	1.25184	TRUE	1.11396	Nitab4.5_0009101g0010.1 Thioredoxin-like fold, Thioredoxin domain, Thioredoxin
Nitab4.5_0000496g0170	0.135885	0.150129	0.194519	0.894003	0.873507	0.216358	6.6218	3.63315	2.53697	0.876091	0.702786	1.65928	TRUE	-4.32654	TRUE	-2.5472	FALSE	-1.90262	Nitab4.5_0000496g0170.1 Transcription factor TGA like domain
Nitab4.5_0002394g0060	163.049	134.309	66.7671	38.9929	45.9627	23.4412	6.53917	17.9241	13.0754	57.0633	37.8453	36.9293	TRUE	3.51109	FALSE	1.65673	TRUE	1.90096	Nitab4.5_0002394g0060.1 AMP-binding enzyme C-terminal domain, AMP-binding, conserved site, AMP-dependent synthetase/ligase
Nitab4.5_0007793g0050	29.4075	18.6814	18.2814	12.1357	18.281	13.1226	4.45779	7.30513	6.86603	21.8212	13.3983	12.1865	TRUE	2.14796	TRUE	1.34268	TRUE	1.44279	Nitab4.5_0007793g0050.1 Methyl-CpG DNA binding, Plastocyanin-like, DNA-binding domain, Cupredoxin, Blue (type 1) copper domain
Nitab4.5_0006493g0020	13.2964	23.73	3.27506	0.798089	0.290325	0.56016	0.416322	0.100467	0.174567	0.704292	0.34557	0.181731	TRUE	5.9509	FALSE	1.30952	FALSE	0.891417	Nitab4.5_0006493g0020.1 Calmodulin binding protein-like
Nitab4.5_0001696g0070	147.003	96.7355	54.5026	55.8549	41.1551	52.0554	32.3934	34.7465	42.4797	45.8424	47.571	37.5042	TRUE	1.68868	FALSE	0.552244	FALSE	0.353504	Nitab4.5_0001696g0070.1 CRAL-TRIO domain
Nitab4.5_0000807g0190	1.80384	1.69797	0.907574	3.76959	4.61006	4.4411	5.81915	9.57017	5.97802	5.53578	4.74886	5.31678	TRUE	-2.02758	FALSE	-0.647148	FALSE	-0.378998	Nitab4.5_0000807g0190.1 Leucine-rich repeat, typical subtype, Leucine-rich repeat, Leucine-rich repeat-containing N-terminal, type 2
Nitab4.5_0001164g0060	2.59834	3.2339	1.19156	3.41928	8.04251	11.7743	28.8745	12.3001	26.9685	11.0035	11.6677	13.6665	TRUE	-3.02336	FALSE	-1.4611	FALSE	-0.803464	Nitab4.5_0001164g0060.1 Domain of unknown function DUF1767
Nitab4.5_0000350g0190	108.763	105.86	86.591	47.3504	44.4389	49.2631	25.2201	36.6455	34.8008	57.9992	47.9856	43.3042	TRUE	1.96579	FALSE	0.64859	FALSE	0.718805	Nitab4.5_0000350g0190.1
Nitab4.5_0006973g0030	8.54865	12.0088	12.7837	72.4329	45.6827	37.6159	87.539	121.319	60.667	37.8164	46.1423	45.0216	TRUE	-2.64335	FALSE	-0.699364	FALSE	-1.00402	Nitab4.5_0006973g0030.1 FAS1 domain
Nitab4.5_0006875g0040	1.07853	0.97575	0.373179	0.76066	1.27303	0.931219	4.37524	2.26088	3.90962	1.0267	0.813379	0.864198	TRUE	-1.87101	TRUE	-1.70726	TRUE	-1.85624	Nitab4.5_0006875g0040.1 Protein of unknown function DUF688
Nitab4.5_0004502g0040	5.23498	5.41597	4.16296	3.24595	3.43536	1.86917	1.41449	1.69559	1.46761	2.65228	2.22807	2.95295	TRUE	1.99853	FALSE	1.01742	FALSE	0.853065	Nitab4.5_0004502g0040.1 Major facilitator superfamily domain, general substrate transporter
Nitab4.5_0005046g0010	15.1782	20.4222	6.53092	83.879	79.5986	69.4478	55.503	119.469	54.0968	87.2717	84.5335	78.7491	TRUE	-2.25288	FALSE	0.108506	FALSE	0.190602	Nitab4.5_0005046g0010.1 Protein of unknown function DUF1005
Nitab4.5_0002586g0140	5.12709	4.07687	5.00952	2.49608	2.53649	1.77778	0.848842	1.42187	0.768727	2.34152	1.676	1.44846	TRUE	2.56302	FALSE	1.25886	FALSE	0.919706	#N/A
Nitab4.5_0000175g0110	18.9822	21.507	20.9514	22.9062	20.4835	13.7244	6.92276	7.41318	7.3446	16.5893	17.5539	14.855	TRUE	1.86779	TRUE	1.51843	TRUE	1.26193	Nitab4.5_0000175g0110.1
Nitab4.5_0005805g0050	17.0706	32.5899	5.28949	1.87712	0.863134	0.802765	1.3583	0.92936	1.05603	2.51629	0.92325	3.43549	TRUE	4.17687	FALSE	0.223152	FALSE	1.11511	Nitab4.5_0005805g0050.1 Late embryogenesis abundant protein, LEA-5
Nitab4.5_0004002g0030	7.32837	8.09858	4.44068	2.19342	1.89399	1.96942	2.49309	1.77164	1.09526	3.78692	5.61052	4.37613	TRUE	2.12513	FALSE	0.251166	TRUE	1.41093	#N/A
Nitab4.5_0006787g0030	0	0.788002	0	4.53725	2.52063	2.87766	8.65514	19.6709	7.05943	3.1136	3.33138	3.31685	TRUE	-5.35255	FALSE	-1.75454	FALSE	-1.80308	Nitab4.5_0006787g0030.1 Protein of unknown function DUF1005
Nitab4.5_0004502g0020	101.332	100.267	61.1136	83.2553	79.0782	68.7566	32.1191	48.296	52.6367	67.6329	56.3385	54.236	TRUE	1.27087	FALSE	0.918321	FALSE	0.521586	Nitab4.5_0004502g0020.1 Phosphoesterase domain, Serine/threonine-specific protein phosphatase/bis(5-nucleosyl)-tetraphosphatase
Nitab4.5_0000207g0450	104.504	77.0027	116.641	33.6181	35.8858	29.2628	19.9122	26.2066	8.98185	52.6127	47.7401	37.0599	TRUE	2.79675	FALSE	0.912106	FALSE	1.3641	Nitab4.5_0000207g0450.1 EF-hand domain pair
Nitab4.5_0027601g0010	12.7114	12.1494	4.15997	0.102846	0.214224	0.469549	1.10487	0.520171	0.665539	0.728122	0.191646	1.6943	TRUE	3.84408	FALSE	-1.48045	FALSE	0.27064	Nitab4.5_0027601g0010.1 UDP-glucuronosyl/UDP-glucosyltransferase
Nitab4.5_0025577g0010	0.368289	0.269536	0.097459	0.525627	0.456516	0.15134	3.33896	1.19396	1.57131	0.579592	0.759029	0.617803	TRUE	-2.80341	TRUE	-2.28671	TRUE	-1.56523	Nitab4.5_0025577g0010.1 Pentatricopeptide repeat, Tetratricopeptide-like helical
Nitab4.5_0000106g0180	67.7885	74.4518	54.6173	53.1584	45.5111	26.0781	20.3689	20.1997	15.7508	29.3308	24.3455	20.2423	TRUE	2.10685	TRUE	1.26127	FALSE	0.468135	Nitab4.5_0000106g0180.1 Senescence regulator S40
Nitab4.5_0000521g0100	20.2864	16.5241	6.70402	24.4043	22.3226	39.0253	59.8544	56.2895	83.8051	21.2232	28.5313	31.2135	TRUE	-1.96887	TRUE	-1.12444	TRUE	-1.2007	Nitab4.5_0000521g0100.1 Xyloglucan endo-transglycosylase, C-terminal, Concanavalin A-like lectin/glucanases superfamily, Concanavalin A-like lectin/glucanase, subgroup, Glycoside hydrolase, family 16, Xyloglucan endotransglucosylase/hydrolase
Nitab4.5_0009820g0050	19.8475	20.1576	17.5824	34.4429	34.6958	35.0444	66.7992	66.8575	57.5184	36.8618	26.2714	35.9351	TRUE	-1.40263	FALSE	-0.780256	FALSE	-0.865968	Nitab4.5_0009820g0050.1 Protein kinase domain, Protein kinase, ATP binding site, Serine/threonine-protein kinase, active site, Protein kinase-like domain, Serine/threonine- / dual specificity protein kinase, catalytic domain
Nitab4.5_0001213g0020	12.9905	13.5774	6.36365	3.33901	1.66051	2.6492	2.53301	2.81566	2.32531	3.3208	3.33922	3.8294	TRUE	2.33754	FALSE	0.0829747	FALSE	0.52937	Nitab4.5_0001213g0020.1 Leucine-rich repeat-containing N-terminal, type 2, Leucine-rich repeat, typical subtype, Leucine rich repeat 4, Leucine-rich repeat
Nitab4.5_0005396g0010	36.1532	15.6769	19.4029	6.70161	7.50695	10.9345	3.17962	7.76609	4.06149	15.3105	10.523	9.90441	TRUE	2.53379	FALSE	0.809122	FALSE	1.32269	Nitab4.5_0005396g0010.1 Senescence/spartin-associated
Nitab4.5_0000201g0250	0.711624	0.7818	0.389235	0.326275	0.476746	0.374453	0.080923	0.156825	0.173899	0.245007	0.474228	0.599755	TRUE	2.45736	TRUE	1.63431	TRUE	1.76925	Nitab4.5_0000201g0250.1 Leucine-rich repeat, Leucine-rich repeat-containing N-terminal, type 2, Leucine-rich repeat, typical subtype
Nitab4.5_0000662g0060	1.94504	2.36254	1.71672	0.24083	0.685768	0.27412	0.204308	0.071185	0.146826	0.631357	1.12503	0.393192	TRUE	3.98493	FALSE	1.57221	FALSE	2.27297	#N/A
Nitab4.5_0003564g0010	14.809	12.563	5.52936	1.87354	2.19388	4.05471	1.80567	2.83478	3.0588	2.29702	3.15645	4.73761	TRUE	2.32691	FALSE	0.160189	FALSE	0.498346	Nitab4.5_0003564g0010.1 Cytochrome P450, Cytochrome P450, conserved site, Cytochrome P450, E-class, group I
Nitab4.5_0002816g0020	44.8666	42.5795	51.0324	35.5336	32.4144	19.7237	17.3772	19.9204	16.1983	28.408	33.9656	22.223	TRUE	1.74921	FALSE	0.828791	FALSE	0.737458	Nitab4.5_0002816g0020.1 Peroxisomal biogenesis factor 11
Nitab4.5_0002224g0100	0.528974	0	0	0.090082	0.127815	0	11.3649	3.08485	22.0634	0.304394	0.177852	0.276155	TRUE	-5.78144	TRUE	-6.98424	TRUE	-5.31778	#N/A
Nitab4.5_0003828g0030	29.9039	34.4252	11.2184	63.6268	48.8712	50.7373	91.5837	114.55	120.855	57.6912	67.6783	60.6374	TRUE	-1.89857	FALSE	-0.889875	FALSE	-0.722071	Nitab4.5_0003828g0030.1 Phosphate-induced protein 1
Nitab4.5_0000600g0050	29.0345	15.1106	18.168	1.34548	4.10466	3.34421	3.396	1.12405	1.25232	4.34868	3.6225	2.90084	TRUE	3.73103	FALSE	0.690834	FALSE	0.982789	Nitab4.5_0000600g0050.1 AP2/ERF domain, DNA-binding domain
Nitab4.5_0001182g0050	15.5944	17.2284	13.2152	11.3772	10.8345	7.92801	6.64655	6.7758	9.01514	12.1172	11.1724	10.5192	TRUE	1.37246	FALSE	0.557056	FALSE	0.693258	Nitab4.5_0001182g0050.1 Cytochrome P450, Cytochrome P450, conserved site, Cytochrome P450, E-class, group I
Nitab4.5_0000102g0140	15.0705	10.5895	13.3933	5.64412	6.24357	4.86625	6.31464	6.0645	5.43217	6.3838	9.42391	10.0944	TRUE	1.48979	FALSE	0.018884	FALSE	0.61751	Nitab4.5_0000102g0140.1 Thiamine biosynthesis protein ThiC, ThiC-associated domain
Nitab4.5_0002172g0020	21.6316	22.5099	14.6927	21.6277	12.4868	8.52047	2.55212	4.54665	2.34729	15.2195	15.5271	11.1179	TRUE	2.90596	TRUE	2.2738	TRUE	2.20869	Nitab4.5_0002172g0020.1 PLC-like phosphodiesterase, TIM beta/alpha-barrel domain, Glycerophosphoryl diester phosphodiesterase
Nitab4.5_0009179g0010	28.5195	26.2885	19.2201	28.2068	21.7049	15.8182	9.95786	12.6225	13.8931	20.5398	16.3999	20.0036	TRUE	1.32891	FALSE	0.978399	FALSE	0.740102	Nitab4.5_0009179g0010.1 PDZ domain, Peptidase M50, putative membrane-associated zinc metallopeptidase, Peptidase M50
Nitab4.5_0006764g0010	72.5326	67.7607	41.0947	55.1446	52.1682	45.2003	26.7074	32.024	36.4225	52.7834	40.7722	41.9775	TRUE	1.21282	FALSE	0.800575	FALSE	0.608928	Nitab4.5_0006764g0010.1 F-box domain
Nitab4.5_0004904g0010	69.8924	77.7886	40.1243	9.45134	11.5865	13.9116	8.41663	23.1725	7.4953	21.3072	24.2409	24.0656	TRUE	2.48995	FALSE	-0.105889	FALSE	0.881265	#N/A
Nitab4.5_0000005g0550	0.352314	0.150654	0	0.298156	0.305555	0.246947	1.4116	1.6791	1.91423	0.305235	0.321776	0.694295	TRUE	-3.02607	TRUE	-2.40044	TRUE	-1.82506	Nitab4.5_0000005g0550.1 Protein phosphatase 2C (PP2C)-like domain, Protein phosphatase 2C
Nitab4.5_0007767g0010	1.79759	2.34414	0.709916	0.376937	1.13341	0.467244	0.19377	0.444531	0.085672	1.50529	0.42092	0.615458	TRUE	2.85411	FALSE	1.47026	TRUE	1.80393	Nitab4.5_0007767g0010.1
Nitab4.5_0005686g0020	7.94851	8.6012	8.57571	11.2418	9.02035	5.2625	2.03091	2.51626	2.89256	5.71407	4.72049	5.4231	TRUE	2.12504	TRUE	1.91255	FALSE	1.18876	Nitab4.5_0005686g0020.1 Protein of unknown function DUF707
Nitab4.5_0000506g0200	1.23198	1.35003	0.523774	3.03291	2.1877	2.16068	6.76718	6.04736	6.23689	3.33528	3.85227	3.68943	TRUE	-2.35067	TRUE	-1.25668	FALSE	-0.728218	Nitab4.5_0000506g0200.1 Protein of unknown function DUF581
Nitab4.5_0006540g0030	1.63965	1.49407	1.07615	1.90368	2.29859	3.34097	6.44057	3.0571	5.67541	3.01617	3.63849	2.8584	TRUE	-1.54485	FALSE	-0.91312	FALSE	-0.575309	Nitab4.5_0006540g0030.1 BTB/POZ fold, BTB/POZ-like
Nitab4.5_0007099g0020	33.3082	29.7435	31.107	8.73999	12.4139	7.79803	10.2077	6.85564	7.05686	12.8102	9.82098	8.85529	TRUE	2.30799	FALSE	0.373416	FALSE	0.46349	Nitab4.5_0007099g0020.1
Nitab4.5_0000013g0080	2.40552	2.53644	0.9252	0.047516	0.206073	0.101643	0	0	0.053027	1.06372	0.311382	0.261307	TRUE	6.72549	FALSE	2.70719	TRUE	4.78219	Nitab4.5_0000013g0080.1 Ankyrin repeat-containing domain, Ankyrin repeat, PGG domain
Nitab4.5_0003304g0030	37.808	36.8555	19.7997	44.5978	45.188	67.0145	89.9148	60.2926	83.9623	52.0011	52.7205	49.5911	TRUE	-1.04372	FALSE	-0.487332	FALSE	-0.50828	Nitab4.5_0003304g0030.1 Cytochrome P450, Cytochrome P450, E-class, group IV, Cytochrome P450, conserved site
Nitab4.5_0000081g0220	6.01123	6.12618	0.841255	8.7261	7.20201	17.1883	22.2785	24.1504	29.9186	8.8384	15.501	11.4187	TRUE	-2.4023	FALSE	-1.12817	FALSE	-1.00054	#N/A
Nitab4.5_0004384g0060	171.716	107.388	197.773	60.1822	46.3229	33.7894	36.2837	33.2659	23.6392	50.0334	48.1699	39.581	TRUE	2.7565	FALSE	0.691666	FALSE	0.633177	Nitab4.5_0004384g0060.1 EF-hand domain pair, EF-hand domain, EF-Hand 1, calcium-binding site
Nitab4.5_0002026g0130	2.24686	1.40962	0.291215	1.54306	1.98775	6.27336	7.43459	6.98753	7.14222	3.65421	3.94948	1.87207	TRUE	-2.2551	FALSE	-1.09046	FALSE	-1.09661	Nitab4.5_0002026g0130.1 Cupredoxin, Plastocyanin-like
Nitab4.5_0000403g0140	5.70956	6.31973	2.31509	0.729332	0.879804	0.632157	0.441594	0.79643	0.789551	0.911092	0.951901	1.1843	TRUE	3.04741	FALSE	0.274195	FALSE	0.683717	Nitab4.5_0000403g0140.1 Polyketide synthase, enoylreductase, NAD(P)-binding domain, GroES (chaperonin 10)-like, Alcohol dehydrogenase GroES-like, Alcohol dehydrogenase superfamily, zinc-type
Nitab4.5_0004698g0050	22.866	24.555	6.15758	21.9295	13.9962	27.9656	60.0294	54.3752	81.3084	23.5049	25.018	25.9806	TRUE	-1.6719	TRUE	-1.51756	TRUE	-1.28885	Nitab4.5_0004698g0050.1 CRAL-TRIO domain, GOLD, CRAL/TRIO, N-terminal domain
Nitab4.5_0000094g0020	12.3185	8.93094	2.31259	8.59958	9.41302	15.1081	31.8877	22.1114	50.1507	10.6486	17.2582	12.4365	TRUE	-1.94116	TRUE	-1.53843	TRUE	-1.25144	Nitab4.5_0000094g0020.1
Nitab4.5_0006239g0040	29.5262	32.6163	18.4046	60.1445	123.943	185.01	167.926	144.381	333.601	195.344	189.784	190.421	TRUE	-2.68685	FALSE	-0.692873	FALSE	-0.0382746	Nitab4.5_0006239g0040.1 F-box domain, Phloem protein 2-like
Nitab4.5_0001982g0060	6.08595	4.91742	2.69593	7.48796	7.60027	12.8993	16.9157	13.5749	14.8034	6.48841	6.78585	7.26626	TRUE	-1.4753	FALSE	-0.617444	TRUE	-1.05512	Nitab4.5_0001982g0060.1 Protein kinase, ATP binding site, Serine/threonine- / dual specificity protein kinase, catalytic domain, Leucine-rich repeat-containing N-terminal, type 2, Serine/threonine-protein kinase, active site, Protein kinase domain, Leucine rich repeat 4, Concanavalin A-like lectin/glucanase, subgroup, Protein kinase-like domain
Nitab4.5_0009422g0010	8.03066	7.18171	2.59493	7.62089	9.46919	10.2583	19.771	11.9354	29.5603	11.3519	9.35076	11.682	TRUE	-1.53975	TRUE	-1.0319	FALSE	-0.796171	Nitab4.5_0009422g0010.1 SIT4 phosphatase-associated protein family, Armadillo-type fold
Nitab4.5_0009778g0010	0	0	0	0.396771	0.117366	0.188954	1.3233	0.6266	0.358453	0.034424	0.236137	0.199854	TRUE	-9.19462	FALSE	-1.62601	FALSE	-2.21667	Nitab4.5_0009778g0010.1 Pectinesterase inhibitor domain, Pectinesterase, catalytic, Pectinesterase, active site, Pectin lyase fold, Pectin lyase fold/virulence factor
Nitab4.5_0000319g0160	74.3681	61.9071	49.7726	4.68477	5.23813	3.96829	5.05972	6.89141	1.72927	11.0043	3.04252	3.84972	TRUE	4.01246	FALSE	0.0844397	FALSE	0.436703	#N/A
Nitab4.5_0000354g0160	4.71392	4.43776	4.10563	6.43516	14.4285	12.179	48.4135	26.835	56.3906	29.6397	36.3933	40.211	TRUE	-2.94997	TRUE	-1.8666	FALSE	-0.201404	#N/A
Nitab4.5_0002613g0030	26.9721	29.2871	15.5052	60.374	42.4037	84.0914	93.9969	129.571	115.008	48.1669	59.3964	65.0938	TRUE	-1.97337	FALSE	-0.780745	FALSE	-0.886879	Nitab4.5_0002613g0030.1 Xyloglucan endotransglucosylase/hydrolase, Glycoside hydrolase, family 16, active site, Beta-glucanase, Xyloglucan endo-transglycosylase, C-terminal, Concanavalin A-like lectin/glucanase, subgroup, Glycoside hydrolase, family 16, Concanavalin A-like lectin/glucanases superfamily
Nitab4.5_0000439g0050	112.515	68.3754	87.9512	37.302	36.7949	40.8396	30.9372	18.6561	32.7147	51.2206	35.6936	37.1339	TRUE	2.07492	FALSE	0.596381	FALSE	0.697628	Nitab4.5_0000439g0050.1 Zinc finger, AN1-type, Zinc finger, A20-type
Nitab4.5_0000383g0380	5.58745	5.41448	1.87677	5.61153	6.72885	9.53067	11.4931	10.2595	12.016	7.94749	6.22333	6.94495	TRUE	-1.1671	FALSE	-0.537029	FALSE	-0.582361	Nitab4.5_0000383g0380.1 F-box domain, Kelch repeat type 1, Galactose oxidase, beta-propeller
Nitab4.5_0023218g0010	24.4012	32.1989	6.68997	4.10139	3.09274	4.8368	2.45297	4.31536	1.44589	8.22378	6.867	6.07275	TRUE	3.07592	FALSE	0.598553	FALSE	1.4136	Nitab4.5_0023218g0010.1 Lipase, class 3
Nitab4.5_0001134g0020	48.0268	37.408	32.6211	10.0754	12.3398	10.6239	7.40571	10.0393	5.73453	22.4098	23.0222	15.3507	TRUE	2.63613	FALSE	0.596578	FALSE	1.45242	Nitab4.5_0001134g0020.1 EF-hand domain, EF-Hand 1, calcium-binding site, EF-hand domain pair
Nitab4.5_0001965g0070	91.5941	84.5874	61.7842	77.9258	63.0706	68.2103	33.9231	42.2295	46.3867	67.1548	56.8051	53.2002	TRUE	1.26577	FALSE	0.883384	FALSE	0.628444	Nitab4.5_0001965g0070.1 S-adenosylmethionine decarboxylase, S-adenosylmethionine decarboxylase, conserved site, S-adenosylmethionine decarboxylase subgroup, S-adenosyl-l-methionine decarboxylase leader peptide, S-adenosylmethionine decarboxylase, core
Nitab4.5_0008673g0020	21.8787	24.2788	15.1606	16.8628	16.2716	10.412	3.99293	6.93506	6.45255	15.9816	12.4027	10.0709	TRUE	2.1116	TRUE	1.44892	TRUE	1.23755	Nitab4.5_0008673g0020.1
Nitab4.5_0002312g0100	45.4942	49.7028	33.0769	5.47704	3.5767	3.10284	4.58064	3.95206	2.01072	8.05545	6.48344	5.55515	TRUE	3.84874	FALSE	0.277504	FALSE	0.969649	#N/A
Nitab4.5_0006166g0020	4.76662	6.08385	3.45811	7.66467	9.00731	8.42462	17.0156	14.9493	11.7095	9.31202	8.32524	12.0802	TRUE	-1.33557	FALSE	-0.708762	FALSE	-0.482186	Nitab4.5_0006166g0020.1 FAS1 domain
Nitab4.5_0001119g0010	22.5498	26.7967	11.0798	23.931	27.3493	26.6753	66.049	38.129	62.1138	30.2938	29.5449	33.5951	TRUE	-1.21107	FALSE	-0.979149	FALSE	-0.733703	Nitab4.5_0001119g0010.1 Peptidase S8/S53 domain, Peptidase S8, subtilisin, Ser-active site, Peptidase S8, subtilisin-related, Protease-associated domain, PA, Proteinase inhibitor I9
Nitab4.5_0009553g0050	5.06963	4.16239	0.851372	0.084741	0.05109	0.179983	0.185294	0.15264	0.085351	0.202725	0.13785	0.075749	TRUE	4.6377	FALSE	-0.40836	FALSE	0.0129173	Nitab4.5_0009553g0050.1 Protein kinase-like domain, Protein kinase, ATP binding site, Concanavalin A-like lectin/glucanase, subgroup, Protein kinase domain, Legume lectin domain, Concanavalin A-like lectin/glucanases superfamily, Serine/threonine-protein kinase, active site, Serine/threonine- / dual specificity protein kinase, catalytic domain
Nitab4.5_0000898g0060	8.06933	8.3471	6.09298	5.7249	5.17516	2.82301	1.65521	1.8141	3.11504	4.33058	2.37146	2.77128	TRUE	2.10543	TRUE	1.21243	FALSE	0.641298	Nitab4.5_0000898g0060.1 ARID/BRIGHT DNA-binding domain, High mobility group box domain
Nitab4.5_0002797g0070	25.5924	16.4098	13.2339	5.41502	3.65942	3.99802	3.39574	3.08991	1.61606	8.49542	4.37288	4.40176	TRUE	3.01609	FALSE	0.763549	FALSE	1.15303	Nitab4.5_0002797g0070.1 Harbinger transposase-derived nuclease, Harbinger transposase-derived nuclease domain
Nitab4.5_0002785g0010	17.8276	9.49851	4.23734	2.54024	5.03909	9.28577	1.13416	3.13671	2.40266	5.64945	5.92171	6.76177	TRUE	2.43522	TRUE	1.40033	TRUE	1.54315	Nitab4.5_0002785g0010.1 LURP1-like domain, Tubby C-terminal-like domain
Nitab4.5_0012748g0020	35.9612	39.4894	28.2684	66.7212	96.9099	86.0671	216.445	170.281	225.552	107.28	88.8912	107.787	TRUE	-2.24157	FALSE	-1.18129	FALSE	-0.913298	Nitab4.5_0012748g0020.1 DREPP family
Nitab4.5_0008546g0030	53.8205	47.3405	37.1936	35.3572	38.3941	34.3918	16.802	21.8179	22.7143	42.4979	30.523	28.7779	TRUE	1.48708	FALSE	0.931893	FALSE	0.827125	Nitab4.5_0008546g0030.1 T-complex 11
Nitab4.5_0001242g0010	16.5838	20.8977	3.46832	24.2107	17.0447	19.3276	56.0052	46.6157	65.2579	18.7316	22.1068	23.0117	TRUE	-1.8705	TRUE	-1.35424	TRUE	-1.29645	Nitab4.5_0001242g0010.1 Filament-like plant protein
Nitab4.5_0003152g0030	118.066	139.401	149.132	115.19	105.291	68.0807	57.5464	74.6088	52.392	102.347	103.255	86.7195	TRUE	1.5131	FALSE	0.754601	FALSE	0.73742	Nitab4.5_0003152g0030.1 Phosphoribulokinase/uridine kinase, Phosphoribulokinase, P-loop containing nucleoside triphosphate hydrolase
Nitab4.5_0004015g0050	16.0712	15.2385	6.04519	12.9545	13.615	14.1557	39.0246	22.8425	41.4178	15.1519	10.2119	12.7313	TRUE	-1.22997	TRUE	-1.22453	TRUE	-1.33135	Nitab4.5_0004015g0050.1 Serine/threonine-protein kinase, active site, Protein kinase, ATP binding site, PAS domain, Serine/threonine- / dual specificity protein kinase, catalytic domain, PAC motif, Protein kinase-like domain, PAS-associated, C-terminal, Protein kinase domain
Nitab4.5_0011129g0030	16.023	19.1809	7.84451	22.6093	18.876	19.3744	58.1701	44.1855	62.3504	20.0884	20.4458	23.4074	TRUE	-1.68751	TRUE	-1.32031	TRUE	-1.26733	Nitab4.5_0011129g0030.1
Nitab4.5_0000307g0200	17.6618	13.9309	20.9274	8.12155	16.7652	8.1456	3.03683	3.71349	2.74236	9.3372	5.28214	5.99655	TRUE	2.85643	TRUE	1.91045	FALSE	1.1967	Nitab4.5_0000307g0200.1 Auxin-induced protein, ARG7
Nitab4.5_0005040g0040	17.0663	18.9449	20.0451	0.649806	2.24567	2.43265	0.778138	0.734214	0.618774	4.18444	1.8423	1.69874	TRUE	5.02638	FALSE	1.34681	FALSE	1.89577	#N/A
Nitab4.5_0009744g0010	5.65934	5.52352	1.97575	6.60155	6.82684	4.77507	12.6969	10.2283	17.5236	5.33815	5.24047	6.57512	TRUE	-1.3793	TRUE	-1.0104	TRUE	-1.12723	Nitab4.5_0009744g0010.1 Ankyrin repeat-containing domain, PGG domain, Ankyrin repeat
Nitab4.5_0001607g0140	8.12435	10.3951	6.29019	18.1224	28.7223	35.1355	99.6145	54.1596	141.495	63.5425	61.3393	75.0109	TRUE	-3.24117	TRUE	-1.72685	FALSE	-0.441135	#N/A
Nitab4.5_0005808g0010	8.5361	9.3716	3.32903	0	0	0.101406	0.066219	0	0	0.486177	0	0.880129	TRUE	8.09974	FALSE	0.579838	FALSE	4.0654	#N/A
Nitab4.5_0007589g0010	3.43454	4.41491	1.6323	4.0879	5.84278	6.62518	11.2954	10.3636	14.4957	5.67025	4.98955	4.897	TRUE	-1.6741	TRUE	-1.01758	TRUE	-1.11256	Nitab4.5_0007589g0010.1 K Homology domain
Nitab4.5_0002438g0100	0.317583	1.24564	0.120836	1.02124	1.93342	0.779303	7.0406	3.13502	4.35623	1.40439	1.85363	2.82956	TRUE	-2.85657	TRUE	-1.82483	FALSE	-1.17123	Nitab4.5_0002438g0100.1 Non-haem dioxygenase N-terminal domain, Oxoglutarate/iron-dependent dioxygenase, Isopenicillin N synthase-like
Nitab4.5_0008622g0010	23.5499	15.8951	13.9474	4.46056	6.29859	7.48964	5.79493	7.69548	5.80929	10.8671	7.26845	7.57694	TRUE	1.75738	FALSE	-0.00013944	FALSE	0.495028	Nitab4.5_0008622g0010.1 Protein kinase domain, Serine/threonine-protein kinase, active site, Protein kinase, ATP binding site, Concanavalin A-like lectin/glucanase, subgroup, Protein kinase-like domain, Serine-threonine/tyrosine-protein kinase catalytic domain
Nitab4.5_0000191g0040	42.8712	34.5741	23.9685	5.38814	7.02343	5.81887	12.3692	8.45451	6.53196	17.5648	11.5414	11.1307	TRUE	2.14891	FALSE	-0.495587	FALSE	0.626775	Nitab4.5_0000191g0040.1 C2 domain
Nitab4.5_0000305g0150	8.84408	8.27207	8.75023	5.86341	5.67386	3.40747	1.69242	2.25943	2.78682	4.29322	3.20693	4.55892	TRUE	2.31261	TRUE	1.28653	FALSE	0.941346	Nitab4.5_0000305g0150.1 Mitochondrial substrate/solute carrier, Mitochondrial carrier domain
Nitab4.5_0000563g0180	4.85714	5.59	4.25428	18.0522	13.7223	30.2725	28.3062	35.989	39.6002	23.7987	28.3761	25.211	TRUE	-2.48858	FALSE	-0.664125	FALSE	-0.330504	Nitab4.5_0000563g0180.1 Cyclin-like, Cyclin P/U, Cyclin PHO80-like
Nitab4.5_0000588g0340	30.8257	39.7938	2.16517	52.1092	74.7231	103.69	185.95	123.482	304.218	159.184	198.723	180.948	TRUE	-2.93713	FALSE	-1.29303	FALSE	-0.0655064	Nitab4.5_0000588g0340.1 Peptidase S9A, N-terminal domain, Peptidase S9, prolyl oligopeptidase, catalytic domain, Peptidase S9A, prolyl oligopeptidase, Peptidase S9, serine active site
Nitab4.5_0000787g0190	7.3605	8.50435	4.20312	0.578796	0.099309	0.21509	0.438816	0	0.224799	0.320992	0.90248	0.335147	TRUE	5.07863	FALSE	0.485848	FALSE	1.24614	Nitab4.5_0000787g0190.1 Protein of unknown function DUF679
Nitab4.5_0004531g0010	12.8302	12.1499	12.9659	15.7926	13.149	7.95017	2.96508	6.064	5.52091	7.88014	8.71332	8.02249	TRUE	1.75286	TRUE	1.47476	FALSE	0.851662	Nitab4.5_0004531g0010.1 NAD(P)-binding domain, NmrA-like
Nitab4.5_0001477g0010	10.7716	12.5108	7.45229	49.6328	49.2515	47.2428	35.4654	70.638	29.7052	50.127	54.2174	45.5674	TRUE	-1.88506	FALSE	0.181991	FALSE	0.199195	Nitab4.5_0001477g0010.1 Protein of unknown function DUF1005
Nitab4.5_0012098g0010	10.5432	8.47095	15.8749	8.06452	9.44778	6.11002	3.36033	4.95244	2.92516	7.18119	7.83664	8.31253	TRUE	2.06172	TRUE	1.17121	FALSE	1.11917	Nitab4.5_0012098g0010.1 Calycin-like, Calycin, Violaxanthin de-epoxidase, Lipocalin conserved site
Nitab4.5_0003247g0030	13.8594	16.1211	13.2835	13.2306	13.2329	7.55469	6.59642	7.66713	6.11353	10.5983	10.5346	10.7858	TRUE	1.41607	FALSE	0.856475	FALSE	0.725548	Nitab4.5_0003247g0030.1 Pyridoxal phosphate-dependent transferase, Methionine S-methyltransferase, Pyridoxal phosphate-dependent transferase, major region, subdomain 2, Pyridoxal phosphate-dependent transferase, major region, subdomain 1, Aminotransferase, class I/classII
Nitab4.5_0000241g0170	33.2204	41.3952	6.97818	44.2925	47.9416	48.6933	139.051	79.3723	113.877	46.9166	50.8018	50.7171	TRUE	-1.86799	TRUE	-1.13157	FALSE	-1.07235	Nitab4.5_0000241g0170.1 Homeobox, conserved site, Homeodomain-like, Leucine zipper, homeobox-associated, Homeobox domain, Helix-turn-helix motif
Nitab4.5_0003337g0010	897.27	1046.36	1831.88	754.609	415.668	377.216	377.392	332.428	425.559	277.025	242.871	260.258	TRUE	2.21808	FALSE	0.572224	FALSE	-0.444053	Nitab4.5_0003337g0010.1 Carbonic anhydrase, Carbonic anhydrase, prokaryotic-like, conserved site
Nitab4.5_0000014g0290	140.503	119.652	141.259	47.2446	39.9132	36.8539	35.113	44.6444	29.9784	69.9642	72.392	64.3863	TRUE	2.22896	FALSE	0.271052	FALSE	0.984578	Nitab4.5_0000014g0290.1
Nitab4.5_0004452g0040	13.9363	14.3585	6.92678	9.47986	9.6299	9.29897	3.55721	4.98988	7.10804	10.0698	7.69588	7.30171	TRUE	1.44285	FALSE	0.988779	FALSE	0.792656	Nitab4.5_0004452g0040.1 Concanavalin A-like lectin/glucanase, subgroup, Serine/threonine- / dual specificity protein kinase, catalytic domain, Protein kinase, ATP binding site, Protein kinase domain, Protein kinase-like domain, Serine/threonine-protein kinase, active site, Leucine-rich repeat, typical subtype, Leucine-rich repeat
Nitab4.5_0000642g0070	4.57559	3.80236	3.29272	2.54437	2.39874	2.09713	1.11269	0.980342	0.968335	1.40556	2.1782	1.16907	TRUE	2.2243	TRUE	1.29306	FALSE	0.702337	Nitab4.5_0000642g0070.1
Nitab4.5_0003536g0030	15.7341	18.3391	4.34395	18.8863	15.9266	16.7668	52.5079	32.8224	53.2346	18.6264	23.1885	24.32	TRUE	-1.66057	TRUE	-1.30885	FALSE	-0.969131	Nitab4.5_0003536g0030.1 Filament-like plant protein
Nitab4.5_0006217g0020	21.2302	15.8711	21.7004	3.03173	3.11965	3.65763	2.22212	6.1814	1.54629	5.99973	3.16492	3.03066	TRUE	2.8962	FALSE	0.0285629	FALSE	0.340488	#N/A
Nitab4.5_0004981g0060	4.13923	5.24495	1.0163	0.862274	0.611148	0.681375	0.648751	0.777439	0.580681	1.08725	1.43659	1.82269	TRUE	2.51766	FALSE	0.188412	FALSE	1.17834	Nitab4.5_0004981g0060.1 Protein kinase, ATP binding site, Protein kinase-like domain, Protein kinase domain, Serine/threonine-protein kinase, active site, Serine/threonine- / dual specificity protein kinase, catalytic domain
Nitab4.5_0007373g0010	3.51631	3.00189	1.27601	4.57768	3.79705	7.61918	7.80918	6.08108	9.16122	4.50458	4.53379	5.51215	TRUE	-1.32056	FALSE	-0.439078	FALSE	-0.562169	Nitab4.5_0007373g0010.1 DNA-binding pseudobarrel domain, Auxin response factor, AUX/IAA protein, Aux/IAA-ARF-dimerisation
Nitab4.5_0003160g0020	1.73455	1.17166	0.335454	0.146842	0.076134	0.342335	0	0	0	0.283043	0.000895	0	TRUE	8.93297	TRUE	6.40366	TRUE	5.48473	#N/A
Nitab4.5_0004867g0060	13.3168	11.7434	4.60111	17.2469	18.6116	31.9701	34.138	33.5907	38.9919	18.8479	25.738	22.1412	TRUE	-1.62274	FALSE	-0.571304	FALSE	-0.586818	Nitab4.5_0004867g0060.1 Methyltransferase type 11, ERGosterol biosynthesis methyltransferase, plant, Sterol methyltransferase C-terminal
Nitab4.5_0000080g0090	16.326	13.3162	3.6373	12.9324	11.1182	24.5097	41.8447	27.5207	45.0472	15.4728	17.496	17.8739	TRUE	-1.58922	TRUE	-1.15398	TRUE	-1.06968	Nitab4.5_0000080g0090.1 Tubulin, Tubulin, conserved site, Tubulin/FtsZ, GTPase domain, Tubulin, C-terminal, Tubulin/FtsZ, C-terminal, Beta tubulin
Nitab4.5_0003850g0070	0.137642	0.170612	0	0.103159	0.196824	0.24551	2.97656	0.147703	1.6064	0.463955	0.162099	0.160546	TRUE	-3.68487	TRUE	-2.97806	TRUE	-2.45749	Nitab4.5_0003850g0070.1 F-box domain, Leucine-rich repeat, cysteine-containing subtype
Nitab4.5_0007060g0030	4.12353	3.13106	2.69777	16.8977	9.74679	23.8712	14.7867	26.6515	27.7621	15.3206	21.171	18.686	TRUE	-2.47516	FALSE	-0.370345	FALSE	-0.230061	Nitab4.5_0007060g0030.1 Cyclin-like, Cyclin P/U, Cyclin PHO80-like
Nitab4.5_0001775g0070	4.3924	4.65683	1.79617	6.04188	4.36274	13.108	11.737	13.722	21.691	4.31374	6.59598	7.0819	TRUE	-1.86138	FALSE	-0.920108	TRUE	-1.27872	Nitab4.5_0001775g0070.1 IQ motif, EF-hand binding site, Domain of unknown function DUF4005, P-loop containing nucleoside triphosphate hydrolase
Nitab4.5_0002231g0050	35.9006	39.3417	27.0113	8.29374	4.45592	6.46233	7.3074	10.1481	9.15657	11.0194	7.55477	8.8857	TRUE	2.24639	FALSE	-0.37103	FALSE	0.136299	Nitab4.5_0002231g0050.1 Development/cell death domain
Nitab4.5_0003228g0050	5.58234	6.00672	1.24872	3.91266	4.74198	10.2937	12.0312	19.9421	42.2328	6.4335	6.95971	7.28462	TRUE	-2.29756	TRUE	-1.84987	TRUE	-1.70299	Nitab4.5_0003228g0050.1 Peptidase S8, subtilisin-related
Nitab4.5_0023753g0010	4.17362	3.65035	1.28581	4.96805	4.23876	5.86361	10.2121	6.77343	11.8156	4.81877	4.63563	4.92395	TRUE	-1.42959	FALSE	-0.823902	FALSE	-0.896295	Nitab4.5_0023753g0010.1
Nitab4.5_0003753g0010	4.96078	5.1466	4.46069	8.98846	8.47922	11.725	20.9613	18.8679	19.2783	9.40824	10.5537	13.8475	TRUE	-1.69124	FALSE	-0.928608	FALSE	-0.721937	Nitab4.5_0003753g0010.1 FAS1 domain
Nitab4.5_0009672g0040	11.6714	12.2872	12.9998	16.5633	13.0604	7.54016	3.30776	5.10656	4.78282	9.53463	8.1775	8.52029	TRUE	1.86035	TRUE	1.62386	FALSE	1.0825	Nitab4.5_0009672g0040.1 SecY/SEC61-alpha family, SecY subunit domain
Nitab4.5_0000465g0060	7.37728	6.24142	2.43879	2.5475	2.22557	2.0248	1.25839	0.850366	1.15177	1.94989	1.76055	2.50909	TRUE	2.5079	FALSE	1.16736	FALSE	1.01712	Nitab4.5_0000465g0060.1 Armadillo-type fold, Armadillo, Armadillo-like helical
Nitab4.5_0006665g0030	640.482	702.975	1629.21	511.975	279.637	142.61	166.256	156.908	98.2484	90.9804	68.7645	78.2789	TRUE	3.31644	FALSE	1.26012	FALSE	-0.756781	Nitab4.5_0006665g0030.1 Carbonic anhydrase, Carbonic anhydrase, prokaryotic-like, conserved site
Nitab4.5_0000030g0350	37.6928	40.1114	14.2958	3.6061	3.00341	3.15388	8.00917	7.75319	9.66469	6.00565	7.09118	7.9875	TRUE	2.07907	TRUE	-1.26445	FALSE	-0.174401	Nitab4.5_0000030g0350.1 Alternative oxidase
Nitab4.5_0010222g0030	28.4301	33.1534	21.3501	46.2845	51.6228	50.026	78.5009	84.8958	81.3231	62.1887	48.9471	54.2791	TRUE	-1.26334	FALSE	-0.623614	FALSE	-0.476984	Nitab4.5_0010222g0030.1 Cytidine deaminase, homodimeric, Cytidine deaminase-like, APOBEC/CMP deaminase, zinc-binding, Cytidine/deoxycytidylate deaminase, zinc-binding domain, CMP/dCMP deaminase, zinc-binding
Nitab4.5_0007460g0010	8.73182	13.3096	2.79141	0.360729	0.292113	0.361593	0.229369	0.506105	0.10579	1.85527	0.262224	0.21507	TRUE	4.97975	FALSE	0.327147	FALSE	1.51024	Nitab4.5_0007460g0010.1
Nitab4.5_0004625g0010	5.96666	11.3028	1.33987	1.15247	1.07115	0.776365	0.749705	0.666377	1.07276	0.972051	1.62202	1.78885	TRUE	3.06413	FALSE	0.410207	FALSE	0.91852	Nitab4.5_0004625g0010.1 Apple-like, Bulb-type lectin domain, Serine/threonine- / dual specificity protein kinase, catalytic domain, Concanavalin A-like lectin/glucanase, subgroup, PAN-2 domain, S-locus glycoprotein, Protein kinase domain, Protein kinase-like domain, Serine/threonine-protein kinase, active site, Serine-threonine/tyrosine-protein kinase catalytic domain
Nitab4.5_0011047g0010	32.3553	36.941	15.515	24.6573	22.0361	20.0763	8.41217	14.1965	12.2893	22.7086	19.3133	15.6863	TRUE	1.51982	TRUE	1.04677	FALSE	0.815411	Nitab4.5_0011047g0010.1 Serine/threonine- / dual specificity protein kinase, catalytic domain, Protein kinase domain, Protein kinase, ATP binding site, Serine/threonine-protein kinase, active site, Protein kinase-like domain
Nitab4.5_0000787g0050	4.12242	3.5608	1.33571	3.54878	3.89767	4.33897	10.2759	10.7746	15.1186	3.52305	6.24649	6.87706	TRUE	-1.76044	TRUE	-1.49648	FALSE	-1.02	Nitab4.5_0000787g0050.1
Nitab4.5_0000680g0090	73.0346	65.3239	105.321	48.4435	60.3812	40.1896	19.2468	23.8919	31.6272	46.7663	33.9852	32.8737	TRUE	2.15774	FALSE	1.1318	FALSE	0.711979	Nitab4.5_0000680g0090.1 Transmembrane protein TauE like
Nitab4.5_0004259g0030	151.667	131.517	71.3856	76.3796	53.7523	51.0713	41.191	40.3943	56.5873	45.9731	42.6664	36.3859	TRUE	1.62666	FALSE	0.51794	FALSE	-0.0405088	Nitab4.5_0004259g0030.1 CRAL-TRIO domain
Nitab4.5_0000090g0090	0.258893	0.050828	0	1.11911	0.149925	0.482205	4.50664	2.49058	1.16518	0.256808	0.772752	0.320344	TRUE	-4.25452	TRUE	-2.13381	TRUE	-2.49834	Nitab4.5_0000090g0090.1 Protein of unknown function DUF4228, plant
Nitab4.5_0012729g0010	14.2721	16.4492	12.69	10.2983	12.483	6.73219	4.2952	5.5972	3.42596	12.4978	12.6021	11.1606	TRUE	2.01122	TRUE	1.25461	TRUE	1.51112	Nitab4.5_0012729g0010.1 Sugar transporter, conserved site, Major facilitator superfamily domain, general substrate transporter, General substrate transporter, Major facilitator superfamily domain
Nitab4.5_0003324g0080	16.0325	14.0707	18.807	16.4102	12.7955	7.46032	5.68246	6.79124	6.69309	10.1737	9.06694	9.81085	TRUE	1.74516	TRUE	1.06335	FALSE	0.688646	Nitab4.5_0003324g0080.1 DnaJ domain
Nitab4.5_0014875g0020	0.127687	0.313952	0	0	0.049872	0	2.49426	0.872322	2.10824	0.115598	0	0.086012	TRUE	-3.37815	TRUE	-6.37609	TRUE	-4.54959	Nitab4.5_0014875g0020.1 Major facilitator superfamily domain, general substrate transporter, Sugar/inositol transporter, Sugar transporter, conserved site, Major facilitator superfamily domain, General substrate transporter
Nitab4.5_0013137g0020	124.901	85.9702	41.4215	27.2546	33.7543	38.1384	34.1587	24.3868	27.244	49.6742	35.638	34.7896	TRUE	1.77143	FALSE	0.301071	FALSE	0.572737	Nitab4.5_0013137g0020.1 Zinc finger, CCCH-type, Ankyrin repeat, Ankyrin repeat-containing domain
Nitab4.5_0000250g0190	29.7526	34.2688	16.1956	48.5682	77.6721	78.7364	129.507	115.236	223.697	124.41	144.833	143.39	TRUE	-2.25914	FALSE	-1.06326	FALSE	-0.0653439	Nitab4.5_0000250g0190.1 Globin, truncated bacterial-like, Globin-like, Globin, structural domain
Nitab4.5_0000798g0090	107.299	103.671	66.4589	75.7258	60.2842	45.3329	39.091	35.6358	46.8729	58.9768	54.5037	50.6347	TRUE	1.48493	FALSE	0.706304	FALSE	0.531452	Nitab4.5_0000798g0090.1 Thioredoxin-like fold, Glutaredoxin
Nitab4.5_0001021g0070	87.5502	61.1431	52.4033	22.2237	21.5033	39.0485	17.3264	25.5385	18.7443	38.6826	30.864	20.2039	TRUE	1.99685	FALSE	0.492168	FALSE	0.622844	#N/A
Nitab4.5_0000052g0420	2.42262	3.25354	1.56736	5.9939	4.35584	3.30185	7.73402	7.79581	8.4377	3.63129	3.14558	4.06326	TRUE	-1.45222	FALSE	-0.688578	TRUE	-1.05123	Nitab4.5_0000052g0420.1 K+ potassium transporter
Nitab4.5_0000310g0060	5.5535	4.6124	2.72861	4.41768	7.60723	8.95272	23.3713	11.3015	20.8292	9.28497	5.73365	11.2752	TRUE	-1.82723	TRUE	-1.30109	FALSE	-0.974147	#N/A
Nitab4.5_0002320g0020	51.9873	63.9486	29.3787	42.8111	23.1826	35.3389	19.6556	24.7864	14.2048	22.5775	31.2205	27.0319	TRUE	1.54078	FALSE	0.862722	FALSE	0.524793	Nitab4.5_0002320g0020.1 Chloramphenicol acetyltransferase-like domain, Transferase
Nitab4.5_0002108g0050	9.55978	9.7729	3.85196	3.2669	2.01266	3.11342	2.57622	2.72583	3.7588	4.53639	5.30135	4.16315	TRUE	1.59557	FALSE	-0.000411022	FALSE	0.730351	Nitab4.5_0002108g0050.1 Protein kinase-like domain, Serine-threonine/tyrosine-protein kinase catalytic domain, Protein kinase domain, LysM domain, Concanavalin A-like lectin/glucanase, subgroup
Nitab4.5_0000305g0310	0.700041	0.807016	0.196001	1.43219	1.11995	1.97804	3.05211	1.90104	2.4121	1.73501	2.48223	1.2471	TRUE	-1.8722	FALSE	-0.619573	FALSE	-0.346017	Nitab4.5_0000305g0310.1
Nitab4.5_0003530g0030	3.25368	4.20971	1.27467	8.5345	6.49141	6.52585	17.0968	14.8144	14.0507	5.39342	8.6691	6.24596	TRUE	-2.18188	FALSE	-0.990268	FALSE	-1.101	Nitab4.5_0003530g0030.1 NAD-dependent epimerase/dehydratase, Nucleotide sugar epimerase, NAD(P)-binding domain
Nitab4.5_0002661g0030	14.3876	19.9782	5.70197	3.87173	2.94735	4.02839	2.93453	2.75387	3.38349	6.36643	5.57189	4.33874	TRUE	2.35296	FALSE	0.35986	FALSE	0.93905	Nitab4.5_0002661g0030.1 Extracellular ligand-binding receptor, Periplasmic binding protein-like I, Ionotropic glutamate receptor, Extracellular solute-binding protein, family 3, Ionotropic glutamate receptor, plant
Nitab4.5_0011132g0020	14.5711	15.0456	14.9584	12.0285	12.9594	9.673	6.80884	8.56633	7.16454	10.2133	10.8109	9.40658	TRUE	1.33699	FALSE	0.730652	FALSE	0.513917	Nitab4.5_0011132g0020.1
Nitab4.5_0002589g0060	69.5526	58.1437	53.4346	40.0194	37.8943	29.1833	24.5942	25.8105	26.1315	39.8612	37.3967	34.0466	TRUE	1.57179	FALSE	0.60094	FALSE	0.628486	Nitab4.5_0002589g0060.1 Winged helix-turn-helix DNA-binding domain, RNA polymerase sigma factor, region 2, RNA polymerase sigma-70 like domain, RNA polymerase sigma factor, region 3/4, RNA polymerase sigma-70 region 4, RNA polymerase sigma-70, RNA polymerase sigma-70 region 3, RNA polymerase sigma-70 region 2
Nitab4.5_0001265g0050	7.49368	9.44685	1.26863	1.05776	0.826396	0.671791	0.337987	0.695853	0.76904	0.807511	1.18224	1.38598	TRUE	3.48374	FALSE	0.630971	FALSE	1.00097	Nitab4.5_0001265g0050.1 Leucine-rich repeat, Leucine-rich repeat, typical subtype, Leucine-rich repeat-containing N-terminal, type 2, Protein kinase domain, Serine/threonine-protein kinase, active site, Protein kinase-like domain, Protein kinase, ATP binding site, Concanavalin A-like lectin/glucanase, subgroup, Serine/threonine- / dual specificity protein kinase, catalytic domain
Nitab4.5_0011590g0010	9.25503	7.5218	7.84523	4.50006	5.2374	5.08854	2.19007	4.05107	3.1243	8.07851	5.0823	4.61205	TRUE	1.73486	FALSE	0.761621	FALSE	1.01128	Nitab4.5_0011590g0010.1 Methyl-CpG DNA binding, Cupredoxin, DNA-binding domain, Blue (type 1) copper domain, Plastocyanin-like
Nitab4.5_0001614g0070	112.277	105.64	127.244	113.262	154.236	78.1658	20.9807	51.3989	34.8734	105.649	58.3064	59.4933	TRUE	2.06686	TRUE	1.81022	FALSE	1.145	Nitab4.5_0001614g0070.1 Inositol-tetrakisphosphate 1-kinase, plant, Inositol-tetrakisphosphate 1-kinase
Nitab4.5_0011081g0020	13.7505	18.974	9.65492	1.57927	1.41112	0.699929	2.3505	3.01884	1.37725	1.91069	2.24948	3.43641	TRUE	2.89389	FALSE	-0.770639	FALSE	0.229635	Nitab4.5_0011081g0020.1 Uncharacterised protein family Cys-rich
Nitab4.5_0002465g0050	0.632954	0.418512	0.34581	0.750077	0.563454	0.380282	2.6102	1.55167	2.41981	0.731124	0.938587	0.925986	TRUE	-1.933	TRUE	-1.82307	TRUE	-1.24101	Nitab4.5_0002465g0050.1 Gnk2-homologous domain, Concanavalin A-like lectin/glucanase, subgroup, Serine-threonine/tyrosine-protein kinase catalytic domain, Protein kinase-like domain, Serine/threonine- / dual specificity protein kinase, catalytic domain, Protein kinase domain, Serine/threonine-protein kinase, active site, Protein kinase, ATP binding site
Nitab4.5_0002903g0010	7.78045	6.54165	3.12594	10.8671	9.35415	14.2135	20.7283	17.0132	23.1204	8.37475	9.50048	11.8596	TRUE	-1.55027	FALSE	-0.724211	FALSE	-0.934877	Nitab4.5_0002903g0010.1 START-like domain, Polyketide cyclase/dehydrase
Nitab4.5_0000917g0020	142.52	105.336	138.736	42.3846	30.4165	20.7911	31.9148	29.1413	52.7522	14.34	11.9933	13.5959	TRUE	2.1709	FALSE	-0.130508	TRUE	-1.39264	Nitab4.5_0000917g0020.1 EF-hand domain pair, EF-hand domain, EF-Hand 1, calcium-binding site
Nitab4.5_0008713g0010	16.4598	16.1018	23.1972	3.96961	6.50985	6.40886	4.00323	5.76209	2.99948	11.1933	6.44751	6.8489	TRUE	2.51843	FALSE	0.473948	FALSE	1.00377	Nitab4.5_0008713g0010.1 Protein dehydration-induced 19, C-terminal, Drought induced 19 protein-like, zinc-binding domain
Nitab4.5_0004053g0100	12.1365	12.8252	19.4695	15.862	15.0122	4.48659	2.92921	5.2252	3.72037	9.32	9.46205	9.08792	TRUE	2.33038	TRUE	1.70814	FALSE	1.30623	Nitab4.5_0004053g0100.1 RNA polymerase sigma-70 region 2, RNA polymerase sigma-70 region 4, RNA polymerase sigma factor, region 3/4, RNA polymerase sigma-70 like domain, RNA polymerase sigma-70, RNA polymerase sigma factor, region 2, RNA polymerase sigma-70 region 3, Winged helix-turn-helix DNA-binding domain
Nitab4.5_0001480g0110	82.4946	65.6701	55.5328	29.2811	35.371	21.929	10.8454	13.3585	24.6457	36.0245	23.9334	22.1629	TRUE	2.40623	FALSE	0.983717	FALSE	0.876624	Nitab4.5_0001480g0110.1
Nitab4.5_0006437g0020	12.8089	12.7561	7.04246	17.7329	13.5034	31.3517	25.9543	31.845	42.7247	19.5782	25.6616	21.9968	TRUE	-1.33918	FALSE	-0.596863	FALSE	-0.476736	Nitab4.5_0006437g0020.1 Reversibly glycosylated polypeptide family
Nitab4.5_0008535g0020	18.9183	22.4584	8.85914	4.21549	5.12355	3.6024	4.76246	2.78499	3.82337	5.43675	5.26183	5.24851	TRUE	2.37708	FALSE	0.306157	FALSE	0.577437	Nitab4.5_0008535g0020.1 Ionotropic glutamate receptor, plant, Ionotropic glutamate receptor, Extracellular ligand-binding receptor, Extracellular solute-binding protein, family 3, Periplasmic binding protein-like I
Nitab4.5_0005414g0060	21.1795	25.2211	9.75523	2.31492	1.10365	0.634711	2.86363	2.35068	1.88726	2.79524	2.15462	4.53627	TRUE	3.17621	FALSE	-0.666971	FALSE	0.478229	#N/A
Nitab4.5_0007538g0010	0.278982	0.406289	0.019012	0.487086	0.511194	1.11694	1.89858	1.34594	2.33658	0.36126	0.704931	0.978086	TRUE	-2.76442	FALSE	-1.30838	FALSE	-1.34233	Nitab4.5_0007538g0010.1 U box domain, Zinc finger, RING/FYVE/PHD-type, Armadillo-like helical, Armadillo-type fold
Nitab4.5_0004516g0020	14.1242	13.5089	11.8573	8.99291	9.0934	4.98505	3.52528	4.75681	7.20241	9.16763	7.75179	6.82573	TRUE	1.70757	FALSE	0.729085	FALSE	0.731311	Nitab4.5_0004516g0020.1 Bile acid:sodium symporter
Nitab4.5_0000227g0180	4.09502	4.99223	2.84274	6.3648	5.48776	10.8693	12.573	12.0912	11.9055	7.54884	8.65584	10.3929	TRUE	-1.33311	FALSE	-0.615005	FALSE	-0.375243	Nitab4.5_0000227g0180.1
Nitab4.5_0007368g0010	6.68638	5.1285	2.06787	6.95396	7.32144	10.6464	13.3403	10.4546	16.1588	7.00387	6.63997	7.27354	TRUE	-1.29444	FALSE	-0.579643	FALSE	-0.829689	Nitab4.5_0007368g0010.1 IQ motif, EF-hand binding site, Domain of unknown function DUF4005
Nitab4.5_0000241g0060	98.4464	104.906	52.0965	44.7038	56.4061	28.7151	16.3615	22.3741	24.2962	47.5914	42.9742	44.6003	TRUE	2.28247	FALSE	1.18022	FALSE	1.19762	Nitab4.5_0000241g0060.1 Multi antimicrobial extrusion protein
Nitab4.5_0000152g0100	9.13101	8.26064	2.33824	8.4384	9.3027	15.8385	21.2733	18.0008	23.045	9.31328	13.2659	11.5876	TRUE	-1.46413	FALSE	-0.806932	FALSE	-0.774574	Nitab4.5_0000152g0100.1 CRAL-TRIO domain, CRAL/TRIO, N-terminal domain
Nitab4.5_0000019g0120	2.14914	2.20602	0.519882	4.39664	3.70532	6.33165	8.75272	8.15716	5.98939	3.87968	6.06934	5.00192	TRUE	-2.05532	FALSE	-0.599681	FALSE	-0.54792	Nitab4.5_0000019g0120.1 UDP-glucuronosyl/UDP-glucosyltransferase
Nitab4.5_0000305g0020	2.88735	3.46767	2.33501	3.70553	3.28584	5.2117	10.0843	8.5063	11.3222	4.03822	4.5584	4.63737	TRUE	-1.46707	TRUE	-1.19645	TRUE	-1.07794	Nitab4.5_0000305g0020.1 PMR5 N-terminal domain, PC-Esterase
Nitab4.5_0001151g0150	10.6213	10.6683	4.11024	9.86459	6.10855	14.4348	26.7587	19.0351	38.8373	13.37	11.449	12.2473	TRUE	-1.48389	TRUE	-1.37498	TRUE	-1.07304	Nitab4.5_0001151g0150.1 Cation efflux protein, Cation efflux protein transmembrane domain
Nitab4.5_0001726g0030	28.0345	24.8556	23.2407	15.2823	10.0644	11.3197	7.86974	11.3666	10.7748	14.0749	14.5578	14.1886	TRUE	1.6821	FALSE	0.396994	FALSE	0.602523	Nitab4.5_0001726g0030.1 Actin cross-linking, Protein of unknown function DUF569
Nitab4.5_0004969g0050	43.6161	51.0281	18.3855	18.4733	7.22513	5.97701	4.01153	2.81266	2.93509	4.47958	3.28482	5.58407	TRUE	3.74053	FALSE	1.81207	FALSE	0.533576	#N/A
Nitab4.5_0004921g0010	52.8963	55.2815	70.8348	39.3915	38.4647	21.9872	19.7563	20.891	22.8407	29.4875	23.5914	23.0865	TRUE	1.90679	FALSE	0.783692	FALSE	0.356181	Nitab4.5_0004921g0010.1 Peroxisomal biogenesis factor 11
Nitab4.5_0001968g0130	1.74117	1.74559	0.713466	4.76472	2.16059	7.21109	11.0428	16.7315	18.6563	3.62858	5.18037	5.46928	TRUE	-3.21682	FALSE	-1.63996	FALSE	-1.60366	Nitab4.5_0001968g0130.1 Major facilitator superfamily domain, general substrate transporter, Proton-dependent oligopeptide transporter family, PTR2 family proton/oligopeptide symporter, conserved site
Nitab4.5_0002756g0120	39.5258	37.531	23.7219	28.7338	24.3645	18.9298	13.3505	13.6273	21.2932	26.9926	20.9286	20.2797	TRUE	1.3647	FALSE	0.716812	FALSE	0.61094	Nitab4.5_0002756g0120.1 Peptidase S16, lon N-terminal, Zinc finger, RING-type, Tetratricopeptide-like helical, Zinc finger, RING/FYVE/PHD-type, PUA-like domain, Zinc finger, RING-type, conserved site
Nitab4.5_0000957g0130	6.128	10.4556	4.03961	0.166599	0.053918	0.175167	0.104036	0	0.122048	0.41054	0.773298	0.613529	TRUE	6.77396	FALSE	1.05012	FALSE	3.09727	Nitab4.5_0000957g0130.1 Cytochrome P450, Cytochrome P450, E-class, group I
Nitab4.5_0000908g0110	12.4843	12.4611	7.26659	8.42743	7.45273	8.27498	3.24978	4.886	3.98631	5.20918	5.33527	4.10928	TRUE	1.6762	TRUE	1.08791	FALSE	0.356015	Nitab4.5_0000908g0110.1 Protein of unknown function DUF506, plant
Nitab4.5_0000680g0060	1.80914	1.35155	0.110784	2.44317	2.98087	2.73921	5.59571	5.48414	7.17428	2.26202	2.29562	1.70103	TRUE	-2.29317	FALSE	-1.03585	TRUE	-1.43855	Nitab4.5_0000680g0060.1 F-box domain, Phloem protein 2-like
Nitab4.5_0007906g0020	32.2322	25.8098	10.9958	16.6067	11.3684	9.67784	5.72854	7.32649	5.80348	14.6322	15.5057	12.3732	TRUE	2.07884	FALSE	1.10509	TRUE	1.25043	Nitab4.5_0007906g0020.1 Aminotransferases, class-I, pyridoxal-phosphate-binding site, Pyridoxal phosphate-dependent transferase, major region, subdomain 2, Pyridoxal phosphate-dependent transferase, Aminotransferase, class I/classII
Nitab4.5_0002124g0010	1.585	3.73533	1.02485	0.041275	0.068372	0.132218	0	0.201975	0	0.088333	0.037739	0	TRUE	5.02836	FALSE	0.19514	FALSE	-0.680709	Nitab4.5_0002124g0010.1 Zinc finger, RING/FYVE/PHD-type, Armadillo, U box domain, Armadillo-type fold, Armadillo-like helical
Nitab4.5_0009032g0020	147.237	144.654	145.119	223.687	277.222	284.862	506.386	407.596	476.275	257.569	222.305	253.251	TRUE	-1.30877	FALSE	-0.721255	FALSE	-0.832426	Nitab4.5_0009032g0020.1 Beta-glucanase, Concanavalin A-like lectin/glucanase, subgroup, Glycoside hydrolase, family 16, Xyloglucan endo-transglycosylase, C-terminal, Concanavalin A-like lectin/glucanases superfamily, Xyloglucan endotransglucosylase/hydrolase
Nitab4.5_0005389g0010	11.7752	13.4266	5.39578	14.057	10.8279	14.2602	23.6663	23.9472	28.225	13.374	10.7295	14.3365	TRUE	-1.06594	FALSE	-0.850563	FALSE	-0.883224	Nitab4.5_0005389g0010.1 Sugar transporter, conserved site, Major facilitator superfamily domain, General substrate transporter, Sugar/inositol transporter, Major facilitator superfamily domain, general substrate transporter
Nitab4.5_0001256g0050	8.25454	6.86742	2.77584	8.38383	10.004	8.15775	21.1241	20.1088	22.1776	11.126	9.16063	12.2506	TRUE	-1.60343	TRUE	-1.14215	FALSE	-0.870746	Nitab4.5_0001256g0050.1 Transferase, Chloramphenicol acetyltransferase-like domain
Nitab4.5_0012569g0010	31.7039	31.9999	25.9059	24.6735	21.3943	13.5002	15.4683	12.8247	12.0139	18.7757	21.806	22.3609	TRUE	1.46672	FALSE	0.678814	FALSE	0.719657	Nitab4.5_0012569g0010.1 Ribose 5-phosphate isomerase, type A, Ribose-5-phosphate isomerase, type A, subgroup
Nitab4.5_0013740g0020	46.9958	44.5193	15.0645	15.7881	13.5713	15.6178	11.4224	14.9031	14.1165	17.6809	11.5344	11.6089	TRUE	1.60055	FALSE	0.254913	FALSE	0.10637	Nitab4.5_0013740g0020.1 Phosphatidylinositol 3-/4-kinase, catalytic domain, Protein kinase-like domain
Nitab4.5_0000576g0040	7.14628	6.30769	2.98331	14.1559	10.4671	10.0339	38.9823	34.6431	44.5899	8.55106	9.41509	14.8652	TRUE	-2.59629	TRUE	-1.64937	TRUE	-1.75083	Nitab4.5_0000576g0040.1
Nitab4.5_0010809g0010	23.3466	25.1412	19.6239	17.6989	17.7048	14.5845	9.84432	14.7461	10.5021	17.1993	16.0223	18.3372	TRUE	1.26737	FALSE	0.612217	FALSE	0.632095	Nitab4.5_0010809g0010.1 NUDIX hydrolase domain-like, NUDIX hydrolase domain
Nitab4.5_0000232g0080	55.3766	44.3768	20.4518	21.1663	17.7479	23.4857	14.2121	20.783	17.4907	22.8032	23.07	22.744	TRUE	1.41705	FALSE	0.340513	FALSE	0.470833	Nitab4.5_0000232g0080.1 Leucine-rich repeat, Leucine-rich repeat, typical subtype, Leucine rich repeat 4
Nitab4.5_0009783g0010	11.2376	11.6807	3.72831	11.2072	8.48568	12.6397	23.4248	18.298	28.4184	15.1588	17.9496	14.5677	TRUE	-1.17545	TRUE	-1.01069	FALSE	-0.455479	Nitab4.5_0009783g0010.1 Tetratricopeptide repeat-containing domain, Tetratricopeptide TPR1, Tetratricopeptide repeat, Tetratricopeptide-like helical
Nitab4.5_0003020g0110	12.9452	11.6009	15.018	14.4234	14.836	8.45574	2.71493	5.49549	5.59471	11.8626	10.0338	9.80521	TRUE	1.92353	TRUE	1.58863	TRUE	1.301	Nitab4.5_0003020g0110.1 Cyclin-like, Cyclin C, Cyclin C/H/T/L, Cyclin, N-terminal
Nitab4.5_0002838g0120	6.59125	4.53362	8.75153	0	0.21186	0.846692	0	0	0	0	0.376481	0.501816	TRUE	9.50789	FALSE	5.00859	FALSE	4.79178	Nitab4.5_0002838g0120.1 Ribosomal protein S19, superfamily, Ribosomal protein S19/S15
Nitab4.5_0001820g0130	11.4731	14.9549	1.55243	19.5008	7.97839	15.9947	48.2901	33.8991	67.0879	14.3901	18.8056	17.7536	TRUE	-2.26212	TRUE	-1.66308	TRUE	-1.43945	Nitab4.5_0001820g0130.1
Nitab4.5_0000562g0080	5.8608	6.18746	3.21794	3.40583	2.63149	1.1881	0.775171	0.600005	0.993036	2.37549	2.84989	1.40057	TRUE	2.95717	TRUE	1.75219	FALSE	1.57744	Nitab4.5_0000562g0080.1 UDP-glucuronosyl/UDP-glucosyltransferase
Nitab4.5_0001083g0020	13.4201	14.5276	10.6071	13.3236	11.6233	6.41815	6.19674	6.3502	6.14841	9.34215	8.81603	8.9564	TRUE	1.35297	FALSE	0.871341	FALSE	0.621041	Nitab4.5_0001083g0020.1 Pheromone shutdown, TraB
Nitab4.5_0007380g0010	20.3431	17.0507	9.8574	3.40242	4.21622	3.98853	4.95467	4.57621	5.75545	4.38971	3.23238	3.13678	TRUE	1.89278	FALSE	-0.28441	FALSE	-0.405626	Nitab4.5_0007380g0010.1 Tetraspanin, Tetraspanin, conserved site, Tetraspanin/Peripherin
Nitab4.5_0008587g0020	4.53019	7.02275	3.69239	0.70607	1.21169	0	0.690769	0.562205	0.908237	0.200776	0.450609	0.481773	TRUE	3.08116	FALSE	0.0147948	FALSE	-0.806089	#N/A
Nitab4.5_0001478g0040	199.931	176.381	129.832	123.211	175.424	146.623	48.8137	57.3475	69.3757	198.093	119.391	120.302	TRUE	1.83733	TRUE	1.46263	TRUE	1.42236	Nitab4.5_0001478g0040.1 Serine/threonine- / dual specificity protein kinase, catalytic domain, NAF domain, NAF/FISL domain, Calcium/calmodulin-dependent/calcium-dependent protein kinase, Serine/threonine-protein kinase, active site, Protein kinase domain, Protein kinase, ATP binding site, Protein kinase-like domain
Nitab4.5_0001373g0020	25.5584	25.5418	12.8531	34.4435	55.324	61.9968	99.5161	66.1334	142.7	96.3677	92.1131	103.006	TRUE	-1.98736	FALSE	-0.900989	FALSE	0.0360608	Nitab4.5_0001373g0020.1 HAD-like domain, Cation-transporting P-type ATPase, P-type ATPase, A domain
Nitab4.5_0013970g0010	8.15322	10.8219	8.89424	21.6625	14.7929	14.4607	28.9559	32.2123	28.9485	14.2097	13.6446	18.3845	TRUE	-1.35085	FALSE	-0.716811	FALSE	-0.878771	Nitab4.5_0013970g0010.1 Histone deacetylase complex subunit SAP30, Sin3 binding domain, Histone deacetylase complex subunit SAP30/SAP30-like
Nitab4.5_0000676g0350	20.289	22.2843	6.59191	2.81951	2.69334	2.04463	1.39133	3.65334	2.4183	5.37737	5.73392	3.84336	TRUE	2.8971	FALSE	0.117779	FALSE	1.07284	Nitab4.5_0000676g0350.1 F-box domain, Phloem protein 2-like
Nitab4.5_0005947g0030	2.19235	1.93164	2.30542	1.02424	2.10631	0.133873	0	0.283592	0.258703	2.84042	1.35231	1.97678	TRUE	3.91904	TRUE	2.7414	TRUE	3.58054	Nitab4.5_0005947g0030.1 Heat shock factor (HSF)-type, DNA-binding, Heat shock transcription factor family, Winged helix-turn-helix DNA-binding domain, Heat shock transcription factor, plant
Nitab4.5_0000888g0010	4.88826	8.62372	6.1692	0	0.402978	0	0.025487	0	0	0.102043	0.360396	0.289696	TRUE	9.02464	FALSE	3.29043	FALSE	4.14176	Nitab4.5_0000888g0010.1 Zinc finger, C2H2, Zinc finger C2H2-type/integrase DNA-binding domain, Zinc finger, C2H2-like
Nitab4.5_0005934g0050	24.7946	29.5637	13.898	13.1552	11.5703	10.2346	2.47698	5.0617	4.3419	13.4792	14.2117	9.80445	TRUE	2.777	TRUE	1.66842	TRUE	1.74459	Nitab4.5_0005934g0050.1
Nitab4.5_0002650g0080	8.14665	9.72932	2.50713	9.9572	10.5445	15.4696	19.0867	19.1936	21.7546	12.7858	13.1718	13.7592	TRUE	-1.36084	FALSE	-0.648585	FALSE	-0.50339	Nitab4.5_0002650g0080.1 BTB/POZ fold, NPH3 domain
Nitab4.5_0000695g0100	57.573	35.3492	16.2263	3.43877	5.34842	8.73182	7.59217	6.80725	3.86825	12.4159	7.24867	7.60578	TRUE	2.75372	FALSE	-0.0156452	FALSE	0.641912	Nitab4.5_0000695g0100.1 Zinc finger, RING-type, Zinc finger, RING/FYVE/PHD-type
Nitab4.5_0000008g0190	15.4377	14.5721	21.8041	9.61318	8.37074	3.60403	2.69343	4.06969	4.16776	6.13808	9.59858	6.77352	TRUE	2.67098	FALSE	1.12115	FALSE	1.12898	Nitab4.5_0000008g0190.1 Glutathione S-transferase, C-terminal-like, Glutathione S-transferase, N-terminal, Thioredoxin-like fold, Glutathione S-transferase, C-terminal
Nitab4.5_0009395g0020	19.6015	19.1292	12.0277	14.379	15.7077	10.3503	5.56107	8.03449	10.8959	13.317	13.5952	11.2135	TRUE	1.35546	FALSE	0.866188	FALSE	0.747429	Nitab4.5_0009395g0020.1 Phox/Bem1p, RWP-RK domain
Nitab4.5_0002315g0010	1.41555	1.55421	0.519083	1.04846	1.28632	2.86621	4.33283	3.14708	4.63606	2.27595	2.24075	2.64107	TRUE	-1.55352	TRUE	-1.14527	FALSE	-0.660043	Nitab4.5_0002315g0010.1 Response regulator, plant B-type, Signal transduction response regulator, receiver domain, Homeodomain-like, CheY-like superfamily, Myb domain, plants
Nitab4.5_0011791g0010	10.4254	9.35489	2.35629	20.7347	8.88246	12.0624	58.6318	53.9108	51.7603	10.9437	17.0901	19.1604	TRUE	-2.71006	TRUE	-1.87441	TRUE	-1.71904	Nitab4.5_0011791g0010.1 Rapid ALkalinization Factor
Nitab4.5_0001105g0180	49.1042	37.7753	38.9776	14.047	13.9022	13.6115	10.2361	13.4883	8.49557	30.106	20.7234	20.7764	TRUE	2.2869	FALSE	0.455035	FALSE	1.22499	Nitab4.5_0001105g0180.1 Zinc finger, RING-type, Zinc finger, RING/FYVE/PHD-type
Nitab4.5_0001270g0170	45.8009	41.1877	36.9478	23.8217	14.8198	15.9935	15.7469	19.4739	18.6385	15.9921	22.0802	25.1909	TRUE	1.53315	FALSE	0.130062	FALSE	0.317683	Nitab4.5_0001270g0170.1 VQ
Nitab4.5_0023003g0010	18.8142	18.7851	13.0697	16.1393	15.6712	7.94141	2.9064	7.61869	4.89246	12.7605	10.9768	10.5595	TRUE	2.00549	TRUE	1.48717	TRUE	1.23176	Nitab4.5_0023003g0010.1 Cytochrome P450, Cytochrome P450, E-class, group I
Nitab4.5_0005875g0050	25.7279	26.5159	18.9667	20.493	21.7187	19.8685	13.4701	15.8122	14.0633	20.7006	16.6198	17.4462	TRUE	1.0181	FALSE	0.621769	FALSE	0.423052	Nitab4.5_0005875g0050.1 WD40 repeat, Zinc finger, RING/FYVE/PHD-type, Zinc finger, RING-type, WD40-repeat-containing domain, WD40 repeat, conserved site, Zinc finger, RING-type, conserved site, WD40/YVTN repeat-like-containing domain, G-protein beta WD-40 repeat
Nitab4.5_0001192g0020	15.5886	19.617	15.1747	14.2058	9.70411	4.92721	3.74665	4.74515	2.82967	7.87785	8.43594	7.79589	TRUE	2.46041	TRUE	1.45413	FALSE	1.153	#N/A
Nitab4.5_0001196g0090	62.5714	63.2506	35.9635	54.0225	30.0208	32.3534	22.5656	26.5028	29.6459	38.0063	30.3665	29.4753	TRUE	1.31704	FALSE	0.682045	FALSE	0.411023	Nitab4.5_0001196g0090.1 S-adenosylmethionine decarboxylase, S-adenosylmethionine decarboxylase, core, S-adenosylmethionine decarboxylase subgroup, S-adenosylmethionine decarboxylase, conserved site
Nitab4.5_0005558g0010	10.3256	8.516	3.9998	12.3597	10.667	33.5154	23.0994	28.8763	31.1617	16.1429	19.7969	19.9358	TRUE	-1.62407	FALSE	-0.499517	FALSE	-0.480484	Nitab4.5_0005558g0010.1 CRAL-TRIO domain, CRAL/TRIO, N-terminal domain, GOLD
Nitab4.5_0006238g0030	13.4852	21.1691	7.80387	4.715	4.81449	3.12156	3.64522	4.96864	5.53796	4.6013	4.64158	6.36362	TRUE	1.83485	FALSE	-0.0300542	FALSE	0.239011	Nitab4.5_0006238g0030.1 Serine/threonine- / dual specificity protein kinase, catalytic domain, Serine-threonine/tyrosine-protein kinase catalytic domain, Protein kinase domain, Gnk2-homologous domain, Serine/threonine-protein kinase, active site, Concanavalin A-like lectin/glucanase, subgroup, Protein kinase-like domain
Nitab4.5_0000686g0030	2.95655	2.7339	0.455065	3.51696	4.59637	5.5962	7.89927	4.68701	8.91301	4.01904	2.47383	3.15409	TRUE	-1.6062	FALSE	-0.539474	TRUE	-1.04403	Nitab4.5_0000686g0030.1 Protein of unknown function DUF829, TMEM53
Nitab4.5_0000110g0050	1.23324	2.14764	3.15193	1.54871	1.10478	1.1668	0.593458	0.812051	0.503305	0.955333	1.02315	0.895077	TRUE	2.1917	FALSE	1.07724	FALSE	0.648923	Nitab4.5_0000110g0050.1
Nitab4.5_0004018g0010	23.1817	25.141	16.5442	14.5414	19.2208	12.7213	10.5434	12.7316	12.5158	17.625	14.9852	14.02	TRUE	1.15661	FALSE	0.49724	FALSE	0.472482	Nitab4.5_0004018g0010.1 Pyruvate carboxyltransferase, Hydroxymethylglutaryl-CoA lyase, Aldolase-type TIM barrel, Hydroxymethylglutaryl-CoA lyase, active site
Nitab4.5_0002161g0020	7.36559	7.34773	6.54298	6.65818	5.573	4.15879	3.85598	2.84053	3.08015	5.53189	6.08739	5.4677	TRUE	1.45043	FALSE	0.858771	FALSE	0.886218	Nitab4.5_0002161g0020.1 Tryptophan/tyrosine permease
Nitab4.5_0000148g0050	4.55139	4.51086	1.83442	4.0876	5.15346	7.21788	10.5553	8.28664	12.3421	5.5757	7.50527	7.22307	TRUE	-1.27293	FALSE	-0.822912	FALSE	-0.520062	Nitab4.5_0000148g0050.1 EEIG1/EHBP1 N-terminal domain
Nitab4.5_0006767g0010	61.4673	47.8757	50.9191	3.82402	5.69254	5.5489	5.77382	7.82646	2.23136	13.5158	8.03346	9.39369	TRUE	3.63941	FALSE	-0.0164414	FALSE	1.01256	#N/A
Nitab4.5_0001016g0060	22.6545	20.4912	14.7701	11.2843	16.9291	17.996	3.89718	8.06653	6.37287	19.4872	15.1294	14.8369	TRUE	1.95382	TRUE	1.42733	TRUE	1.51905	Nitab4.5_0001016g0060.1 Protein of unknown function DUF604
Nitab4.5_0000839g0070	10.4688	8.30937	3.89453	1.05868	0.731893	0.442191	1.15695	0.205935	0.41051	1.63224	1.02929	0.799358	TRUE	3.87453	FALSE	0.454507	FALSE	1.04397	Nitab4.5_0000839g0070.1 Protein phosphatase 2C, Protein phosphatase 2C (PP2C)-like domain, Protein phosphatase 2C, manganese/magnesium aspartate binding site
Nitab4.5_0000930g0070	0.060127	0.271078	0	0.500931	1.06437	1.25591	3.01748	1.50446	3.93117	1.58608	1.2914	2.02916	TRUE	-4.31248	FALSE	-1.45939	FALSE	-0.663481	#N/A
Nitab4.5_0000004g0010	19.6204	16.9918	16.015	9.64179	15.4116	16.6927	7.01986	9.77735	11.4225	17.076	12.3666	12.1716	TRUE	1.24618	FALSE	0.671619	FALSE	0.663481	Nitab4.5_0000004g0010.1 Protein of unknown function DUF604
Nitab4.5_0006039g0010	14.6684	18.6927	7.94119	12.7808	8.96951	8.33731	3.28034	5.91239	4.32035	10.9495	12.6262	10.0585	TRUE	1.84985	TRUE	1.25873	TRUE	1.39184	Nitab4.5_0006039g0010.1 Transcription factor CBF/NF-Y/archaeal histone, Transcription factor, NFYB/HAP3 subunit, Transcription factor, NFYB/HAP3, conserved site, Histone-fold
Nitab4.5_0008908g0020	32.547	35.5201	14.4058	75.951	179.993	178.511	188.379	165.698	347.567	245.254	216.109	249.97	TRUE	-2.82219	FALSE	-0.561502	FALSE	0.144	Nitab4.5_0008908g0020.1 MYB-CC type transcription factor, LHEQLE-containing domain, Myb domain, plants, Homeodomain-like, SANT/Myb domain
Nitab4.5_0000754g0120	10.246	9.96635	4.19982	12.9962	11.6229	16.7143	20.0718	17.207	22.9872	13.4907	15.1143	16.3731	TRUE	-1.06091	FALSE	-0.444499	FALSE	-0.325173	Nitab4.5_0000754g0120.1 IQ motif, EF-hand binding site, Domain of unknown function DUF4005
Nitab4.5_0009676g0030	11.2942	12.3701	15.8992	11.3067	7.04899	6.10541	1.39693	3.15264	1.32928	10.4679	8.91798	6.63879	TRUE	3.12389	TRUE	2.13815	TRUE	2.19694	Nitab4.5_0009676g0030.1 Basic-leucine zipper domain
Nitab4.5_0000780g0050	1.23991	0.916995	2.46938	0	0.259955	0	0	0	0	0	0	0	TRUE	8.91541	FALSE	4.50605	FALSE	0	#N/A
Nitab4.5_0003498g0020	1.13753	1.24986	0.411276	0.946329	0.94256	1.04371	9.40958	5.61966	6.91111	1.77044	0.788876	2.36196	TRUE	-2.73837	TRUE	-2.79819	TRUE	-2.06011	Nitab4.5_0003498g0020.1 Protein of unknown function DUF966, Uncharacterised conserved protein UCP031043
Nitab4.5_0000305g0320	4.88183	3.87506	1.78928	6.36844	8.34408	10.5737	12.3521	10.003	10.7756	9.24639	8.26966	7.58882	TRUE	-1.41724	FALSE	-0.302379	FALSE	-0.312885	Nitab4.5_0000305g0320.1 Kelch-type beta propeller, F-box domain, Galactose oxidase/kelch, beta-propeller
Nitab4.5_0000178g0330	225.878	147.468	77.0042	77.8596	96.1861	176.279	23.3221	56.4064	46.9019	109.248	119.915	96.989	TRUE	2.05755	TRUE	1.54175	TRUE	1.45437	Nitab4.5_0000178g0330.1 Glycoside hydrolase, catalytic domain, Glycoside hydrolase, superfamily, Glycoside hydrolase, family 5
Nitab4.5_0004452g0030	57.165	56.0668	42.1044	46.2284	47.1635	35.3168	23.2095	32.7123	29.869	46.7973	36.8064	40.1846	TRUE	1.16705	FALSE	0.702121	FALSE	0.619205	Nitab4.5_0004452g0030.1
Nitab4.5_0014007g0010	12.9509	14.5106	3.25914	0	0.266186	0	0.172565	0.143985	0.374596	0.444897	0.22202	0.930912	TRUE	5.48377	FALSE	-1.03921	FALSE	1.19692	Nitab4.5_0014007g0010.1 AAA-type ATPase, N-terminal domain
Nitab4.5_0000287g0240	27.5898	25.0405	17.8417	15.3468	24.0795	14.1399	4.20901	6.82271	7.59758	22.3116	16.8127	14.4469	TRUE	2.22701	TRUE	1.65861	TRUE	1.62649	Nitab4.5_0000287g0240.1 Basic-leucine zipper domain
Nitab4.5_0004032g0050	10.9965	13.6933	2.28974	10.8389	7.82353	6.58635	40.0216	25.9545	48.2544	8.78343	10.189	11.2462	TRUE	-1.90778	TRUE	-2.04081	TRUE	-1.81153	Nitab4.5_0004032g0050.1 EEIG1/EHBP1 N-terminal domain
Nitab4.5_0002113g0030	33.0209	31.6559	31.6384	34.5196	26.6214	24.6689	12.4948	14.7587	12.8569	25.2806	23.8425	25.0657	TRUE	1.61429	TRUE	1.20311	FALSE	0.970138	Nitab4.5_0002113g0030.1 Protein of unknown function DUF1624
Nitab4.5_0006689g0010	4.58861	4.35233	7.57553	3.2262	2.60007	3.12246	2.26511	1.7203	2.17189	2.25264	2.94716	2.89197	TRUE	1.87373	FALSE	0.643263	FALSE	0.48336	Nitab4.5_0006689g0010.1 Ribonuclease III domain, Ribonuclease III
Nitab4.5_0001413g0070	26.8618	30.9649	29.3621	29.4039	29.6619	17.7077	16.0566	15.4984	12.9308	24.0601	23.2286	21.7189	TRUE	1.32167	FALSE	0.901358	FALSE	0.710398	Nitab4.5_0001413g0070.1 Carbohydrate kinase, FGGY, C-terminal, Carbohydrate kinase, FGGY, N-terminal
Nitab4.5_0014729g0010	65.9812	55.0104	51.4181	39.4177	38.1271	28.4896	19.4978	24.9911	22.9754	39.0334	35.1155	32.0548	TRUE	1.68408	FALSE	0.768497	FALSE	0.74214	Nitab4.5_0014729g0010.1 RNA polymerase sigma factor, region 2, RNA polymerase sigma factor, region 3/4, RNA polymerase sigma-70 region 4, RNA polymerase sigma-70, RNA polymerase sigma-70 region 3, Winged helix-turn-helix DNA-binding domain, RNA polymerase sigma-70 region 2, RNA polymerase sigma-70 like domain
Nitab4.5_0000325g0050	100.493	92.1252	46.6692	28.1902	32.1816	26.4646	23.9559	21.0062	36.1465	34.3755	29.6184	28.5681	TRUE	1.83125	FALSE	0.233607	FALSE	0.303445	Nitab4.5_0000325g0050.1 Protein kinase-like domain, Serine/threonine-protein kinase, active site, NAF/FISL domain, Protein kinase domain, NAF domain, Serine/threonine- / dual specificity protein kinase, catalytic domain, Calcium/calmodulin-dependent/calcium-dependent protein kinase
Nitab4.5_0000562g0010	4.03003	4.07399	2.44771	3.48943	2.71315	1.60714	0.286994	1.04378	1.28183	1.88522	1.72307	1.41488	TRUE	2.30935	TRUE	1.72466	FALSE	1.04878	Nitab4.5_0000562g0010.1 Double-stranded RNA-binding domain, Peptide chain release factor class I/class II, Peptide chain release factor
Nitab4.5_0002486g0040	28.9773	20.1139	4.02069	30.6018	20.6307	12.7344	101.596	105.896	116.267	29.8485	25.4028	31.1375	TRUE	-2.46124	TRUE	-2.20692	TRUE	-1.81212	Nitab4.5_0002486g0040.1 Expansin/pollen allergen, DPBB domain, Barwin-like endoglucanase, Expansin, cellulose-binding-like domain, RlpA-like double-psi beta-barrel domain, Expansin/Lol pI, Major pollen allergen Lol pI
Nitab4.5_0004360g0050	18.9062	16.0825	22.4146	7.189	11.1186	12.0262	3.04073	2.40804	3.3488	9.70286	4.29849	5.01383	TRUE	3.11508	TRUE	1.88716	FALSE	1.21679	Nitab4.5_0004360g0050.1 Zinc finger, B-box
Nitab4.5_0001744g0030	46.5116	41.2916	41.6207	34.9882	37.3535	30.9673	17.329	20.1329	16.6791	34.9541	21.8597	23.2331	TRUE	1.60004	TRUE	1.03613	FALSE	0.648332	Nitab4.5_0001744g0030.1 T-complex 11
Nitab4.5_0000208g0180	8.50148	7.76668	5.29067	4.988	5.99624	6.26511	2.91647	3.61173	4.30272	5.73888	5.96601	5.63325	TRUE	1.29156	FALSE	0.78233	FALSE	0.775715	Nitab4.5_0000208g0180.1 Partial AB-hydrolase lipase domain
Nitab4.5_0000747g0050	0.791679	1.09889	0.132194	1.72229	3.25457	3.46317	9.92549	5.0478	4.4908	4.00098	2.02671	2.69149	TRUE	-2.98913	FALSE	-1.12233	FALSE	-1.07997	Nitab4.5_0000747g0050.1 Auxin-induced protein, ARG7
Nitab4.5_0001297g0040	25.585	18.8142	44.7802	15.9154	19.2672	11.7354	3.775	9.67878	2.91316	15.3097	12.4414	12.0581	TRUE	2.88439	FALSE	1.59675	FALSE	1.32704	Nitab4.5_0001297g0040.1 Cytokinin riboside 5'-monophosphate phosphoribohydrolase LOG
Nitab4.5_0007728g0040	5.92813	4.69798	0.741495	2.0086	2.20394	3.3456	0.379514	0.053714	0.079849	3.03606	3.6267	2.27297	TRUE	4.41836	TRUE	3.74972	TRUE	4.006	#N/A
Nitab4.5_0001085g0150	4.87096	4.23896	1.50947	1.00608	0.742505	0.582529	0.904509	0.986131	0.865311	1.31873	1.39274	1.42077	TRUE	2.13899	FALSE	-0.127944	FALSE	0.662453	Nitab4.5_0001085g0150.1 Leucine-rich repeat, P-loop containing nucleoside triphosphate hydrolase, Disease resistance protein, NB-ARC
Nitab4.5_0000914g0180	33.0444	36.9883	13.5049	3.03782	3.56566	3.60922	5.42838	6.97501	5.4206	7.82026	5.18551	6.27992	TRUE	2.43779	FALSE	-0.709751	FALSE	0.195498	Nitab4.5_0000914g0180.1 Protein of unknown function DUF284, transmembrane eukaryotic
Nitab4.5_0003446g0030	0.414948	0.385063	0.256905	0	0	0	0	0	0	0	0	0	TRUE	7.59293	FALSE	0	FALSE	0	Nitab4.5_0003446g0030.1 Ubiquitin E2 variant, N-terminal, Ubiquitin-conjugating enzyme/RWD-like, Steadiness box
Nitab4.5_0000091g0510	35.6333	46.3632	29.4648	74.8985	56.6379	111.079	127.566	166.678	149.141	62.6251	82.8887	94.1547	TRUE	-1.68766	FALSE	-0.794882	FALSE	-0.803845	Nitab4.5_0000091g0510.1 Concanavalin A-like lectin/glucanase, subgroup, Xyloglucan endo-transglycosylase, C-terminal, Beta-glucanase, Xyloglucan endotransglucosylase/hydrolase, Glycoside hydrolase, family 16, active site, Concanavalin A-like lectin/glucanases superfamily, Glycoside hydrolase, family 16
Nitab4.5_0001177g0010	18.7579	25.7811	9.63433	2.1581	1.86592	2.75435	3.74751	3.50875	1.93068	3.44615	3.52064	3.76432	TRUE	2.76238	FALSE	-0.374698	FALSE	0.283324	Nitab4.5_0001177g0010.1 Target SNARE coiled-coil domain, Syntaxin, N-terminal domain, Syntaxin/epimorphin, conserved site, t-SNARE
Nitab4.5_0007730g0010	21.3598	13.7376	3.99641	3.56308	3.82524	3.96132	1.88053	2.687	3.04475	6.90885	3.02545	3.11308	TRUE	2.53175	FALSE	0.687953	FALSE	0.880194	Nitab4.5_0007730g0010.1 AP2/ERF domain, DNA-binding domain
Nitab4.5_0002251g0110	62.7909	57.4173	22.0279	3.67262	3.98639	5.31671	4.64867	8.56035	2.748	11.5238	7.30939	9.74307	TRUE	3.32419	FALSE	-0.249921	FALSE	0.889904	#N/A
Nitab4.5_0001738g0030	41.851	43.7797	54.043	44.1992	43.1384	25.4295	19.3713	23.3532	19.3083	32.2717	26.9363	28.9133	TRUE	1.56481	FALSE	0.980784	FALSE	0.588376	Nitab4.5_0001738g0030.1 Strictosidine synthase, conserved region, Six-bladed beta-propeller, TolB-like
Nitab4.5_0000103g0440	0.649625	1.1132	0.091048	2.08934	1.84764	1.23032	5.19358	3.22844	4.00324	2.83058	1.9979	1.71293	TRUE	-2.49585	FALSE	-1.13515	FALSE	-0.827205	Nitab4.5_0000103g0440.1 Cyclin-like, Cyclin PHO80-like, Cyclin P/U
Nitab4.5_0001192g0070	10.3326	6.97393	10.4108	4.43544	4.1127	2.72653	2.01474	2.96451	2.18377	4.94705	4.70045	5.042	TRUE	2.32271	FALSE	0.766496	FALSE	1.11072	Nitab4.5_0001192g0070.1 Cytokinin riboside 5'-monophosphate phosphoribohydrolase LOG
Nitab4.5_0001331g0180	9.3592	6.09905	4.16437	8.56105	4.68762	8.9364	21.4853	22.2086	27.4973	10.9514	11.6275	10.419	TRUE	-1.5829	TRUE	-1.58488	TRUE	-1.01047	Nitab4.5_0001331g0180.1 Myosin tail 2
Nitab4.5_0001075g0020	68.6513	78.8952	40.2854	51.9797	36.114	10.786	14.3321	19.0816	12.6978	18.0863	16.7923	16.4852	TRUE	2.27264	FALSE	1.22811	FALSE	0.226906	Nitab4.5_0001075g0020.1 Senescence regulator S40
Nitab4.5_0001301g0110	6.69395	9.99404	1.97519	22.8456	15.6466	13.0697	21.1701	31.9262	23.808	17.8542	18.1749	18.7312	TRUE	-1.87458	FALSE	-0.467853	FALSE	-0.410732	Nitab4.5_0001301g0110.1 DnaJ domain, Tetratricopeptide-like helical, Tetratricopeptide repeat-containing domain, Tetratricopeptide repeat
Nitab4.5_0008310g0070	24.1796	20.2075	16.1702	6.21023	6.82699	6.56039	5.4651	4.4035	4.30961	7.6952	3.25322	5.62131	TRUE	2.38864	FALSE	0.562937	FALSE	0.313391	Nitab4.5_0008310g0070.1
Nitab4.5_0000128g0200	11.3568	14.3431	6.4287	19.4791	20.8589	29.9381	41.3949	36.2985	33.867	15.6451	20.9249	22.8158	TRUE	-1.54864	FALSE	-0.587975	FALSE	-0.831488	Nitab4.5_0000128g0200.1 Homeodomain-like, Homeobox domain, Helix-turn-helix motif, Homeobox, conserved site, Leucine zipper, homeobox-associated
Nitab4.5_0004774g0010	99.254	101.455	39.3974	33.9495	21.5078	12.202	22.4071	13.3922	17.9969	20.2605	24.0924	26.2565	TRUE	2.37691	FALSE	0.46071	FALSE	0.478737	#N/A
Nitab4.5_0004295g0050	32.2076	25.1025	16.9249	11.5519	10.976	9.47544	11.324	7.68266	10.0498	13.3059	12.7634	11.0533	TRUE	1.6291	FALSE	0.253576	FALSE	0.443603	Nitab4.5_0004295g0050.1 NAC domain
Nitab4.5_0005717g0010	26.0906	34.7016	11.9675	5.59311	3.67647	4.65265	6.49227	8.27055	5.56281	11.2544	13.6181	11.4642	TRUE	2.04594	FALSE	-0.460644	FALSE	0.907298	Nitab4.5_0005717g0010.1 Protein kinase domain, Zinc finger, RING/FYVE/PHD-type, Serine/threonine-protein kinase, active site, Protein kinase-like domain, Protein kinase, ATP binding site, Concanavalin A-like lectin/glucanase, subgroup, Rossmann-like alpha/beta/alpha sandwich fold, Serine/threonine- / dual specificity protein kinase, catalytic domain, U box domain, UspA
Nitab4.5_0002418g0010	6.94659	9.78357	10.1532	8.46752	2.51614	1.61147	1.28772	1.93346	1.26702	2.52284	3.82013	3.48159	TRUE	2.95656	FALSE	1.60275	FALSE	1.19389	Nitab4.5_0002418g0010.1 Terpenoid synthase, Terpene synthase, N-terminal domain, Terpene synthase, metal-binding domain, Terpenoid cyclases/protein prenyltransferase alpha-alpha toroid
Nitab4.5_0005180g0030	8.06217	10.0709	3.03533	9.31004	8.12796	9.3496	17.9262	13.8294	21.8998	8.10706	7.03079	9.59179	TRUE	-1.11569	FALSE	-0.885484	TRUE	-1.01195	Nitab4.5_0005180g0030.1 Myb domain, plants, CheY-like superfamily, Response regulator, plant B-type, Signal transduction response regulator, receiver domain, Myb domain, Homeodomain-like, SANT/Myb domain
Nitab4.5_0000745g0200	15.3844	13.4317	8.52151	8.24094	11.6233	5.805	3.70022	4.8948	6.13528	7.17338	3.66997	5.14008	TRUE	1.62988	FALSE	0.944229	FALSE	0.226158	Nitab4.5_0000745g0200.1 Protein phosphatase 2C (PP2C)-like domain, Protein phosphatase 2C, manganese/magnesium aspartate binding site, Protein phosphatase 2C
Nitab4.5_0010510g0030	58.4067	72.0122	68.6366	71.3315	63.8725	37.5666	15.5269	30.7954	17.6388	44.9212	45.7486	37.9041	TRUE	1.99022	TRUE	1.54265	FALSE	1.07695	Nitab4.5_0010510g0030.1 S-adenosyl-L-methionine-dependent methyltransferase, putative, Leucine carboxyl methyltransferase
Nitab4.5_0009192g0030	7.54404	6.44283	14.0005	8.4268	6.70202	3.85061	1.79841	3.89527	2.5651	5.14905	6.75037	4.62803	TRUE	2.22255	TRUE	1.31588	FALSE	1.07332	Nitab4.5_0009192g0030.1
Nitab4.5_0003322g0060	18.9499	14.8832	29.3362	18.954	23.9032	11.9295	3.88929	6.68559	3.50378	15.2122	7.52722	9.48665	TRUE	2.59763	TRUE	2.06376	FALSE	1.26273	Nitab4.5_0003322g0060.1 LPPG:FO 2-phospho-L-lactate transferase CofD/UPF0052
Nitab4.5_0008653g0010	165.457	120.062	123.646	45.5133	22.7851	28.2852	9.68693	48.5433	13.2328	53.8803	73.8586	57.9542	TRUE	2.81016	FALSE	0.499704	FALSE	1.42048	#N/A
Nitab4.5_0005109g0050	44.597	47.6556	23.4946	33.8171	33.527	28.824	12.6571	20.3245	18.0178	29.7885	26.324	23.3809	TRUE	1.43782	TRUE	1.02699	FALSE	0.729765	Nitab4.5_0005109g0050.1 Protein kinase domain, Serine/threonine- / dual specificity protein kinase, catalytic domain, Protein kinase-like domain, Serine/threonine-protein kinase, active site
Nitab4.5_0004786g0050	3.65179	2.84181	0.259199	5.91369	4.88096	7.61133	10.2043	17.2407	12.6419	5.02534	6.95877	6.01138	TRUE	-2.44276	FALSE	-1.04221	FALSE	-1.07731	Nitab4.5_0004786g0050.1 DNA glycosylase, Methyladenine glycosylase
Nitab4.5_0000009g0480	39.8086	37.7834	16.7237	27.5757	23.4659	12.5381	8.79053	12.3344	17.3014	25.7393	18.5183	19.4937	TRUE	1.55075	FALSE	0.880244	FALSE	0.844494	Nitab4.5_0000009g0480.1 Sucrose-phosphate synthase, Glycosyl transferase, family 1, Sucrose phosphate synthase, plant, HAD-like domain
Nitab4.5_0008768g0010	17.8841	17.3717	15.9027	19.9044	17.7467	8.50277	2.91825	7.38097	4.21751	15.3106	15.4431	12.8126	TRUE	2.14299	TRUE	1.7857	TRUE	1.65669	Nitab4.5_0008768g0010.1
Nitab4.5_0000208g0400	8.66465	9.98629	1.99967	0.528864	0.685809	0.522675	0.970042	1.03191	0.856207	0.839986	0.429921	1.39498	TRUE	3.00194	FALSE	-0.610825	FALSE	-0.0186482	Nitab4.5_0000208g0400.1 Protein kinase domain, Concanavalin A-like lectin/glucanase, subgroup, Serine/threonine- / dual specificity protein kinase, catalytic domain, Serine/threonine-protein kinase, active site, Protein kinase, ATP binding site, Protein kinase-like domain
Nitab4.5_0006489g0070	0.159604	0.352519	0.10839	0	0	0	0	0	0	0	0	0	TRUE	6.88884	FALSE	0	FALSE	0	#N/A
Nitab4.5_0000694g0090	1.93789	3.29049	0.360677	2.84103	2.02988	4.9502	8.58242	7.23751	7.44851	3.22042	3.36248	3.80976	TRUE	-1.90136	TRUE	-1.1781	FALSE	-1.07785	Nitab4.5_0000694g0090.1 Phox/Bem1p
Nitab4.5_0004018g0030	12.4386	13.8884	7.76617	16.4654	15.9701	17.4854	29.3276	22.0799	33.8207	18.5486	19.4687	14.8699	TRUE	-1.03203	FALSE	-0.657048	FALSE	-0.587125	Nitab4.5_0004018g0030.1 Magnesium transporter NIPA
Nitab4.5_0001367g0030	64.9263	60.3302	27.0543	76.3328	94.2697	147.442	157.616	119.546	244.66	154.777	167.016	160.881	TRUE	-1.51439	FALSE	-0.605359	FALSE	0.00430097	Nitab4.5_0001367g0030.1 Zinc/iron permease, Zinc/iron permease, fungal/plant
Nitab4.5_0003835g0020	3.92134	4.02844	1.38136	5.95778	4.29959	7.22738	8.66206	9.69243	9.5085	6.05723	5.45473	5.67183	TRUE	-1.35655	FALSE	-0.585544	FALSE	-0.608436	Nitab4.5_0003835g0020.1 Transcription factor GRAS
Nitab4.5_0019753g0010	22.0794	17.5754	6.89349	6.03779	6.56481	5.39623	5.06586	3.88526	6.36898	8.11524	6.2152	5.16073	TRUE	1.82542	FALSE	0.360668	FALSE	0.453834	Nitab4.5_0019753g0010.1 Protein of unknown function DUF506, plant
Nitab4.5_0000017g0160	2.58496	2.93431	1.5414	1.20127	0.885467	0.892368	0.794309	0.897274	0.66089	0.872701	1.03588	0.990543	TRUE	1.83156	FALSE	0.439868	FALSE	0.362069	Nitab4.5_0000017g0160.1 DNA-binding WRKY, Zn-cluster domain
Nitab4.5_0002450g0050	4.9877	5.11554	1.65918	3.84666	3.039	6.34968	15.0421	9.3959	13.3945	4.53934	6.73667	5.63227	TRUE	-1.46883	TRUE	-1.43578	TRUE	-1.07236	Nitab4.5_0002450g0050.1 Peptidase S10, serine carboxypeptidase, Peptidase S10, serine carboxypeptidase, active site
Nitab4.5_0002944g0110	4.0517	5.46265	3.74946	1.53568	0.610574	0.75736	1.68944	1.0796	0.482254	0.549157	0.963371	1.44964	TRUE	2.30219	FALSE	-0.0919328	FALSE	-0.0927981	Nitab4.5_0002944g0110.1 DNA-binding WRKY
Nitab4.5_0002315g0110	134.561	118.021	106.263	94.2594	117.247	111.056	56.7112	50.5043	63.1609	128.508	85.8927	83.7732	TRUE	1.41202	TRUE	1.03205	FALSE	0.906096	Nitab4.5_0002315g0110.1 Protein kinase domain, NAF/FISL domain, Protein kinase-like domain, Protein kinase, ATP binding site, Serine/threonine- / dual specificity protein kinase, catalytic domain, NAF domain, Calcium/calmodulin-dependent/calcium-dependent protein kinase, Serine/threonine-protein kinase, active site
Nitab4.5_0001748g0070	14.9406	11.285	5.14679	11.9622	10.3731	22.622	28.5712	21.8951	38.5935	12.1746	16.0437	16.2621	TRUE	-1.26245	FALSE	-0.895479	FALSE	-0.894152	Nitab4.5_0001748g0070.1 ATPase, AAA-type, conserved site, ATPase, AAA-type, core, P-loop containing nucleoside triphosphate hydrolase, AAA+ ATPase domain
Nitab4.5_0017231g0010	4.38913	5.74213	4.06277	5.16811	3.84623	2.87025	2.03293	1.82968	1.40483	2.62466	2.22605	2.7323	TRUE	1.73244	TRUE	1.27489	FALSE	0.595708	Nitab4.5_0017231g0010.1 Multi antimicrobial extrusion protein
Nitab4.5_0007781g0010	1.37274	3.87883	1.54639	8.47728	7.46201	3.58733	18.6129	21.6138	9.79691	3.40741	5.9376	7.88462	TRUE	-2.62314	FALSE	-1.25526	FALSE	-1.48417	Nitab4.5_0007781g0010.1
Nitab4.5_0010821g0010	5.48091	2.46611	4.86669	3.6287	6.69409	2.45463	0.624584	0.782516	0.625292	3.25964	1.56144	2.09629	TRUE	3.02742	TRUE	2.76954	FALSE	1.84542	Nitab4.5_0010821g0010.1
Nitab4.5_0000593g0240	39.9993	46.7788	17.4973	4.17807	4.63246	3.30068	7.91568	6.01699	10.3915	4.3401	3.34215	7.38604	TRUE	2.34482	FALSE	-0.866429	FALSE	-0.579276	Nitab4.5_0000593g0240.1 Exostosin-like, Glycosyl hydrolase, five-bladed beta-propellor domain, EXTL2, alpha-1,4-N-acetylhexosaminyltransferase
Nitab4.5_0004546g0050	23.5423	22.573	50.7605	23.1736	32.3897	13.4519	3.63902	5.68603	6.24284	20.4633	15.6861	14.0741	TRUE	3.14837	TRUE	2.29292	FALSE	1.789	Nitab4.5_0004546g0050.1 Pectinesterase inhibitor domain
Nitab4.5_0003464g0030	16.668	13.3742	35.4175	17.7383	20.1904	15.1896	4.43994	6.31278	3.43495	18.2649	14.2455	14.1642	TRUE	2.69427	TRUE	1.99488	TRUE	1.78338	Nitab4.5_0003464g0030.1 Myc-type, basic helix-loop-helix (bHLH) domain
Nitab4.5_0002726g0030	11.7901	12.7661	10.9335	14.6743	15.8269	20.4444	34.2072	22.5758	39.0443	17.4124	17.1161	18.4654	TRUE	-1.08072	FALSE	-0.803361	FALSE	-0.750116	Nitab4.5_0002726g0030.1 Magnesium transporter NIPA
Nitab4.5_0004105g0030	22.4714	20.599	22.869	17.1339	23.0211	11.705	8.3449	12.041	10.5343	19.5296	14.1254	14.2568	TRUE	1.45893	FALSE	0.873226	FALSE	0.721364	Nitab4.5_0004105g0030.1 Sirtuin family, catalytic core domain, Sirtuin family, class II, Sirtuin family, Sirtuin family, catalytic core small domain
Nitab4.5_0007487g0020	12.191	12.625	6.61032	22.1922	17.497	18.8667	34.4792	22.5204	41.1951	19.4965	16.9171	18.1124	TRUE	-1.3592	FALSE	-0.622036	FALSE	-0.739488	Nitab4.5_0007487g0020.1 Transcription factor, SBP-box, Squamosa promoter-binding protein
Nitab4.5_0000021g0770	21.2142	16.2271	33.7221	20.2668	19.1838	8.49001	5.61001	6.81258	6.54276	14.5432	12.2563	11.573	TRUE	2.3703	TRUE	1.47097	FALSE	1.10361	Nitab4.5_0000021g0770.1 Butirosin biosynthesis, BtrG-like, AIG2-like
Nitab4.5_0003771g0030	9.35051	10.0613	18.9744	9.42372	5.6458	5.18833	1.92849	5.45964	1.638	6.43978	9.04287	9.02355	TRUE	2.52673	FALSE	1.24056	FALSE	1.48421	Nitab4.5_0003771g0030.1 Cyclin-like, Cyclin, N-terminal, Cyclin, C-terminal domain
Nitab4.5_0000684g0170	45.8409	41.236	13.9547	6.72612	6.59288	5.48131	14.3908	6.63092	8.02257	11.0739	7.86407	8.52137	TRUE	1.98539	FALSE	-0.524471	FALSE	-0.000551307	Nitab4.5_0000684g0170.1 DNA-binding WRKY
Nitab4.5_0001380g0040	4.685	4.55858	5.9977	3.4369	3.57302	1.68132	0.681818	1.94074	1.38567	2.56349	2.79444	2.57894	TRUE	2.3179	FALSE	1.24263	FALSE	1.06442	Nitab4.5_0001380g0040.1 Serine/threonine-protein kinase, active site, Protein kinase-like domain, Protein kinase domain, Apple-like, PAN-2 domain, S-locus glycoprotein, Concanavalin A-like lectin/glucanase, subgroup
Nitab4.5_0000500g0010	23.9454	21.3274	25.2221	6.5004	3.37325	5.23177	2.77404	8.72951	2.75227	10.7297	10.0153	9.57921	TRUE	2.6404	FALSE	0.140541	FALSE	1.13388	#N/A
Nitab4.5_0002567g0090	15.3576	13.7774	11.2679	13.326	12.3296	8.37318	3.44191	5.32751	3.71657	11.009	11.8412	8.70726	TRUE	1.99536	TRUE	1.55416	TRUE	1.41024	Nitab4.5_0002567g0090.1 Oxoglutarate/iron-dependent dioxygenase, Non-haem dioxygenase N-terminal domain, Isopenicillin N synthase-like
Nitab4.5_0012747g0020	7.55871	10.1907	10.1722	11.7843	6.67685	5.27305	3.06163	3.09707	2.64665	5.27171	5.59002	4.51828	TRUE	2.0227	TRUE	1.53555	FALSE	0.879686	Nitab4.5_0012747g0020.1
Nitab4.5_0008175g0010	22.8676	20.5748	10.8419	8.69094	6.29756	3.39825	2.9099	5.31609	5.70634	3.02309	5.22931	5.6264	TRUE	2.22463	FALSE	0.543776	FALSE	0.0903008	Nitab4.5_0008175g0010.1 Major facilitator superfamily domain, general substrate transporter, Major facilitator superfamily, Sugar phosphate transporter, Major facilitator superfamily domain
Nitab4.5_0001105g0110	8.35655	7.29761	1.68228	0.299021	0.454588	0.456169	1.13003	0.603221	0.626052	0.492012	0.321649	0.584739	TRUE	3.01091	FALSE	-0.841527	FALSE	-0.664461	Nitab4.5_0001105g0110.1 Zinc finger, C2H2, Zinc finger, C2H2-like, Zinc finger C2H2-type/integrase DNA-binding domain
Nitab4.5_0006483g0010	4.74467	3.63185	1.49807	3.07076	9.30589	18.1594	12.2688	14.1079	15.7177	6.66853	7.88722	7.05989	TRUE	-1.86024	FALSE	-0.398583	FALSE	-0.868187	Nitab4.5_0006483g0010.1 Glutamine amidotransferase
Nitab4.5_0005786g0020	1.07902	0.852786	0.571329	1.89192	0.846808	1.79583	10.792	7.6623	7.47138	0.860609	1.27936	2.39331	TRUE	-3.10387	TRUE	-2.43359	TRUE	-2.43613	Nitab4.5_0005786g0020.1
Nitab4.5_0002827g0080	500.683	567.639	401.588	478.497	427.963	230.182	59.7133	238.91	69.0122	343.281	305.071	271.624	TRUE	2.2724	TRUE	1.71828	FALSE	1.37203	Nitab4.5_0002827g0080.1 Thioredoxin-like fold, Phosphoadenosine phosphosulphate reductase, Rossmann-like alpha/beta/alpha sandwich fold, Thioredoxin-independent 5'-adenylylsulphate reductase, Thioredoxin domain
Nitab4.5_0002137g0060	8.83308	10.4775	6.16188	2.79323	3.60115	2.24317	3.43988	1.73088	2.19306	1.49652	1.3152	1.3195	TRUE	2.06296	FALSE	0.34604	FALSE	-0.741999	Nitab4.5_0002137g0060.1 High mobility group box domain
Nitab4.5_0001000g0040	38.148	33.5222	13.1871	14.8508	13.4838	16.342	12.9612	13.3934	19.3379	18.4025	15.5714	16.8731	TRUE	1.12534	FALSE	0.0833747	FALSE	0.261955	Nitab4.5_0001000g0040.1 NAC domain
Nitab4.5_0009467g0010	95.4405	70.661	136.517	40.4957	20.8066	21.5033	6.15269	22.0055	4.04363	37.7974	49.5238	42.6652	TRUE	3.62502	FALSE	1.42037	FALSE	2.04212	Nitab4.5_0009467g0010.1 EF-hand domain, EF-Hand 1, calcium-binding site, EF-hand domain pair
Nitab4.5_0003602g0030	3.86814	2.87147	2.0074	4.01231	5.07121	6.87837	13.4556	8.59638	16.2364	5.10814	3.42123	5.95391	TRUE	-1.83025	TRUE	-1.15375	TRUE	-1.28995	Nitab4.5_0003602g0030.1 HAD hydrolase, subfamily IA, HAD-like domain, HAD-superfamily hydrolase, subfamily IA, REG-2-like
Nitab4.5_0005153g0060	2.86765	2.96281	0.856592	3.13892	3.29371	3.87481	8.08277	4.34108	9.42214	2.91735	3.91931	4.68952	TRUE	-1.47768	FALSE	-0.963863	FALSE	-0.812426	Nitab4.5_0005153g0060.1 Cullin repeat-like-containing domain, Exocyst complex protein Exo70
Nitab4.5_0000769g0010	0	0	0	1.30291	2.11638	0.209041	5.7545	6.58642	4.86252	0.177038	2.35993	3.69448	TRUE	-9.11756	FALSE	-2.02515	FALSE	-1.37717	Nitab4.5_0000769g0010.1 Protein of unknown function wound-induced
Nitab4.5_0004399g0030	16.2758	16.5302	7.90628	0.432678	0.105629	0.492635	0.105985	0	0.608386	1.23245	0.911589	1.03321	TRUE	5.96669	FALSE	0.607886	FALSE	2.16458	#N/A
Nitab4.5_0002275g0110	6.70678	4.11903	3.18598	10.2111	10.8453	24.772	14.1075	17.7272	17.5608	8.25319	15.7619	12.7681	TRUE	-1.54127	FALSE	-0.0428191	FALSE	-0.340467	Nitab4.5_0002275g0110.1 Galactose-binding domain-like, Protein of unknown function DUF642
Nitab4.5_0024190g0010	22.3373	24.7256	17.6819	2.83489	3.40963	2.64884	5.5462	4.32364	6.9474	5.73445	5.12142	6.57008	TRUE	2.27059	FALSE	-0.785878	FALSE	0.157206	Nitab4.5_0024190g0010.1 Protein of unknown function DUF284, transmembrane eukaryotic
Nitab4.5_0004810g0010	436.093	555.843	433.934	548.772	466.184	239.437	33.2259	195.559	46.4877	309.178	289.765	239.299	TRUE	2.66603	TRUE	2.27416	FALSE	1.64909	Nitab4.5_0004810g0010.1 Thioredoxin domain, Thioredoxin-like fold, Rossmann-like alpha/beta/alpha sandwich fold, Phosphoadenosine phosphosulphate reductase, Adenosine 5'-phosphosulphate reductase, Thioredoxin-independent 5'-adenylylsulphate reductase
Nitab4.5_0000322g0110	55.1376	50.4433	29.2887	34.7245	31.6057	21.732	17.8026	19.3984	22.1093	24.4901	17.5584	20.8012	TRUE	1.45743	FALSE	0.697914	FALSE	0.181372	Nitab4.5_0000322g0110.1 NAC domain
Nitab4.5_0002547g0010	0	0	0	0	0.126173	0.078723	2.81384	0.142977	1.69897	0.042338	0.248643	1.96091	TRUE	-9.95891	TRUE	-4.26919	FALSE	-0.946035	Nitab4.5_0002547g0010.1 Cytochrome P450, Cytochrome P450, E-class, group I
Nitab4.5_0000707g0230	9.86799	11.4261	5.15275	10.5732	7.42447	21.3417	26.5436	20.423	31.1213	11.4404	15.0659	14.0366	TRUE	-1.2961	FALSE	-0.915086	FALSE	-0.845511	Nitab4.5_0000707g0230.1 Methyltransferase type 11
Nitab4.5_0003995g0040	28.966	33.1657	12.7784	23.6097	14.6386	10.6644	4.99239	4.54187	3.34946	15.586	10.9693	10.2762	TRUE	2.74558	TRUE	2.0267	FALSE	1.58498	Nitab4.5_0003995g0040.1 Zinc finger, Dof-type
Nitab4.5_0001467g0010	2.28397	2.89139	0.473148	2.4096	1.97278	3.51181	6.25765	5.71446	8.26418	3.0923	2.4888	2.27746	TRUE	-1.65713	TRUE	-1.25949	TRUE	-1.25737	Nitab4.5_0001467g0010.1 Domain of unknown function DUF4378
Nitab4.5_0002298g0040	6.49324	6.06487	4.5586	4.5845	6.28636	2.68209	0.908997	2.1914	1.91768	3.71971	3.53449	2.90726	TRUE	2.07907	TRUE	1.57149	FALSE	1.11046	Nitab4.5_0002298g0040.1 Ribosomal protein L34Ae, Protein of unknown function DUF1666
Nitab4.5_0006953g0010	1.34137	1.12487	1.49494	0.468029	0.371262	0.788863	0.549268	0.514699	0.290253	0.505586	0.445737	0.737832	TRUE	1.89102	FALSE	0.31166	FALSE	0.378645	Nitab4.5_0006953g0010.1
Nitab4.5_0003051g0020	15.125	7.91511	3.20533	1.37542	0.657101	0.633033	0.820054	0.882109	0.446304	0.559203	0.960989	0.547984	TRUE	3.74022	FALSE	0.40901	FALSE	0.0568701	#N/A
Nitab4.5_0004156g0010	2.32731	1.30812	2.24278	0	0	0	0	0	0	0	0.042725	0	TRUE	10.647	FALSE	0	FALSE	3.37222	Nitab4.5_0004156g0010.1 Cytochrome P450, conserved site, Cytochrome P450, E-class, group I, Cytochrome P450
Nitab4.5_0004360g0010	8.07823	8.35683	2.62286	11.4646	19.2138	24.4744	34.1054	22.4671	58.0877	29.8699	25.15	30.0067	TRUE	-2.34639	FALSE	-0.931122	FALSE	-0.303292	Nitab4.5_0004360g0010.1 Zinc finger, RING/FYVE/PHD-type, Protein of unknown function DUF1644
Nitab4.5_0002886g0070	12.1815	11.1989	4.57328	9.85816	37.9019	73.1913	65.8898	61.3981	177.943	88.978	79.2362	84.623	TRUE	-3.17243	FALSE	-1.22624	FALSE	-0.127932	Nitab4.5_0002886g0070.1 SPX, N-terminal, Major facilitator superfamily domain, general substrate transporter, Major facilitator superfamily
Nitab4.5_0005281g0050	1.23392	2.15103	0.647735	2.29864	3.23467	3.61368	6.15812	5.27493	6.71612	2.79114	2.53765	2.80646	TRUE	-1.9303	FALSE	-0.88634	FALSE	-1.06076	Nitab4.5_0005281g0050.1 Protein kinase domain, Concanavalin A-like lectin/glucanase, subgroup, Protein kinase-like domain, Rossmann-like alpha/beta/alpha sandwich fold, Tyrosine-protein kinase, active site, Serine-threonine/tyrosine-protein kinase catalytic domain
Nitab4.5_0005669g0020	27.0773	25.5007	25.7977	17.3299	11.3118	13.1583	5.17387	11.0162	6.16135	11.3539	12.6971	13.1058	TRUE	2.14711	FALSE	0.988718	FALSE	0.801851	Nitab4.5_0005669g0020.1
Nitab4.5_0002021g0010	10.1933	10.997	8.7494	9.00106	6.16587	5.45912	5.1869	4.46721	5.40451	8.27022	5.80823	6.8468	TRUE	1.32285	FALSE	0.573388	FALSE	0.570363	Nitab4.5_0002021g0010.1 RNA polymerase sigma-70, RNA polymerase sigma factor, region 3/4, RNA polymerase sigma-70 like domain, Winged helix-turn-helix DNA-binding domain, RNA polymerase sigma-70 region 3, RNA polymerase sigma factor, region 2, RNA polymerase sigma-70 region 2, RNA polymerase sigma-70 region 4
Nitab4.5_0000522g0240	35.4995	30.5058	8.75435	3.82181	3.36759	4.75254	2.90914	5.79939	1.17308	12.4088	9.20268	7.70874	TRUE	3.04244	FALSE	0.310579	FALSE	1.60331	Nitab4.5_0000522g0240.1 DNA-binding WRKY
Nitab4.5_0001252g0080	2.27642	2.05254	1.9994	3.67821	6.47208	3.07198	13.7647	18.6365	23.3515	3.79565	6.45614	7.32133	TRUE	-2.77645	TRUE	-1.92377	FALSE	-1.56174	#N/A
Nitab4.5_0001223g0070	30.7927	28.7634	26.2767	8.00088	8.98081	3.6698	2.71248	9.09851	7.84621	3.15076	3.07245	2.39423	TRUE	2.46662	FALSE	0.216829	FALSE	-1.08818	Nitab4.5_0001223g0070.1 EF-hand domain, EF-Hand 1, calcium-binding site, EF-hand domain pair
Nitab4.5_0000914g0300	0.976501	1.86203	0.240956	1.29647	4.31941	4.54547	34.9423	10.7874	15.8057	4.31231	0.833923	2.93223	TRUE	-4.15458	TRUE	-2.51889	TRUE	-2.83698	Nitab4.5_0000914g0300.1 Conserved hypothetical protein CHP01589, plant
Nitab4.5_0000548g0060	15.6393	14.4974	6.46143	8.77894	9.15418	6.9674	3.89841	3.87367	6.82752	8.37722	6.23162	6.57848	TRUE	1.58403	FALSE	0.91275	FALSE	0.654557	Nitab4.5_0000548g0060.1
Nitab4.5_0000838g0060	107.668	97.9035	106.012	88.0396	87.6965	66.5741	46.425	57.7308	51.8289	79.2168	76.286	69.3805	TRUE	1.36051	FALSE	0.748879	FALSE	0.612951	Nitab4.5_0000838g0060.1 Polyketide cyclase/dehydrase, START-like domain
Nitab4.5_0001774g0090	0.502078	0.260318	0	0.290464	0.80775	1.12185	11.072	6.40557	7.26412	1.07372	1.82893	3.60582	TRUE	-4.72255	TRUE	-3.36307	FALSE	-1.82916	#N/A
Nitab4.5_0002262g0040	26.7825	29.0202	29.9661	17.7858	13.8218	6.53297	5.56614	7.79535	7.19532	12.9959	11.5404	8.91262	TRUE	2.43001	FALSE	1.02377	FALSE	0.78932	Nitab4.5_0002262g0040.1 Heavy metal-associated domain, HMA
Nitab4.5_0001610g0030	2.71036	4.09904	3.37846	0	0	0.137851	0.67939	0	0.397174	0.152739	0	0.359212	TRUE	3.4974	FALSE	-2.68253	FALSE	-0.924811	#N/A
Nitab4.5_0005030g0020	14.3587	14.8992	9.62452	21.6438	22.909	17.3282	34.4489	35.8617	41.7687	20.9213	18.5533	21.1005	TRUE	-1.22889	FALSE	-0.733883	FALSE	-0.79169	Nitab4.5_0005030g0020.1 Armadillo-type fold, Armadillo-like helical
Nitab4.5_0000919g0070	46.748	46.7302	28.0489	42.6946	41.0179	35.0548	21.1645	25.5512	18.5994	45.9976	39.5161	35.646	TRUE	1.15981	FALSE	0.961207	FALSE	0.967062	Nitab4.5_0000919g0070.1 Rossmann-like alpha/beta/alpha sandwich fold, DNA photolyase, N-terminal, Cryptochrome, DASH, DNA photolyase, FAD-binding/Cryptochrome, C-terminal, Cryptochrome/DNA photolyase, class 1
Nitab4.5_0001961g0080	0.276236	0.442249	0	0.36577	0.790171	0.735251	2.82811	1.28943	3.31256	1.14436	0.620647	0.864379	TRUE	-3.05256	TRUE	-1.82485	FALSE	-1.35261	#N/A
Nitab4.5_0004886g0020	4.93605	8.55403	3.2685	2.11459	1.4123	1.51505	1.49979	1.50993	1.9087	1.79732	1.4724	2.77033	TRUE	2.02593	FALSE	0.152402	FALSE	0.394486	#N/A
Nitab4.5_0001583g0090	1.51314	2.40993	0.852504	2.72694	2.78149	4.31215	7.58876	5.81787	5.098	4.41126	4.40428	4.4383	TRUE	-1.71949	FALSE	-0.843219	FALSE	-0.406441	Nitab4.5_0001583g0090.1 Serine/threonine- / dual specificity protein kinase, catalytic domain, Protein kinase-like domain, Protein kinase domain, Serine/threonine-protein kinase, active site, Serine-threonine/tyrosine-protein kinase catalytic domain, Malectin-like carbohydrate-binding domain, Concanavalin A-like lectin/glucanase, subgroup
Nitab4.5_0005721g0090	0.749825	1.50475	0.543817	2.05329	1.31065	1.50982	3.19375	3.56827	3.77742	1.22697	1.65912	1.79798	TRUE	-1.64946	TRUE	-1.00329	TRUE	-1.0783	Nitab4.5_0005721g0090.1 Zinc finger, CCCH-type
Nitab4.5_0002741g0110	43.1811	48.8198	128.302	42.3404	53.4871	28.3398	14.874	23.1279	10.9473	36.8783	45.9455	40.2614	TRUE	2.68237	FALSE	1.43997	FALSE	1.38538	Nitab4.5_0002741g0110.1
Nitab4.5_0002780g0140	110.191	110.524	75.065	3.13949	8.28765	6.93269	11.8364	16.3269	5.75682	14.7053	13.4698	17.5182	TRUE	3.38093	FALSE	-0.815708	FALSE	0.481024	Nitab4.5_0002780g0140.1 Yippee/Mis18
Nitab4.5_0007098g0020	99.6258	90.2782	60.2082	45.4101	53.7795	29.76	10.5285	24.1104	32.2451	49.295	37.3318	39.3448	TRUE	2.2166	FALSE	1.10276	FALSE	1.03237	Nitab4.5_0007098g0020.1 Multi antimicrobial extrusion protein
Nitab4.5_0002635g0030	4.38079	4.53589	1.2476	6.99278	5.27129	10.4411	10.7698	8.16077	9.89923	5.59415	8.16582	6.7359	TRUE	-1.30283	FALSE	-0.265346	FALSE	-0.405546	Nitab4.5_0002635g0030.1 Putative S-adenosyl-L-methionine-dependent methyltransferase
Nitab4.5_0006696g0030	2.76549	2.89945	1.42512	1.04658	0.464299	0.501061	0.800783	0.530884	0.575411	0.605753	1.13728	0.702113	TRUE	2.13718	FALSE	0.183333	FALSE	0.433077	Nitab4.5_0006696g0030.1 Leucine-rich repeat, Leucine-rich repeat, typical subtype, Leucine-rich repeat-containing N-terminal, type 2, Leucine rich repeat 4
Nitab4.5_0001520g0010	16.5396	16.3419	7.11675	11.7863	25.1963	22.741	134.413	44.2443	75.0652	27.353	26.4417	46.0847	TRUE	-2.43444	TRUE	-1.98982	FALSE	-1.26062	Nitab4.5_0001520g0010.1 CCT domain
Nitab4.5_0001742g0030	8.14613	8.34429	1.79079	0.944949	0.420274	0.359513	0.405369	0.229568	0.767789	0.943634	0.275711	0.918634	TRUE	3.90277	FALSE	0.47211	FALSE	0.755354	Nitab4.5_0001742g0030.1 Cytochrome P450, Cytochrome P450, conserved site, Cytochrome P450, E-class, group I
Nitab4.5_0011943g0010	24.2594	27.8608	16.4478	45.6672	44.3903	60.9831	77.1173	74.6834	98.7308	51.3672	52.9562	57.7475	TRUE	-1.57131	FALSE	-0.627994	FALSE	-0.52851	Nitab4.5_0011943g0010.1 Pectin lyase fold/virulence factor, Parallel beta-helix repeat, Glycoside hydrolase, family 28, Pectin lyase fold
Nitab4.5_0000446g0030	4.31244	4.16808	7.63622	5.80118	3.93168	2.29623	1.74551	1.38115	1.58189	2.49563	2.35983	2.3756	TRUE	2.22875	TRUE	1.47625	FALSE	0.701586	Nitab4.5_0000446g0030.1 Pentatricopeptide repeat, Tetratricopeptide-like helical
Nitab4.5_0000463g0090	9.66698	8.02826	4.88678	4.74475	3.69206	3.73291	3.37981	3.54578	3.61518	5.39928	4.25017	3.04876	TRUE	1.36426	FALSE	0.315564	FALSE	0.359356	Nitab4.5_0000463g0090.1 Transcription factor GRAS
Nitab4.5_0003289g0030	125.776	125.079	128.675	59.5477	39.146	53.5356	34.3639	69.0255	41.4665	73.2489	67.5377	73.6349	TRUE	1.73925	FALSE	0.154015	FALSE	0.639099	Nitab4.5_0003289g0030.1 Tetraspanin/Peripherin, Tetraspanin, Tetraspanin, conserved site
Nitab4.5_0003432g0030	29.1122	33.4091	25.4737	23.5712	21.0191	14.2604	17.4698	16.5809	13.6341	20.0479	23.0885	19.334	TRUE	1.19621	FALSE	0.413186	FALSE	0.463796	Nitab4.5_0003432g0030.1 Histidine phosphatase superfamily, clade-1
Nitab4.5_0011395g0010	28.4728	27.9333	17.5632	23.4813	22.577	15.4246	12.5759	13.0935	10.3026	22.3695	20.3126	18.9575	TRUE	1.31079	FALSE	0.882195	FALSE	0.853631	Nitab4.5_0011395g0010.1 UDP-glucuronosyl/UDP-glucosyltransferase
Nitab4.5_0004338g0090	12.6788	13.3453	3.56358	1.2543	1.095	1.14429	1.77757	1.35626	1.64596	1.87939	0.873126	0.48706	TRUE	2.80461	FALSE	-0.333608	FALSE	-0.458525	Nitab4.5_0004338g0090.1
Nitab4.5_0008832g0010	26.7628	37.7755	2.99919	2.41835	1.89208	1.73797	2.46229	2.38179	1.21956	3.97579	5.07738	3.36764	TRUE	3.55933	FALSE	0.0798873	FALSE	1.08762	Nitab4.5_0008832g0010.1 Calmodulin binding protein-like
Nitab4.5_0002112g0110	1.27008	1.38679	0.930582	2.3692	2.19051	2.67924	16.2635	5.79294	4.5722	2.50332	1.7803	3.87224	TRUE	-2.60847	TRUE	-1.80964	FALSE	-1.64276	Nitab4.5_0002112g0110.1 Zinc finger, RING/FYVE/PHD-type, Zinc finger, RING-type
Nitab4.5_0000978g0090	16.248	17.8348	9.45724	16.9223	10.8593	26.6005	36.5575	27.9789	41.5837	18.5876	18.2972	21.0586	TRUE	-1.00461	FALSE	-0.881668	FALSE	-0.772249	Nitab4.5_0000978g0090.1 Tyrosine-protein kinase, catalytic domain, Protein kinase-like domain, Tyrosine-protein kinase, active site, Protein kinase domain, Protein kinase, ATP binding site, Serine-threonine/tyrosine-protein kinase catalytic domain
Nitab4.5_0007026g0010	5.58012	4.89964	0.960947	3.53649	3.03386	2.39153	16.6051	8.94434	21.7566	5.17296	4.51824	4.27409	TRUE	-1.85813	TRUE	-2.25208	TRUE	-1.64126	Nitab4.5_0007026g0010.1 Proton-dependent oligopeptide transporter family, Major facilitator superfamily domain, general substrate transporter
Nitab4.5_0000222g0070	26.3558	19.8485	13.4491	7.22274	4.4259	1.46895	1.60623	2.49508	5.24947	6.8818	4.59153	5.01373	TRUE	2.97296	FALSE	0.662908	FALSE	0.943677	#N/A
Nitab4.5_0000040g0360	52.8806	53.2948	73.451	36.4523	35.3214	33.4195	9.2372	22.7956	9.25799	33.4615	39.0923	29.0673	TRUE	2.50829	FALSE	1.42559	FALSE	1.35423	Nitab4.5_0000040g0360.1 DOMON domain, Uncharacterised conserved protein UCP037471
Nitab4.5_0002265g0140	7.49389	7.71124	3.20981	3.34397	2.33891	1.34488	2.40265	2.38665	1.46136	3.18185	3.05102	2.90878	TRUE	1.76348	FALSE	0.273215	FALSE	0.611732	Nitab4.5_0002265g0140.1 Actin cross-linking, Protein of unknown function DUF569
Nitab4.5_0000616g0070	9.45096	7.716	2.79271	3.0935	4.07119	4.05333	2.17993	2.87621	2.51074	5.46471	4.43639	3.56949	TRUE	1.59737	FALSE	0.665627	FALSE	0.917842	Nitab4.5_0000616g0070.1 COBRA, plant
Nitab4.5_0005528g0080	6.98718	7.45258	1.7425	0.994259	1.26142	1.18601	1.31804	1.23341	2.09679	0.911484	1.03163	1.4189	TRUE	1.99697	FALSE	-0.303131	FALSE	-0.355334	Nitab4.5_0005528g0080.1 Protein kinase, ATP binding site, Protein kinase domain, Protein kinase-like domain, Serine/threonine-protein kinase, active site, Serine/threonine- / dual specificity protein kinase, catalytic domain
Nitab4.5_0000046g0020	52.6511	48.8362	22.3449	10.8126	6.19448	7.70572	20.4344	8.88025	8.75826	11.9046	12.5922	12.504	TRUE	1.9155	FALSE	-0.539423	FALSE	0.0261031	Nitab4.5_0000046g0020.1 DNA-binding WRKY
Nitab4.5_0005031g0020	6.08936	5.95726	1.70741	0	0	0	0	0	0	0	0.403955	0	TRUE	9.36916	FALSE	0	FALSE	4.29717	#N/A
Nitab4.5_0006134g0070	2.8075	3.47389	1.83585	4.15825	3.79503	6.90419	5.99903	7.02344	11.8907	4.10531	4.56504	5.47293	TRUE	-1.30735	FALSE	-0.635808	FALSE	-0.698546	Nitab4.5_0006134g0070.1 Glycosyl transferase, family 14
Nitab4.5_0003469g0060	2.62548	3.3121	2.27937	0.091907	0.176457	0	0	0	0	0.117898	0.252099	0.456286	TRUE	10.1068	FALSE	5.18084	TRUE	6.618	Nitab4.5_0003469g0060.1 Zinc finger, RING/FYVE/PHD-type, Zinc finger, RING-type
Nitab4.5_0017813g0010	11.4617	16.5831	1.42521	0.325713	0.467053	0.111352	0.053471	0.420051	0.210526	0.32391	0.177986	2.03758	TRUE	5.40739	FALSE	0.511194	FALSE	1.86582	Nitab4.5_0017813g0010.1 Glutathione S-transferase, C-terminal-like, Thioredoxin-like fold, Glutathione S-transferase, N-terminal, Glutathione S-transferase, C-terminal
Nitab4.5_0000258g0120	18.2578	24.6611	1.92865	0.223738	0.346398	0.957245	1.27561	1.27049	1.03932	1.27043	1.45351	1.43738	TRUE	3.73908	FALSE	-1.19358	FALSE	0.287038	Nitab4.5_0000258g0120.1 Cyclic nucleotide-binding domain, RmlC-like jelly roll fold, Ion transport domain, Cyclic nucleotide-binding-like
Nitab4.5_0001091g0090	3.03356	2.81894	0.531888	3.07473	1.46704	4.85933	11.1031	4.92853	9.23127	2.63923	3.45764	2.67126	TRUE	-1.80445	TRUE	-1.35221	TRUE	-1.43174	Nitab4.5_0001091g0090.1 Major facilitator superfamily domain, Major facilitator superfamily domain, general substrate transporter, Sugar transporter, conserved site, General substrate transporter, Sugar/inositol transporter
Nitab4.5_0007022g0020	8.1028	9.26674	4.41895	0.694417	0.497017	1.21802	0.592293	0.345894	0.981987	0.598125	0.40661	0.666839	TRUE	3.73819	FALSE	0.420778	FALSE	-0.0883554	#N/A
Nitab4.5_0008468g0010	123.008	79.8763	122.105	28.394	36.0707	35.81	39.7913	31.1371	40.1947	42.6071	27.7773	28.6532	TRUE	1.94521	FALSE	-0.0401918	FALSE	-0.0681809	Nitab4.5_0008468g0010.1 Zinc finger, AN1-type, Zinc finger, A20-type
Nitab4.5_0010511g0010	89.421	98.9088	21.0595	37.3735	23.3803	22.0479	21.8332	22.294	21.6854	35.4705	39.6753	38.1597	TRUE	1.8329	FALSE	0.4431	FALSE	0.868139	#N/A
Nitab4.5_0002499g0080	20.9296	17.1912	7.38895	4.22896	6.4584	7.27129	4.57426	4.47604	7.0833	7.62423	6.4827	6.12708	TRUE	1.73633	FALSE	0.269256	FALSE	0.437425	Nitab4.5_0002499g0080.1 Transcription factor GRAS
Nitab4.5_0000451g0020	23.5684	26.104	28.4706	31.5771	29.8456	18.6453	10.0758	13.683	12.402	23.079	19.8144	19.0618	TRUE	1.49281	TRUE	1.26919	FALSE	0.864117	#N/A
Nitab4.5_0005837g0010	1.63931	1.66649	1.01802	0.241169	0.671237	0.352195	0.247141	0.39446	0.548107	0.617116	0.986211	1.05883	TRUE	2.15065	FALSE	0.23236	FALSE	1.25595	Nitab4.5_0005837g0010.1 Nodulin-like, Major facilitator superfamily domain, general substrate transporter
Nitab4.5_0002806g0050	98.1242	77.8089	88.4592	25.1001	26.262	30.2113	26.9419	41.3839	26.5828	60.1643	52.198	57.8108	TRUE	1.82245	FALSE	-0.135935	FALSE	0.915767	Nitab4.5_0002806g0050.1
Nitab4.5_0004967g0010	25.4554	10.1427	51.8269	1.02526	1.05629	3.65875	0.183435	1.5755	0.916565	1.62206	0.610193	0.74998	TRUE	5.50257	FALSE	1.10646	FALSE	0.227384	Nitab4.5_0004967g0010.1 Ribosomal protein L10/L12
Nitab4.5_0005898g0020	18.8985	24.6762	3.20101	1.18448	0.827947	1.59887	2.22128	2.52457	2.99034	2.06807	3.07172	3.49508	TRUE	2.74122	FALSE	-0.999196	FALSE	0.250426	Nitab4.5_0005898g0020.1 NAC domain
Nitab4.5_0004946g0060	7.29952	9.08093	2.59527	1.58157	1.80869	0.945746	1.57838	1.40113	1.60709	2.58019	2.6836	2.52678	TRUE	2.24939	FALSE	0.0503699	FALSE	0.854024	Nitab4.5_0004946g0060.1 P-loop containing nucleoside triphosphate hydrolase, Guanine nucleotide binding protein (G-protein), alpha subunit, G protein alpha subunit, helical insertion
Nitab4.5_0000663g0110	0.772503	0.544399	1.11018	0.253028	0.222716	0.338565	0.095468	0.077463	0.336075	0.347615	0.140508	0.277597	TRUE	2.6721	FALSE	0.794221	FALSE	0.687122	Nitab4.5_0000663g0110.1 Heat shock factor (HSF)-type, DNA-binding, Heat shock transcription factor family, Winged helix-turn-helix DNA-binding domain, Heat shock transcription factor, plant
Nitab4.5_0000895g0190	13.5913	12.8168	8.50588	10.8144	11.1311	7.08663	5.62849	5.57129	7.76952	11.4776	10.5445	8.83618	TRUE	1.1824	FALSE	0.751254	FALSE	0.805271	Nitab4.5_0000895g0190.1 RelA/SpoT, EF-hand domain pair, EF-hand domain, EF-Hand 1, calcium-binding site
Nitab4.5_0001031g0220	5.42453	4.83886	2.20987	4.61346	6.15414	6.4485	10.7497	8.08321	15.2017	6.5021	5.49923	4.72771	TRUE	-1.18151	FALSE	-0.859429	FALSE	-0.91014	Nitab4.5_0001031g0220.1
Nitab4.5_0002805g0110	1.43545	1.44011	1.09796	2.69239	3.09127	7.43412	10.1102	11.7751	6.68277	6.67153	7.32667	4.52833	TRUE	-2.53794	FALSE	-1.07418	FALSE	-0.560574	#N/A
Nitab4.5_0006016g0010	22.1341	19.7583	23.2559	23.1412	20.7824	15.1515	8.00554	13.2941	8.2451	17.0014	17.98	16.7494	TRUE	1.50212	TRUE	1.10289	FALSE	0.879281	Nitab4.5_0006016g0010.1 Mycolic acid cyclopropane synthase
Nitab4.5_0000278g0150	11.7098	10.4227	5.57294	14.9473	15.7892	29.6551	22.3614	21.1351	27.5498	15.2554	22.2991	19.2257	TRUE	-1.09046	FALSE	-0.150101	FALSE	-0.228221	Nitab4.5_0000278g0150.1 Zinc finger, LIM-type
Nitab4.5_0011752g0010	34.0665	26.1978	35.645	6.14013	5.41958	7.81448	9.68275	7.3907	7.14331	17.3605	6.65797	8.85402	TRUE	2.36069	FALSE	-0.240592	FALSE	0.52683	#N/A
Nitab4.5_0000045g0550	31.1992	33.2096	18.6925	22.7522	23.9704	19.8775	12.6059	15.4811	13.3971	23.9162	20.7833	19.0235	TRUE	1.2704	FALSE	0.790372	FALSE	0.703367	Nitab4.5_0000045g0550.1 AP2/ERF domain, DNA-binding domain
Nitab4.5_0006585g0030	20.1178	19.6126	8.97475	20.5264	22.7428	27.5947	40.487	31.63	45.3076	23.1884	25.762	25.91	TRUE	-1.01872	FALSE	-0.623363	FALSE	-0.551279	Nitab4.5_0006585g0030.1 Protein kinase domain, Concanavalin A-like lectin/glucanase, subgroup, Protein kinase-like domain, Leucine-rich repeat, Serine/threonine- / dual specificity protein kinase, catalytic domain
Nitab4.5_0000396g0010	377.381	416.251	132.607	439.206	347.935	322.821	977.37	644.126	1059.83	418.49	387.162	412.757	TRUE	-1.31647	TRUE	-1.14729	TRUE	-1.03537	Nitab4.5_0000396g0010.1 Glycoside hydrolase, family 16, active site, Xyloglucan endotransglucosylase/hydrolase, Concanavalin A-like lectin/glucanase, subgroup, Xyloglucan endo-transglycosylase, C-terminal, Glycoside hydrolase, family 16, Concanavalin A-like lectin/glucanases superfamily
Nitab4.5_0000497g0080	0.171252	0	0.607268	3.12031	5.79854	2.23487	4.28273	6.15734	3.77224	3.41584	4.65408	3.83019	TRUE	-3.6289	FALSE	-0.231526	FALSE	-0.188944	#N/A
Nitab4.5_0006991g0060	8.26106	11.7859	2.71381	0.35496	0.618584	0.700259	1.09754	1.12966	1.54545	0.805789	0.602018	1.6925	TRUE	2.78506	FALSE	-1.06572	FALSE	-0.177376	Nitab4.5_0006991g0060.1 Bulb-type lectin domain, Protein kinase domain, Protein kinase-like domain, Serine/threonine- / dual specificity protein kinase, catalytic domain, Apple-like, PAN-2 domain, Serine/threonine-protein kinase, active site
Nitab4.5_0010871g0010	84.834	64.7657	113.898	57.8521	73.1213	47.6184	18.2703	38.8216	39.5956	69.0928	47.5092	45.2493	TRUE	1.8936	FALSE	1.01757	FALSE	0.846784	Nitab4.5_0010871g0010.1 RmlC-like cupin domain, RmlC-like jelly roll fold, Acireductone dioxygenase ARD family, 1,2-dihydroxy-3-keto-5-methylthiopentene dioxygenase, eukaryotes
Nitab4.5_0001043g0040	11.0015	8.31999	3.40991	1.91352	1.17649	2.00186	1.08036	1.2905	2.08962	5.88636	1.81536	0.99767	TRUE	2.55809	FALSE	0.297922	FALSE	1.06858	Nitab4.5_0001043g0040.1 Zinc finger, AN1-type, Zinc finger, A20-type
Nitab4.5_0001346g0020	66.8589	52.1603	15.5357	12.3419	8.4158	7.10993	11.7665	4.90154	5.96879	8.40542	9.00605	7.65747	TRUE	2.73413	FALSE	0.403829	FALSE	0.221274	Nitab4.5_0001346g0020.1 Hs1pro-1, C-terminal, Hs1pro-1, N-terminal
Nitab4.5_0004608g0060	2.49392	2.08667	0.388388	1.96322	1.73564	3.15281	5.02874	4.65987	9.32958	1.65427	2.69157	1.67226	TRUE	-1.74154	TRUE	-1.35988	TRUE	-1.54177	Nitab4.5_0004608g0060.1 Domain of unknown function DUF4378
Nitab4.5_0000287g0110	0.608249	0.776208	0	0.783433	0.861915	1.54007	4.03237	1.79982	3.08465	0.775197	1.22711	1.61668	TRUE	-2.552	FALSE	-1.39973	FALSE	-1.20908	Nitab4.5_0000287g0110.1 Proteinase inhibitor I9, Peptidase S8/S53 domain, Peptidase S8, subtilisin-related, Peptidase S8, subtilisin, Ser-active site
Nitab4.5_0005385g0020	63.9605	45.6518	44.9552	4.69786	9.97453	6.92615	12.0352	3.43319	3.57934	16.5456	6.00997	8.76214	TRUE	3.31469	FALSE	0.266397	FALSE	0.785109	Nitab4.5_0005385g0020.1 Zinc finger, C2H2, Zinc finger, C2H2-like, Zinc finger C2H2-type/integrase DNA-binding domain
Nitab4.5_0000239g0040	50.7974	53.8106	29.7394	30.3684	23.6424	21.1826	20.4558	21.7308	27.063	31.7178	29.685	29.407	TRUE	1.23685	FALSE	0.242418	FALSE	0.490452	Nitab4.5_0000239g0040.1 Putative lysophospholipase
Nitab4.5_0002415g0060	41.4929	42.9929	32.0364	35.4226	55.0702	24.885	10.685	22.8967	17.4647	38.9408	24.038	25.1252	TRUE	1.50168	TRUE	1.30616	FALSE	0.876829	Nitab4.5_0002415g0060.1 Inositol-tetrakisphosphate 1-kinase, Inositol-tetrakisphosphate 1-kinase, plant
Nitab4.5_0000564g0230	2.21315	1.42487	0.116866	1.28712	1.99345	4.97419	4.87416	5.70416	13.1007	2.41549	3.1452	2.48488	TRUE	-2.44593	FALSE	-1.41772	FALSE	-1.42122	Nitab4.5_0000564g0230.1 Cysteamine dioxygenase, RmlC-like jelly roll fold, RmlC-like cupin domain
Nitab4.5_0000172g0510	64.9734	61.6279	26.3146	20.9722	18.2211	21.2529	23.6092	24.6923	22.2625	26.2315	24.6937	24.8277	TRUE	1.33753	FALSE	-0.129227	FALSE	0.184421	Nitab4.5_0000172g0510.1 Phosphatidylinositol 3-/4-kinase, catalytic domain, Protein kinase-like domain
Nitab4.5_0000803g0030	6.46029	3.71484	0.818455	3.5057	4.44011	5.41499	21.4262	16.3464	23.6694	8.41892	4.9649	7.48817	TRUE	-2.31961	TRUE	-2.09405	FALSE	-1.45212	Nitab4.5_0000803g0030.1 AP2/ERF domain, DNA-binding domain
Nitab4.5_0000156g0080	10.4812	17.5059	5.05803	4.30279	1.92106	0.92391	2.7576	1.59823	4.32262	2.42182	3.13351	2.25065	TRUE	2.17806	FALSE	-0.106099	FALSE	-0.030254	Nitab4.5_0000156g0080.1 Cytochrome P450, Cytochrome P450, conserved site, Cytochrome P450, E-class, group I
Nitab4.5_0000306g0030	23.5702	41.2941	31.4054	53.85	45.5622	22.7983	1.85922	14.4438	2.68235	19.0165	20.9538	14.3858	TRUE	2.64479	TRUE	2.76491	FALSE	1.55036	Nitab4.5_0000306g0030.1 Tetratricopeptide repeat-containing domain, Tetratricopeptide TPR2, Tetratricopeptide repeat, Tetratricopeptide-like helical
Nitab4.5_0001057g0160	13.4535	18.2472	10.4368	32.9972	31.7451	27.562	36.8886	39.6195	39.9005	28.1547	27.1434	27.2162	TRUE	-1.17263	FALSE	-0.223191	FALSE	-0.407915	Nitab4.5_0001057g0160.1 Uncharacterised conserved protein UCP031277
Nitab4.5_0004524g0010	13.7374	11.8163	9.70979	0.797555	1.61054	1.68456	1.39249	1.60203	0.777683	4.58033	1.15232	0.875813	TRUE	3.49928	FALSE	0.188367	FALSE	0.87711	Nitab4.5_0004524g0010.1 Protein kinase-like domain, Protein kinase domain
Nitab4.5_0001331g0030	0.423103	0.324707	0.701317	0.444021	1.01012	0.145747	0.120916	0.056194	0	0.14803	1.00529	0.791777	TRUE	3.20017	TRUE	3.11036	TRUE	3.2819	Nitab4.5_0001331g0030.1 Pentatricopeptide repeat
Nitab4.5_0006698g0010	33.0243	34.5141	20.6603	21.7751	21.77	12.5196	13.146	15.511	11.9771	21.7942	23.847	24.0326	TRUE	1.38729	FALSE	0.579905	FALSE	0.853549	Nitab4.5_0006698g0010.1 NADH pyrophosphatase-like, N-terminal, NUDIX hydrolase, conserved site, NUDIX hydrolase domain-like, NUDIX hydrolase domain, Zinc ribbon, NADH pyrophosphatase, NUDIX hydrolase
Nitab4.5_0001118g0040	7.54184	15.2163	3.25674	0.304589	0.090305	0.187502	0.342494	0.207283	0	0.194846	0	0.179549	TRUE	5.65091	FALSE	0.109027	FALSE	-0.519787	Nitab4.5_0001118g0040.1
Nitab4.5_0001755g0010	8.11281	10.0482	3.06258	16.0432	12.3889	12.4091	24.8582	29.8244	21.5483	12.6331	12.9508	15.4442	TRUE	-1.64829	FALSE	-0.804975	FALSE	-0.819733	Nitab4.5_0001755g0010.1 Cytochrome P450, Cytochrome P450, conserved site, Cytochrome P450, E-class, group I
Nitab4.5_0000381g0320	24.6041	24.9309	12.1269	7.97729	8.0667	8.96081	6.4655	8.75284	9.12703	10.1714	9.43235	10.4256	TRUE	1.59527	FALSE	0.144118	FALSE	0.396679	Nitab4.5_0000381g0320.1 Steadiness box, Ubiquitin-conjugating enzyme/RWD-like, Ubiquitin E2 variant, N-terminal
Nitab4.5_0009401g0010	1.42131	2.87179	0.368211	0.551517	0.32628	0.328682	0.223732	0.552829	0.223077	0.478394	0.708551	0.776192	TRUE	2.34238	FALSE	0.354319	FALSE	1.01692	Nitab4.5_0009401g0010.1 Cullin repeat-like-containing domain, Exocyst complex protein Exo70
Nitab4.5_0002230g0020	51.7911	49.5247	22.6653	55.6105	44.213	48.3701	201.978	110.385	168.156	62.5235	57.482	82.091	TRUE	-1.71225	TRUE	-1.58796	TRUE	-1.15576	Nitab4.5_0002230g0020.1 Short-chain dehydrogenase/reductase SDR, Glucose/ribitol dehydrogenase, NAD(P)-binding domain
Nitab4.5_0009399g0020	24.4247	32.2746	14.6472	11.6324	8.9265	6.26281	5.79319	5.11271	3.42313	7.35046	11.576	9.83914	TRUE	2.53868	FALSE	0.993369	FALSE	1.05919	#N/A
Nitab4.5_0000164g0130	63.9096	61.1863	43.0796	54.2842	53.3185	44.8079	24.6156	35.5513	34.6701	52.6856	46.24	46.7128	TRUE	1.12867	FALSE	0.800855	FALSE	0.711929	Nitab4.5_0000164g0130.1 Armadillo-type fold, Interferon-related developmental regulator, N-terminal, Armadillo-like helical, Interferon-related developmental regulator, C-terminal
Nitab4.5_0008312g0020	9.94578	7.45613	5.04835	5.16937	3.79539	4.38882	2.74795	2.77023	3.83665	4.2322	2.64644	2.47407	TRUE	1.54464	FALSE	0.630286	FALSE	0.106798	Nitab4.5_0008312g0020.1 Protein phosphatase 2C (PP2C)-like domain, Protein phosphatase 2C, Protein phosphatase 2C, manganese/magnesium aspartate binding site
Nitab4.5_0001759g0010	0	0	0	0.072406	0.053545	0.193284	0.516472	0.106293	0.625955	0.015705	0.099194	0.285131	TRUE	-8.36612	FALSE	-1.79337	FALSE	-1.46604	#N/A
Nitab4.5_0000450g0060	7.07408	7.22716	4.83558	7.0553	5.58844	4.49869	3.99024	3.01993	2.90581	5.06064	5.24712	4.8625	TRUE	1.23287	FALSE	0.897022	FALSE	0.690576	Nitab4.5_0000450g0060.1 Putative S-adenosyl-L-methionine-dependent methyltransferase
Nitab4.5_0000256g0380	2.67997	3.82819	1.17823	5.92516	4.95614	5.29624	11.1865	12.1465	8.76282	5.54661	4.1808	7.73382	TRUE	-1.8389	FALSE	-0.897044	FALSE	-0.802099	Nitab4.5_0000256g0380.1 Polyketide cyclase/dehydrase, START-like domain
Nitab4.5_0002112g0160	39.5167	49.9465	53.5924	19.0478	17.3752	17.8117	13.6782	23.1513	12.9726	22.5152	20.3884	24.4159	TRUE	1.89467	FALSE	0.207235	FALSE	0.503118	Nitab4.5_0002112g0160.1 Phosphatidic acid phosphatase type 2/haloperoxidase
Nitab4.5_0000296g0110	2.31153	2.8993	0.502526	2.86669	4.17709	6.26343	26.7957	4.87919	16.2788	4.44731	6.03091	6.49721	TRUE	-2.88542	TRUE	-1.76074	FALSE	-1.4044	Nitab4.5_0000296g0110.1 Protein of unknown function DUF506, plant
Nitab4.5_0001780g0020	0.061067	0.19173	0	0.225643	0.17687	0.471156	1.71803	1.12765	1.96676	0.591475	0.119717	0.885132	TRUE	-3.82665	TRUE	-2.31769	FALSE	-1.4486	Nitab4.5_0001780g0020.1 Pectinesterase inhibitor domain
Nitab4.5_0004813g0010	21.1322	13.8663	15.4846	6.35645	5.24064	4.39915	3.58222	4.28821	3.56466	9.08304	5.71716	5.46457	TRUE	2.46512	FALSE	0.587655	FALSE	0.904866	Nitab4.5_0004813g0010.1 VQ
Nitab4.5_0000397g0070	0.236229	0.588707	0.223537	0.562221	0.775566	1.06275	2.71344	1.26323	3.11278	0.806582	1.23581	1.68444	TRUE	-2.43854	FALSE	-1.4469	FALSE	-0.815679	Nitab4.5_0000397g0070.1 ABC transporter-like, P-loop containing nucleoside triphosphate hydrolase, ABC transporter, transmembrane domain, ABC transporter, conserved site, ABC transporter type 1, transmembrane domain, AAA+ ATPase domain
Nitab4.5_0000073g0270	9.94303	6.68922	5.56889	1.76249	1.94539	0.928157	0.478755	0.57936	0.741649	3.95851	1.23459	2.10465	TRUE	3.9126	FALSE	1.5011	FALSE	2.11801	Nitab4.5_0000073g0270.1 CO/COL/TOC1, conserved site, Tify
Nitab4.5_0008886g0020	3.78356	3.12691	4.27071	4.03532	3.77266	3.86688	1.22291	2.02571	2.34135	3.19325	1.9	2.90103	TRUE	1.39536	TRUE	1.17962	FALSE	0.623782	Nitab4.5_0008886g0020.1 C2 domain
Nitab4.5_0004878g0060	30.3075	26.8825	9.85251	8.51235	7.7471	10.8751	5.4244	10.4583	5.85057	12.6817	14.8146	10.1942	TRUE	1.81287	FALSE	0.392408	FALSE	0.86056	Nitab4.5_0004878g0060.1 EF-hand domain, EF-hand domain pair, EF-Hand 1, calcium-binding site
Nitab4.5_0004154g0050	17.0785	24.4578	8.15398	3.23267	3.46835	2.91598	4.33828	5.47257	3.49486	3.44132	6.12973	6.61333	TRUE	2.10487	FALSE	-0.374909	FALSE	0.347483	Nitab4.5_0004154g0050.1 Nonaspanin (TM9SF)
Nitab4.5_0006692g0010	52.242	55.0485	38.4811	0.915269	0.911487	3.2927	6.28228	4.90385	1.43807	4.64744	2.25811	6.22187	TRUE	3.78034	FALSE	-1.30501	FALSE	0.0999816	Nitab4.5_0006692g0010.1 Cytochrome P450, Cytochrome P450, conserved site, Cytochrome P450, E-class, group I
Nitab4.5_0008702g0010	2.31378	2.11935	0.483894	1.67064	2.17039	3.23867	5.40943	3.48743	6.9208	2.33844	2.50422	3.33221	TRUE	-1.48436	TRUE	-1.05423	FALSE	-0.841267	Nitab4.5_0008702g0010.1 Leucine-rich repeat, Concanavalin A-like lectin/glucanase, subgroup, Leucine-rich repeat, typical subtype, Serine/threonine-protein kinase, active site, Protein kinase domain, Leucine-rich repeat-containing N-terminal, type 2, Protein kinase-like domain, Leucine rich repeat 4, Serine/threonine- / dual specificity protein kinase, catalytic domain
Nitab4.5_0000088g0050	19.4889	21.2637	18.8719	19.8883	11.1383	8.70904	8.42473	9.96839	5.86689	10.7212	13.2996	13.8771	TRUE	1.6197	FALSE	0.809713	FALSE	0.705737	Nitab4.5_0000088g0050.1 Protein kinase-like domain, Protein kinase domain
Nitab4.5_0000006g0100	1.88884	0.949454	0.451318	0.623674	2.48355	2.00917	30.0296	6.90879	40.2768	2.02794	2.71147	6.17094	TRUE	-4.29619	TRUE	-3.76537	FALSE	-2.68882	Nitab4.5_0000006g0100.1 Triose phosphate/phosphoenolpyruvate translocator, Drug/metabolite transporter, Triose-phosphate transporter domain
Nitab4.5_0002765g0020	40.4839	29.2264	24.8157	46.1908	110.561	205.519	160.659	134.535	334.167	186.539	186.839	193.647	TRUE	-2.38899	FALSE	-0.692649	FALSE	-0.0192896	Nitab4.5_0002765g0020.1 F-box domain, Leucine-rich repeat, cysteine-containing subtype
Nitab4.5_0021935g0010	7.07726	7.8179	6.97089	8.3295	7.22201	5.42078	3.30176	4.68883	4.80077	6.02642	5.49527	5.8738	TRUE	1.12623	FALSE	0.837233	FALSE	0.538105	Nitab4.5_0021935g0010.1 NB-ARC, P-loop containing nucleoside triphosphate hydrolase, AAA+ ATPase domain, Disease resistance protein
Nitab4.5_0003620g0010	9.70438	13.1962	8.18046	2.07876	1.53809	1.60172	2.37878	2.32788	1.88644	3.46891	2.61011	2.89104	TRUE	2.5289	FALSE	-0.238839	FALSE	0.523342	Nitab4.5_0003620g0010.1 Transcription factor GRAS
Nitab4.5_0003484g0060	0.867455	0.435498	0.607042	0	0	0.630111	0	0	0	0	0	0	TRUE	6.55169	TRUE	4.74895	FALSE	0	Nitab4.5_0003484g0060.1 Epoxide hydrolase-like
Nitab4.5_0002760g0050	12.5346	9.73934	5.83197	6.35558	8.48655	7.7454	1.20304	2.64412	3.63986	11.1324	7.54334	6.34572	TRUE	2.19056	TRUE	1.72332	TRUE	1.85764	Nitab4.5_0002760g0050.1 Basic-leucine zipper domain
Nitab4.5_0001651g0090	4.42861	7.30057	1.32382	0.168357	0.131103	0.173069	0.356573	0.528024	0.194047	0.136157	0.448959	0.482486	TRUE	3.71938	FALSE	-1.11537	FALSE	0.0260824	Nitab4.5_0001651g0090.1 Bulb-type lectin domain, Protein kinase-like domain, Protein kinase domain, Serine/threonine-protein kinase, active site, Concanavalin A-like lectin/glucanase, subgroup, Apple-like, Protein kinase, ATP binding site, Serine/threonine- / dual specificity protein kinase, catalytic domain
Nitab4.5_0003308g0020	3.88376	3.82748	0.620979	3.17774	2.40433	4.92726	9.65789	6.2593	9.01359	3.34055	3.52205	4.55249	TRUE	-1.41732	TRUE	-1.16302	TRUE	-1.0331	Nitab4.5_0003308g0020.1 von Willebrand factor, type A
Nitab4.5_0000063g0110	108.914	115.398	40.258	26.2017	28.7971	17.9862	37.531	24.9601	37.2896	55.0771	37.7286	41.3894	TRUE	1.62665	FALSE	-0.318604	FALSE	0.52778	Nitab4.5_0000063g0110.1 Heavy metal-associated domain, HMA
Nitab4.5_0000662g0220	30.0767	28.5349	25.8486	23.4539	20.9485	19.9266	12.3482	15.9844	14.536	24.3137	18.1332	19.1367	TRUE	1.3134	FALSE	0.693061	FALSE	0.612155	Nitab4.5_0000662g0220.1 Zinc finger, RING-type, Zinc finger, RING-type, conserved site, Zinc finger, RING/FYVE/PHD-type
Nitab4.5_0001678g0070	41.0257	38.9826	32.3511	31.7175	37.7266	25.0189	12.9903	24.2412	18.5007	34.5204	26.0569	25.5682	TRUE	1.33052	FALSE	0.876455	FALSE	0.713961	Nitab4.5_0001678g0070.1 CBS domain, Phox/Bem1p
Nitab4.5_0002105g0040	11.7005	13.9125	11.6785	5.8594	6.79286	6.95667	4.83032	5.23555	6.49501	6.98998	3.88497	5.42093	TRUE	1.52202	FALSE	0.353438	FALSE	0.079463	Nitab4.5_0002105g0040.1 Zinc finger, RING/FYVE/PHD-type, Zinc finger, RING-type
Nitab4.5_0001873g0050	10.7903	7.85422	8.42404	7.16005	6.27869	5.59623	3.70372	4.63951	4.84394	5.74107	5.7436	4.96936	TRUE	1.37798	FALSE	0.645097	FALSE	0.410621	Nitab4.5_0001873g0050.1 Zinc finger, RING-type
Nitab4.5_0000105g0380	19.6543	10.7147	8.52207	4.50418	3.84178	5.24734	4.77402	4.30498	4.4324	9.16634	5.96271	3.92679	TRUE	1.78647	FALSE	0.100922	FALSE	0.584391	Nitab4.5_0000105g0380.1 Coiled-coil domain containing protein 109, C-terminal
Nitab4.5_0003676g0050	3.11922	4.80273	1.30072	0.330648	0.133602	0.309746	0.468011	0.333976	0.047995	0.548827	0.948078	0.925009	TRUE	3.55515	FALSE	-0.12084	FALSE	1.51157	Nitab4.5_0003676g0050.1 Pyridine nucleotide-disulphide oxidoreductase, NAD-binding domain, FAD-dependent pyridine nucleotide-disulphide oxidoreductase, Pyridine nucleotide-disulphide oxidoreductase, FAD/NAD(P)-binding domain
Nitab4.5_0004697g0070	6.16479	7.44504	6.45225	5.89811	6.07859	4.74572	2.59578	2.74513	4.47444	5.43659	4.98729	4.34011	TRUE	1.40242	FALSE	0.907102	FALSE	0.702087	Nitab4.5_0004697g0070.1 Cytochrome P450, E-class, group I, Cytochrome P450, conserved site, Cytochrome P450
Nitab4.5_0004657g0010	11.6997	15.0359	3.946	13.6701	8.91692	6.70607	3.36801	5.37205	4.16164	9.87033	8.97076	7.51953	TRUE	1.43722	TRUE	1.29744	TRUE	1.11275	Nitab4.5_0004657g0010.1 Para-aminobenzoate synthase, component I, ADC synthase, Anthranilate synthase component I, N-terminal, Chorismate binding, C-terminal, Anthranilate synthase component I - like, Glutamine amidotransferase
Nitab4.5_0000337g0180	9.50361	10.7698	4.37937	11.8761	11.0255	19.61	30.6334	18.0832	39.9094	18.049	26.0978	22.8585	TRUE	-1.58417	FALSE	-0.95527	FALSE	-0.292283	Nitab4.5_0000337g0180.1 Peptidase S9A, prolyl oligopeptidase, Peptidase S9, serine active site, Peptidase S9, prolyl oligopeptidase, catalytic domain, Peptidase S9A, N-terminal domain
Nitab4.5_0008451g0010	2.76073	3.58938	0.403035	0.494314	0.156377	0.185255	0.267007	0.277358	0.218841	0.34021	0.463822	1.00312	TRUE	3.25577	FALSE	0.245984	FALSE	1.31141	Nitab4.5_0008451g0010.1 Serine/threonine-protein kinase, active site, Protein kinase, ATP binding site, Protein kinase domain, Leucine-rich repeat, Serine/threonine- / dual specificity protein kinase, catalytic domain, Concanavalin A-like lectin/glucanase, subgroup, Leucine rich repeat 4, Protein kinase-like domain, Leucine-rich repeat, typical subtype, Leucine-rich repeat-containing N-terminal, …
Nitab4.5_0005420g0010	8.15649	5.04338	10.8541	0.428002	0.136312	0.326826	0.121805	0.554172	0.163957	0.060636	0	0.617729	TRUE	5.16759	FALSE	0.150043	FALSE	-0.267833	Nitab4.5_0005420g0010.1 Ribosomal protein S19, superfamily, Ribosomal protein S19/S15, Ribosomal protein S19 conserved site, Ribosomal protein S19A/S15e
Nitab4.5_0005528g0100	4.5053	7.00847	1.6446	5.51943	5.08078	6.61708	33.2645	6.74303	16.4497	7.98484	11.2682	10.185	TRUE	-1.91203	TRUE	-1.62312	FALSE	-0.858683	Nitab4.5_0005528g0100.1 Haemerythrin/HHE cation-binding motif, Rubredoxin-type fold, Zinc finger, CTCHY-type
Nitab4.5_0001197g0010	15.3757	16.7456	26.5401	4.97308	3.32877	8.34676	3.00322	4.80066	0.460691	5.45306	9.45708	9.26884	TRUE	3.20353	FALSE	1.01167	FALSE	1.56399	#N/A
Nitab4.5_0004280g0090	7.25908	8.76649	3.48079	1.0575	2.48461	1.56397	1.10218	1.9184	0.379752	1.63602	2.07107	1.54683	TRUE	2.69498	FALSE	0.649057	FALSE	0.655058	Nitab4.5_0004280g0090.1 Protein of unknown function DUF677
Nitab4.5_0003596g0020	7.22867	6.68863	3.73916	8.10153	7.86037	15.2807	16.0226	17.5082	23.5813	9.89263	9.12211	9.1628	TRUE	-1.41221	FALSE	-0.781261	FALSE	-0.91401	Nitab4.5_0003596g0020.1 Engulfment/cell motility, ELMO
Nitab4.5_0000626g0010	7.13521	15.0254	6.28139	36.4652	24.3625	32.2035	42.8439	54.5761	51.081	23.3279	30.4883	27.1717	TRUE	-2.10559	FALSE	-0.576725	FALSE	-0.788989	#N/A
Nitab4.5_0007541g0030	4.77894	4.27767	2.04825	1.10045	1.11311	2.09	1.42124	1.02525	0.611264	2.10458	2.20437	1.96077	TRUE	2.0672	FALSE	0.540701	FALSE	1.08612	Nitab4.5_0007541g0030.1 Myc-type, basic helix-loop-helix (bHLH) domain
Nitab4.5_0002236g0060	0.228935	0	0	0.760372	0.197414	0.305102	1.01089	0.402049	1.55085	0.412881	0.443708	0.302619	TRUE	-3.39871	FALSE	-1.05488	FALSE	-1.21074	Nitab4.5_0002236g0060.1 Glutamate/phenylalanine/leucine/valine dehydrogenase, dimerisation domain, Glutamate/phenylalanine/leucine/valine dehydrogenase, C-terminal, Glutamate dehydrogenase, NAD(P)-binding domain, Glutamate/phenylalanine/leucine/valine dehydrogenase
Nitab4.5_0004599g0080	154.556	140.627	91.5131	79.0001	61.4153	103.889	30.3828	35.0833	32.5346	65.2669	58.6384	48.4909	TRUE	2.2594	FALSE	1.3989	FALSE	0.90076	Nitab4.5_0004599g0080.1 Barwin-like endoglucanase, Expansin, Expansin, cellulose-binding-like domain, Expansin/Lol pI, RlpA-like double-psi beta-barrel domain
Nitab4.5_0000061g0330	1.31951	0.60873	0.132604	1.43212	1.48256	1.1335	4.70885	2.25996	3.97944	1.17395	1.08045	1.92739	TRUE	-2.21545	FALSE	-1.30845	FALSE	-1.28776	Nitab4.5_0000061g0330.1 DNA-binding domain, AP2/ERF domain
Nitab4.5_0006318g0010	4.69782	5.28013	3.43235	1.76709	2.78714	1.91565	1.14184	1.38044	2.93455	1.94098	2.69148	2.18393	TRUE	1.6366	FALSE	0.405001	FALSE	0.447983	Nitab4.5_0006318g0010.1 Ribosomal protein L34Ae, Protein of unknown function DUF1666
Nitab4.5_0001939g0020	27.7699	28.7323	16.8543	14.3648	16.3055	8.45162	7.97024	10.7012	11.5	18.7687	14.437	14.5467	TRUE	1.56356	FALSE	0.509123	FALSE	0.757883	Nitab4.5_0001939g0020.1 Cytokinin riboside 5'-monophosphate phosphoribohydrolase LOG
Nitab4.5_0001219g0050	42.645	50.2496	26.7849	20.7259	25.8073	25.2209	9.61082	19.546	12.0908	28.2986	31.6823	25.342	TRUE	1.79503	FALSE	0.887432	FALSE	1.12109	Nitab4.5_0001219g0050.1 NAD-dependent epimerase/dehydratase, NAD(P)-binding domain, UDP-glucose 4-epimerase C-terminal domain, UDP-glucose 4-epimerase GalE
Nitab4.5_0000093g0070	16.6957	18.0912	8.84469	21.9621	22.0014	23.3741	42.7295	35.9004	35.373	22.1321	22.9841	23.3771	TRUE	-1.13647	FALSE	-0.663447	FALSE	-0.653318	Nitab4.5_0000093g0070.1 Protein kinase-like domain, Leucine-rich repeat, typical subtype, Serine/threonine-protein kinase, active site, Protein kinase domain, Concanavalin A-like lectin/glucanase, subgroup, Serine-threonine/tyrosine-protein kinase catalytic domain, Leucine-rich repeat, Leucine rich repeat 4, Leucine-rich repeat-containing N-terminal, type 2, Serine/threonine- / dual specificity p…
Nitab4.5_0000214g0130	2.05835	2.07265	1.66553	3.29667	5.3167	9.63307	9.20308	8.13522	17.7058	5.18661	7.93541	5.28019	TRUE	-2.23445	FALSE	-0.835134	FALSE	-0.807292	Nitab4.5_0000214g0130.1 Heavy metal-associated domain, HMA
Nitab4.5_0005249g0030	14.3671	11.6004	13.3156	10.1752	13.1737	4.51527	3.98486	4.85283	2.43364	10.2101	7.40882	9.17401	TRUE	2.13474	TRUE	1.4187	FALSE	1.31142	Nitab4.5_0005249g0030.1 Cytochrome P450, Cytochrome P450, conserved site, Cytochrome P450, E-class, group I
Nitab4.5_0000297g0170	3.66747	1.62655	3.70187	0.613441	5.03993	6.41098	30.1134	29.3881	38.9783	4.29261	7.41072	7.46183	TRUE	-3.02717	TRUE	-2.93589	TRUE	-2.26328	#N/A
Nitab4.5_0009489g0010	63.068	57.8286	23.2701	63.5455	43.509	123.786	188.706	114.22	146.679	72.2948	97.4734	93.6107	TRUE	-1.42344	FALSE	-0.902121	FALSE	-0.687022	Nitab4.5_0009489g0010.1 Pectinesterase inhibitor domain, Pectinesterase, active site, Pectin lyase fold, Pectin lyase fold/virulence factor, Pectinesterase, catalytic
Nitab4.5_0002382g0030	2.10903	1.25763	2.95137	1.25674	0.849667	0.370851	1.01393	0.509813	0.711948	1.73366	1.54714	1.45967	TRUE	1.91919	FALSE	0.27926	FALSE	1.16074	Nitab4.5_0002382g0030.1 PAS-associated, C-terminal, PAC motif, PAS domain
Nitab4.5_0000008g0150	24.2692	24.0222	12.8279	2.63164	5.49766	4.2972	6.33456	5.7914	8.58407	4.91513	6.07122	4.33218	TRUE	1.83523	FALSE	-0.611559	FALSE	-0.332773	Nitab4.5_0000008g0150.1 Thioredoxin-like fold, Glutathione S-transferase, C-terminal-like, Glutathione S-transferase, N-terminal, Glutathione S-transferase, C-terminal
Nitab4.5_0009717g0050	8.91735	9.07321	6.06668	15.5293	11.7852	19.6756	24.8111	21.7343	21.4698	14.1243	12.6543	14.3766	TRUE	-1.20913	FALSE	-0.452675	FALSE	-0.64026	Nitab4.5_0009717g0050.1 Serine/threonine-protein kinase, active site, Protein kinase domain, Protein kinase, ATP binding site, Protein kinase-like domain, Serine/threonine- / dual specificity protein kinase, catalytic domain, Concanavalin A-like lectin/glucanase, subgroup
Nitab4.5_0006008g0010	25.2027	28.2412	4.2925	0.567018	0.723198	0.983745	1.79862	2.59207	2.90544	1.75679	1.22424	3.66313	TRUE	3.13128	FALSE	-1.57166	FALSE	-0.0348628	Nitab4.5_0006008g0010.1 NAC domain
Nitab4.5_0001225g0090	21.2698	22.3743	21.234	28.1496	28.1277	11.7422	8.69985	9.89739	10.6292	16.5313	15.5901	13.8748	TRUE	1.50967	TRUE	1.35978	FALSE	0.746993	Nitab4.5_0001225g0090.1 AMP-dependent synthetase/ligase, AMP-binding enzyme C-terminal domain, AMP-binding, conserved site
Nitab4.5_0000009g0200	2.91207	1.50042	0.340543	2.95374	2.04624	3.45188	4.90304	7.1621	10.013	2.59614	3.52159	3.13518	TRUE	-2.03647	FALSE	-1.27444	FALSE	-1.1444	Nitab4.5_0000009g0200.1 Concanavalin A-like lectin/glucanase, subgroup, Protein kinase, ATP binding site, Malectin-like carbohydrate-binding domain, Protein kinase-like domain, Protein kinase domain, Serine-threonine/tyrosine-protein kinase catalytic domain
Nitab4.5_0000368g0080	57.0577	45.1104	14.6501	47.1329	67.0004	143.027	97.2032	91.6283	233.801	126.151	121.682	124.394	TRUE	-1.62011	FALSE	-0.608258	FALSE	-0.0470439	Nitab4.5_0000368g0080.1 Nicotianamine synthase
Nitab4.5_0000978g0020	15.6087	11.2669	16.2734	9.23086	7.99441	7.18402	2.06474	4.82897	6.44947	5.74464	3.0537	5.19875	TRUE	2.09671	FALSE	1.0087	FALSE	0.187743	#N/A
Nitab4.5_0005147g0010	11.7846	14.2304	20.5765	14.7222	11.5162	9.37771	5.89724	8.28891	7.67662	10.677	11.9678	9.76148	TRUE	1.53185	FALSE	0.820431	FALSE	0.654212	Nitab4.5_0005147g0010.1 Phospholipid/glycerol acyltransferase, 1-acyl-sn-glycerol-3-phosphate acyltransferase
Nitab4.5_0003554g0020	0.139521	0.080261	0	0.115957	0.464533	0.30022	1.34697	1.50727	4.07499	0.170863	0.350192	0.404975	TRUE	-4.62499	TRUE	-2.75315	FALSE	-2.7381	Nitab4.5_0003554g0020.1 Isopenicillin N synthase-like, Isopenicillin N synthase, Oxoglutarate/iron-dependent dioxygenase, Non-haem dioxygenase N-terminal domain
Nitab4.5_0004396g0040	26.8481	24.2956	9.97759	9.77394	7.79598	9.47341	6.11027	6.98108	7.97927	10.3011	10.0616	10.4656	TRUE	1.7641	FALSE	0.46677	FALSE	0.644098	Nitab4.5_0004396g0040.1 Protein phosphatase 2C (PP2C)-like domain, Protein phosphatase 2C, manganese/magnesium aspartate binding site, Protein phosphatase 2C
Nitab4.5_0000443g0160	0.738468	0.546696	0.216417	0	0	0	0	0	0	0.273943	0	0.247197	TRUE	7.30567	FALSE	0	TRUE	5.68013	#N/A
Nitab4.5_0001486g0060	2.77328	2.62716	0.280218	0	0	0	0	0	0	0	0	0.115435	TRUE	9.01539	FALSE	0	FALSE	3.44856	Nitab4.5_0001486g0060.1 DNA-binding WRKY
Nitab4.5_0010620g0020	479.659	426.918	517.539	357.449	305.097	180.932	192.242	251.825	266.58	308.105	309.278	317.438	TRUE	1.39312	FALSE	0.380823	FALSE	0.489883	Nitab4.5_0010620g0020.1 Vitamin B6 biosynthesis protein, Ribulose-phosphate binding barrel, Aldolase-type TIM barrel
Nitab4.5_0001467g0020	1.9459	4.15868	1.1119	3.25465	3.48775	5.84232	12.5885	6.10631	11.3848	5.75638	6.43287	5.16957	TRUE	-1.81022	TRUE	-1.16678	FALSE	-0.694791	Nitab4.5_0001467g0020.1 Homeobox domain, Homeodomain-like
Nitab4.5_0002305g0070	2.49218	2.18231	1.41149	0	0	0	0	0	0	0	0.109944	0.20243	TRUE	9.23907	FALSE	0	FALSE	4.80308	#N/A
Nitab4.5_0003820g0040	89.7657	85.0295	80.8577	104.79	87.7341	74.4975	31.2593	49.2802	36.1555	84.7252	81.0558	67.8092	TRUE	1.46931	TRUE	1.29931	TRUE	1.08034	Nitab4.5_0003820g0040.1 Homeodomain-like, Myb domain, plants, SANT/Myb domain, Myb domain
Nitab4.5_0000270g0110	62.7726	67.3361	26.3904	21.2869	14.7256	7.85295	12.4842	9.25775	14.5085	14.3144	16.3165	15.2234	TRUE	2.3455	FALSE	0.417503	FALSE	0.437321	#N/A
Nitab4.5_0001806g0020	5.46992	6.84853	3.60331	0.197499	0.554881	0.369986	0.389943	0.242897	0.073468	1.13035	0.841295	0.706445	TRUE	4.6461	FALSE	0.71954	FALSE	1.90127	Nitab4.5_0001806g0020.1 Protein phosphatase 2C, manganese/magnesium aspartate binding site, Protein phosphatase 2C (PP2C)-like domain, Protein phosphatase 2C
Nitab4.5_0002823g0010	15.5905	18.9349	5.07414	0.396337	1.17701	0.766289	1.96557	1.9607	2.60108	2.07996	2.27664	4.56756	TRUE	2.80078	FALSE	-1.33897	FALSE	0.55132	Nitab4.5_0002823g0010.1 Thioredoxin-like fold, Glutathione S-transferase, C-terminal, Glutathione S-transferase, C-terminal-like, Glutathione S-transferase, N-terminal
Nitab4.5_0005491g0070	28.94	31.2236	11.2599	17.1761	13.8264	10.1315	8.39311	7.12575	8.72098	10.295	12.9016	10.3892	TRUE	1.77945	FALSE	0.887349	FALSE	0.560723	Nitab4.5_0005491g0070.1
Nitab4.5_0000173g0290	5.58528	4.43632	2.37395	5.86281	5.18769	6.79269	17.5826	7.63059	15.2802	4.56109	7.69192	7.22891	TRUE	-1.44298	TRUE	-1.07475	FALSE	-0.959425	Nitab4.5_0000173g0290.1 Peptidase S10, serine carboxypeptidase, Peptidase S10, serine carboxypeptidase, active site
Nitab4.5_0000376g0150	9.67508	13.7895	3.33071	0.298192	0.30588	0.129823	0.024422	0.158814	0.337862	0.111372	0.068231	0.460578	TRUE	5.90238	FALSE	0.680141	FALSE	0.428064	Nitab4.5_0000376g0150.1 Periplasmic binding protein-like I, Ionotropic glutamate receptor, Extracellular ligand-binding receptor, Extracellular solute-binding protein, family 3
Nitab4.5_0007103g0010	8.22152	8.15464	9.33192	7.56687	7.81809	6.35506	3.60376	3.67286	3.89905	4.99048	3.03781	4.14059	TRUE	1.57365	TRUE	1.0682	FALSE	0.211896	Nitab4.5_0007103g0010.1 Zinc finger, RING-type, Zinc finger, RING/FYVE/PHD-type
Nitab4.5_0001537g0010	9.54552	11.7616	8.89636	6.33946	3.16664	6.52858	3.86308	5.28562	3.24325	4.92177	3.70352	5.62288	TRUE	1.58663	FALSE	0.435506	FALSE	0.266835	Nitab4.5_0001537g0010.1 Protein-tyrosine phosphatase, dual specificity phosphatase, eukaryotic, Protein-tyrosine phosphatase, active site, Protein-tyrosine phosphatase, SIW14-like
Nitab4.5_0000451g0150	2.44347	5.42797	5.36794	3.00102	2.4431	2.00328	1.92319	1.94146	1.76784	3.05243	3.63095	2.91273	TRUE	1.6291	FALSE	0.513163	FALSE	0.852455	#N/A
Nitab4.5_0000552g0060	4.83079	7.15418	5.11838	1.50839	1.38197	1.20643	0.811313	1.33575	0.770428	2.78078	1.9538	2.87886	TRUE	2.85853	FALSE	0.575085	FALSE	1.44712	Nitab4.5_0000552g0060.1 Transcription factor GRAS
Nitab4.5_0001338g0110	34.4045	35.1645	34.5229	33.8735	28.5308	22.7074	20.9858	19.243	17.0598	25.8122	27.8731	26.5893	TRUE	1.21107	FALSE	0.678476	FALSE	0.564867	Nitab4.5_0001338g0110.1 Ferroporti-1, Major facilitator superfamily domain, general substrate transporter
Nitab4.5_0001929g0040	0.581689	0.716187	0.098842	0	0	0.041039	0	0	0	0	0	0.038478	TRUE	8.62301	FALSE	3.50252	FALSE	3.44654	Nitab4.5_0001929g0040.1 Tetratricopeptide repeat, Tetratricopeptide repeat-containing domain, Tetratricopeptide-like helical
Nitab4.5_0001326g0030	5.41828	11.5545	8.73463	0.509909	1.65973	0.297323	0	0.196897	0.587213	0.575448	1.01923	1.51709	TRUE	5.30425	FALSE	1.80706	FALSE	2.05604	#N/A
Nitab4.5_0011394g0020	1.44522	0.649734	0.209024	0.75577	2.34474	1.83026	2.97015	2.22857	4.03881	2.16812	1.93506	2.22846	TRUE	-1.76992	FALSE	-0.774313	FALSE	-0.431766	Nitab4.5_0011394g0020.1 Amino acid transporter, transmembrane
Nitab4.5_0009412g0030	1.66043	1.63885	0.414366	2.18697	2.16445	1.89774	3.51361	4.0312	3.55247	2.10616	2.3959	2.37554	TRUE	-1.37614	FALSE	-0.720112	FALSE	-0.607648	Nitab4.5_0009412g0030.1 Serine/threonine-protein kinase, active site, Protein kinase, ATP binding site, Serine-threonine/tyrosine-protein kinase catalytic domain, Protein kinase domain, Concanavalin A-like lectin/glucanase, subgroup, Protein kinase-like domain, Serine/threonine- / dual specificity protein kinase, catalytic domain, Malectin-like carbohydrate-binding domain
Nitab4.5_0008985g0020	20.5741	28.5636	7.15117	31.8906	28.3874	34.8458	37.4631	65.0498	76.1774	29.5306	41.0345	39.4731	TRUE	-1.45733	FALSE	-0.795488	FALSE	-0.59749	Nitab4.5_0008985g0020.1 Leucine zipper, homeobox-associated, Homeobox, conserved site, Homeobox domain, Homeodomain-like, Helix-turn-helix motif
Nitab4.5_0000241g0020	13.9898	17.2666	29.7954	20.8718	18.6889	11.2414	6.78281	7.36081	5.47338	14.9411	18.5609	12.1902	TRUE	2.08941	TRUE	1.47863	FALSE	1.2878	#N/A
Nitab4.5_0009550g0010	32.8744	32.7517	16.1993	22.4575	21.5669	12.4373	14.9126	12.1001	19.6344	18.2212	20.4528	18.2065	TRUE	1.08013	FALSE	0.420761	FALSE	0.391472	Nitab4.5_0009550g0010.1 Zinc finger, B-box, CCT domain
Nitab4.5_0009944g0030	2.45939	3.02861	3.62586	3.44665	1.93032	1.38576	0.883132	1.41835	1.32841	2.38451	3.19866	2.01278	TRUE	1.72272	FALSE	1.01999	FALSE	1.15018	Nitab4.5_0009944g0030.1 F-box domain, 4Fe-4S ferredoxin, iron-sulphur binding, conserved site
Nitab4.5_0002017g0070	33.4168	34.6012	64.7385	41.5341	40.6999	35.0537	20.019	22.3524	13.2774	36.6737	38.7128	34.4484	TRUE	1.70347	TRUE	1.16273	FALSE	1.04419	Nitab4.5_0002017g0070.1 SWIB/MDM2 domain, SWIB domain
Nitab4.5_0001604g0100	53.7169	56.9364	63.5485	52.273	35.2611	21.262	16.2447	23.8025	14.7136	36.9973	39.0515	38.9841	TRUE	2.03667	FALSE	1.10103	FALSE	1.14018	Nitab4.5_0001604g0100.1 Kua-ubiquitin conjugating enzyme hybrid, localisation
Nitab4.5_0009399g0040	22.1291	24.5964	23.2278	13.3267	6.22207	10.7706	5.78184	5.49404	2.74637	6.5506	11.7941	9.69711	TRUE	2.64033	FALSE	1.17577	FALSE	1.0511	#N/A
Nitab4.5_0003695g0030	88.4873	76.4676	313.912	79.4641	74.0043	40.5584	20.6616	47.0948	25.7497	75.1015	74.6372	69.3043	TRUE	2.93201	FALSE	1.16374	FALSE	1.29732	Nitab4.5_0003695g0030.1
Nitab4.5_0001522g0050	8.2659	13.0423	8.73885	22.1487	20.8674	20.4617	30.5911	37.7619	35.3219	17.9516	19.4155	22.3523	TRUE	-1.4605	FALSE	-0.602229	FALSE	-0.709219	Nitab4.5_0001522g0050.1 Histone deacetylase complex subunit SAP30, Sin3 binding domain, Histone deacetylase complex subunit SAP30/SAP30-like
Nitab4.5_0000509g0080	0.28885	0.651656	0.492567	1.80036	2.30702	2.24316	5.10064	6.77732	2.54104	0.863544	2.66602	2.99802	TRUE	-2.99855	FALSE	-1.11406	FALSE	-1.09525	Nitab4.5_0000509g0080.1 ACT domain
Nitab4.5_0000863g0180	1.31446	0.937447	0.652484	1.03196	1.05785	1.2354	2.54596	1.86832	2.98424	1.12701	1.55737	1.1724	TRUE	-1.05983	TRUE	-1.03902	FALSE	-0.838364	Nitab4.5_0000863g0180.1 Zinc finger, C2H2, Zinc finger, C2H2-like, DNA-binding domain, Methyl-CpG DNA binding
Nitab4.5_0002726g0020	30.8724	31.7482	20.1883	21.2116	20.0531	17.4702	14.5631	15.8142	16.6016	25.9052	16.53	15.9197	TRUE	1.10846	FALSE	0.435954	FALSE	0.407447	Nitab4.5_0002726g0020.1 Pyruvate carboxyltransferase, Hydroxymethylglutaryl-CoA lyase, active site, Hydroxymethylglutaryl-CoA lyase, Aldolase-type TIM barrel
Nitab4.5_0004880g0010	9.3154	8.52641	2.00409	7.71978	13.62	11.5875	22.63	17.3304	24.1201	18.9272	19.6753	18.2125	TRUE	-1.50933	FALSE	-0.845632	FALSE	-0.0769333	Nitab4.5_0004880g0010.1 Protein kinase domain, Protein kinase, ATP binding site, NAF domain, Calcium/calmodulin-dependent/calcium-dependent protein kinase, Serine/threonine- / dual specificity protein kinase, catalytic domain, Serine/threonine-protein kinase, active site, NAF/FISL domain, Protein kinase-like domain
Nitab4.5_0000785g0100	2.02392	5.74223	1.48281	1.41265	0.772314	0.94444	0.87367	1.03678	1.02078	0.820619	1.34692	1.21485	TRUE	1.88209	FALSE	0.204445	FALSE	0.291547	Nitab4.5_0000785g0100.1 ABC transporter, conserved site, AAA+ ATPase domain, ABC transporter-like, P-loop containing nucleoside triphosphate hydrolase, ABC transporter A, ABCA
Nitab4.5_0001932g0010	1.62203	1.4604	1.79725	1.28923	2.06251	2.31207	6.51346	3.2051	7.94534	1.55627	2.43481	2.05465	TRUE	-1.47709	TRUE	-1.51498	TRUE	-1.42986	Nitab4.5_0001932g0010.1 Homeodomain-like, Myb domain, SANT domain, Myb domain, plants, SANT/Myb domain
Nitab4.5_0000463g0210	15.362	15.9224	17.5516	16.4611	13.8216	10.4953	6.68872	7.75039	7.33874	13.2004	8.6091	9.16809	TRUE	1.54006	TRUE	1.01997	FALSE	0.598294	Nitab4.5_0000463g0210.1
Nitab4.5_0013402g0010	5.73703	7.01125	3.39508	2.18858	1.52449	2.05538	1.93309	2.03979	1.48295	2.93642	2.0387	2.50919	TRUE	1.80973	FALSE	0.162977	FALSE	0.530343	Nitab4.5_0013402g0010.1 Protein of unknown function DUF2043, ENTH/VHS
Nitab4.5_0001179g0080	28.911	42.0714	14.6236	9.84193	5.67078	7.47348	6.90857	10.1773	5.25756	14.2058	12.9998	15.8072	TRUE	2.14059	FALSE	0.11709	FALSE	1.00787	Nitab4.5_0001179g0080.1 Ferrochelatase, active site, Ferrochelatase
Nitab4.5_0005018g0030	148.864	153.499	189.732	160.301	151.332	88.8248	69.1979	86.743	59.3595	122.896	127.719	122.339	TRUE	1.57854	FALSE	1.00651	FALSE	0.864645	Nitab4.5_0005018g0030.1 Protein of unknown function DUF3474, Fatty acid desaturase, type 1
Nitab4.5_0003040g0050	7.70128	9.0681	6.44485	9.26454	9.37125	6.3083	4.91158	4.39476	4.87657	7.58479	6.64317	6.18286	TRUE	1.02761	FALSE	0.93659	FALSE	0.615786	#N/A
Nitab4.5_0000178g0300	20.1309	17.4006	13.683	10.5595	11.7885	10.6538	6.5655	10.022	8.06853	12.1324	10.6174	10.085	TRUE	1.35508	FALSE	0.522977	FALSE	0.496858	Nitab4.5_0000178g0300.1
Nitab4.5_0000168g0140	49.0251	42.5547	46.5491	28.0473	21.9787	11.4945	10.747	20.4953	20.16	18.9111	25.3088	20.7285	TRUE	1.79596	FALSE	0.399389	FALSE	0.430653	Nitab4.5_0000168g0140.1 Uncharacterised protein family UPF0497, trans-membrane plant subgroup, Uncharacterised protein family UPF0497, trans-membrane plant
Nitab4.5_0000518g0090	6.12925	7.50542	3.19224	0.154672	0.142655	0.188402	0.110058	0.366415	0.048437	0.285184	0.391778	0.708395	TRUE	5.15436	FALSE	-0.0319706	FALSE	1.41572	Nitab4.5_0000518g0090.1 Cupredoxin, Multicopper oxidase, type 2, Multicopper oxidase, type 1, L-ascorbate oxidase, plants, Multicopper oxidase, type 3, Multicopper oxidase, copper-binding site
Nitab4.5_0001582g0100	15.468	16.3219	5.61405	18.7235	15.0507	14.9918	38.2365	38.2801	43.6569	16.7783	19.256	21.9042	TRUE	-1.46882	TRUE	-1.18801	FALSE	-0.96045	Nitab4.5_0001582g0100.1 Zinc finger, RING-type, Cellulose synthase, RING-type zinc finger, Zinc finger, RING/FYVE/PHD-type, Cellulose synthase
Nitab4.5_0012932g0010	79.2541	82.3622	56.2954	20.3092	30.2814	16.8485	19.7763	20.6687	22.6533	28.2977	22.0164	29.0774	TRUE	2.09177	FALSE	0.224879	FALSE	0.425355	Nitab4.5_0012932g0010.1 Thioredoxin-like fold, Glutathione S-transferase, C-terminal-like, Glutathione S-transferase, N-terminal, Glutathione S-transferase, C-terminal
Nitab4.5_0001519g0130	37.5059	26.1909	18.8312	3.93006	7.39371	5.38551	6.12011	1.73617	2.4484	9.04146	9.096	6.86605	TRUE	3.25519	FALSE	0.790027	FALSE	1.34711	Nitab4.5_0001519g0130.1 Harbinger transposase-derived nuclease, Harbinger transposase-derived nuclease domain
Nitab4.5_0003313g0050	14.0692	6.69912	3.12019	0.676598	3.01822	0.988863	0.160908	0.818881	0.188766	1.66396	0.811439	0.829295	TRUE	4.47892	FALSE	2.08339	FALSE	1.53679	#N/A
Nitab4.5_0002719g0120	128.45	103.234	72.6674	34.82	22.3059	26.8179	20.2422	37.4047	17.2765	45.9973	50.3115	49.2265	TRUE	2.27734	FALSE	0.239908	FALSE	1.01704	Nitab4.5_0002719g0120.1 Alpha/beta hydrolase fold-3
Nitab4.5_0000829g0210	0.41366	0.717937	0.293981	2.8028	1.22497	1.58212	19.7849	8.81499	5.54257	0.916078	4.36043	5.84997	TRUE	-4.32221	FALSE	-2.52727	FALSE	-1.5706	Nitab4.5_0000829g0210.1 Serine-threonine/tyrosine-protein kinase catalytic domain, Protein kinase-like domain, Protein kinase domain, Protein kinase, ATP binding site, Concanavalin A-like lectin/glucanase, subgroup
Nitab4.5_0000928g0090	7.03794	6.13272	1.20057	4.049	9.71497	4.62116	31.1796	13.2664	37.6006	6.29783	2.75328	6.8259	TRUE	-2.32967	TRUE	-1.99805	TRUE	-2.24415	Nitab4.5_0000928g0090.1 Amino acid transporter, transmembrane
Nitab4.5_0000588g0050	4.38649	5.87546	1.54976	6.73623	5.14039	5.82842	19.7472	9.15371	16.5475	3.94267	4.58535	5.03324	TRUE	-1.73623	TRUE	-1.24838	TRUE	-1.64856	Nitab4.5_0000588g0050.1 BTB/Kelch-associated, Galactose-binding domain-like, BTB/POZ fold, BTB/POZ-like, BTB/POZ, Farnesoic acid O-methyl transferase, Coagulation factor 5/8 C-terminal type domain
Nitab4.5_0010814g0020	16.7342	15.1306	6.92419	19.6782	13.7828	26.2739	42.6585	36.6403	60.4849	18.081	21.8027	21.552	TRUE	-1.59431	TRUE	-1.12474	FALSE	-1.07836	Nitab4.5_0010814g0020.1 Tubulin/FtsZ, 2-layer sandwich domain, Tubulin, Tubulin, conserved site, Tubulin/FtsZ, GTPase domain, Alpha tubulin, Tubulin, C-terminal, Tubulin/FtsZ, C-terminal
Nitab4.5_0000202g0460	96.0193	100.799	91.7092	105.421	101.781	68.3599	26.9893	46.2345	36.5378	85.6094	77.2206	59.8397	TRUE	1.73863	TRUE	1.44527	FALSE	1.10476	Nitab4.5_0000202g0460.1 Myb domain, plants, Myb domain, SANT/Myb domain, Homeodomain-like
Nitab4.5_0003520g0050	7.81084	8.38853	3.17135	8.77655	6.84328	7.73021	20.2087	11.6947	20.5543	7.93864	9.86021	9.30539	TRUE	-1.1965	TRUE	-1.05096	FALSE	-0.852354	Nitab4.5_0003520g0050.1 Ankyrin repeat-containing domain, Ankyrin repeat, PGG domain
Nitab4.5_0000380g0160	52.3812	31.7443	23.7665	6.50038	11.6135	14.1462	15.2091	7.58627	7.78092	19.4193	14.035	12.2732	TRUE	2.06796	FALSE	0.148178	FALSE	0.65519	Nitab4.5_0000380g0160.1 Ribonuclease H-like domain, Ribonuclease CAF1
Nitab4.5_0006073g0020	21.5608	13.0408	17.1446	17.1711	25.9434	14.1737	6.64558	8.93503	6.36148	17.5863	16.9995	15.6089	TRUE	1.57983	TRUE	1.49683	TRUE	1.26885	Nitab4.5_0006073g0020.1 Putative lysophospholipase
Nitab4.5_0004728g0060	1.80988	1.57599	0.484066	1.42423	2.38767	3.92628	4.77556	6.48975	6.37974	2.76895	3.22277	3.40981	TRUE	-1.96837	FALSE	-1.10901	FALSE	-0.815962	Nitab4.5_0004728g0060.1 Myc-type, basic helix-loop-helix (bHLH) domain
Nitab4.5_0004468g0010	37.6903	48.53	85.5958	49.7026	50.5938	39.6332	8.84309	21.0105	8.49439	40.1332	42.3321	38.4859	TRUE	2.61729	TRUE	1.95095	FALSE	1.71312	Nitab4.5_0004468g0010.1 DOMON domain, Uncharacterised conserved protein UCP037471
Nitab4.5_0008535g0010	7.71409	11.4418	3.81115	4.04519	3.40492	2.12038	2.43614	2.72157	3.49171	3.76274	4.58807	4.72241	TRUE	1.64717	FALSE	0.284436	FALSE	0.694372	Nitab4.5_0008535g0010.1 Extracellular solute-binding protein, family 3, Ionotropic glutamate receptor, Periplasmic binding protein-like I, Ionotropic glutamate receptor, plant, Extracellular ligand-binding receptor
Nitab4.5_0000252g0270	76.7311	85.0297	82.9456	50.1948	37.7615	42.3009	29.7103	48.356	42.6216	51.7474	46.851	51.1921	TRUE	1.38549	FALSE	0.214727	FALSE	0.40104	Nitab4.5_0000252g0270.1 Bax inhibitor 1-related
Nitab4.5_0004799g0010	0.085554	0.078963	0	0	0.056247	0	0.625022	0.566083	0.920569	0.128412	0.204063	0.144401	TRUE	-3.30067	TRUE	-4.73498	FALSE	-1.95634	Nitab4.5_0004799g0010.1 Cytochrome P450, conserved site, Cytochrome P450, Cytochrome P450, E-class, group I
Nitab4.5_0001591g0210	5.59381	6.61682	4.81995	10.81	9.28539	8.6286	22.6294	19.73	18.6006	9.16752	9.24196	10.7641	TRUE	-1.52642	FALSE	-0.982324	FALSE	-0.982016	Nitab4.5_0001591g0210.1 EXS, C-terminal, SPX, N-terminal
Nitab4.5_0008033g0010	111.168	100.273	192.229	126.112	104.259	62.6249	41.4174	62.1447	38.9179	84.5331	90.5274	79.3355	TRUE	1.95404	FALSE	1.15014	FALSE	0.906526	Nitab4.5_0008033g0010.1 Dynein light chain, type 1/2
Nitab4.5_0005779g0060	0.44777	1.32512	0.854367	3.10157	4.16737	2.01407	7.98142	12.188	8.49371	2.5245	7.43134	6.60236	TRUE	-3.09335	FALSE	-1.50413	FALSE	-0.722389	Nitab4.5_0005779g0060.1 Oxygen oxidoreductase covalent FAD-binding site, FAD-binding, type 2, FAD-binding, type 2, subdomain 1, FAD linked oxidase, N-terminal, FAD-linked oxidase-like, C-terminal, Vanillyl-alcohol oxidase/Cytokinin dehydrogenase C-terminal domain, Cytokinin dehydrogenase 1, FAD/cytokinin binding domain
Nitab4.5_0000694g0080	33.0349	43.2209	45.9973	12.4009	14.426	17.0798	12.0968	20.9394	13.8398	21.5949	15.4767	20.6578	TRUE	1.76415	FALSE	-0.012575	FALSE	0.379114	Nitab4.5_0000694g0080.1 Phosphatidic acid phosphatase type 2/haloperoxidase
Nitab4.5_0010196g0020	1.33561	1.20211	0.480393	1.92722	1.88653	1.97037	2.86334	2.72881	3.80114	2.17903	2.15966	1.89951	TRUE	-1.39223	FALSE	-0.581223	FALSE	-0.488371	Nitab4.5_0010196g0020.1
Nitab4.5_0010993g0010	14.4342	14.849	17.2362	11.2546	14.1683	8.21273	7.1604	7.4635	7.82162	10.1681	9.75614	9.37275	TRUE	1.43731	FALSE	0.708913	FALSE	0.473114	Nitab4.5_0010993g0010.1 Sirtuin family, Sirtuin family, catalytic core domain, Sirtuin family, class II, Sirtuin family, catalytic core small domain
Nitab4.5_0007605g0010	7.61996	7.70459	2.90325	3.13416	2.69681	3.19668	2.46713	2.9007	3.04235	3.68185	3.84561	2.87693	TRUE	1.33865	FALSE	0.206673	FALSE	0.399324	Nitab4.5_0007605g0010.1 EEIG1/EHBP1 N-terminal domain
Nitab4.5_0009501g0010	35.2772	39.7865	40.6756	34.6543	32.9848	23.247	21.5893	25.1965	20.0499	28.5051	26.4417	27.6181	TRUE	1.15658	FALSE	0.553499	FALSE	0.383689	Nitab4.5_0009501g0010.1 Multi antimicrobial extrusion protein
Nitab4.5_0004982g0020	1.95033	1.63308	0.342936	2.82478	2.20222	4.84836	5.10115	5.88804	6.08615	2.22524	3.20644	3.41459	TRUE	-1.94751	FALSE	-0.715829	FALSE	-0.860192	Nitab4.5_0004982g0020.1 Formin, FH2 domain, Formin-like family, viridiplantae
Nitab4.5_0004367g0040	19.9738	20.5306	20.0571	21.4001	24.0002	14.4891	6.28273	9.31628	10.983	13.8169	15.0163	12.211	TRUE	1.5603	TRUE	1.31025	FALSE	0.728049	Nitab4.5_0004367g0040.1 Glycoside hydrolase, family 1, Glycoside hydrolase, catalytic domain, Glycoside hydrolase, superfamily, Glycoside hydrolase, family 1, active site
Nitab4.5_0004654g0040	54.0399	43.5467	27.6033	21.1994	17.3348	20.6848	15.8662	21.8213	20.6096	26.0634	26.0769	26.5591	TRUE	1.37164	FALSE	0.123724	FALSE	0.521999	Nitab4.5_0004654g0040.1 NAC domain
Nitab4.5_0012196g0010	2.26306	1.57237	0.329546	2.30217	2.48563	6.42639	4.68178	4.81415	9.02251	3.24285	3.50118	3.73434	TRUE	-1.94477	FALSE	-0.634154	FALSE	-0.701083	Nitab4.5_0012196g0010.1 Multi antimicrobial extrusion protein
Nitab4.5_0002314g0040	0.97201	1.28924	0.299455	1.29935	1.39865	1.57054	2.71237	3.01938	2.87748	1.70151	1.38755	1.03221	TRUE	-1.51857	FALSE	-0.908302	FALSE	-0.968868	#N/A
Nitab4.5_0019303g0010	7.35081	9.61292	9.3653	14.5152	17.0205	15.6562	24.733	24.2942	25.6614	14.9823	15.5369	19.1187	TRUE	-1.1291	FALSE	-0.555152	FALSE	-0.500738	Nitab4.5_0019303g0010.1 Serine/threonine- / dual specificity protein kinase, catalytic domain, Protein kinase domain, Serine/threonine-protein kinase, active site, Serine-threonine/tyrosine-protein kinase catalytic domain, Protein kinase, ATP binding site, Protein kinase-like domain
Nitab4.5_0012570g0010	5.80096	5.33651	3.11869	3.05275	4.44216	4.15839	8.34467	14.4596	17.1089	3.34924	3.94001	4.62891	TRUE	-1.19405	TRUE	-1.65203	TRUE	-1.63567	Nitab4.5_0012570g0010.1 Phloem protein 2-like, F-box domain
Nitab4.5_0001680g0030	57.4066	45.9414	44.859	16.4888	22.7963	13.1218	6.52596	5.31683	7.97491	14.2651	14.2236	12.5461	TRUE	3.24471	FALSE	1.53451	FALSE	1.14836	#N/A
Nitab4.5_0003290g0010	5.87251	5.12095	2.71324	0.921837	0.749033	1.17665	1.26892	1.33628	0.85174	1.88068	2.04672	2.02945	TRUE	2.21515	FALSE	-0.20731	FALSE	0.850581	Nitab4.5_0003290g0010.1 EF-hand domain pair, EF-Hand 1, calcium-binding site, EF-hand domain, Serine/threonine- / dual specificity protein kinase, catalytic domain, Protein kinase domain, Protein kinase, ATP binding site, Protein kinase-like domain, Serine/threonine-protein kinase, active site
Nitab4.5_0000215g0010	2.07686	0.330147	0	2.2744	1.51926	1.01265	23.6345	23.4411	54.9106	1.49919	2.97518	1.97443	TRUE	-5.26245	TRUE	-4.22963	TRUE	-3.85229	Nitab4.5_0000215g0010.1 Globin, structural domain, Globin, Globin-like, Leghaemoglobin
Nitab4.5_0002875g0030	44.9768	50.1019	50.4239	50.9559	49.0875	33.4106	16.2385	23.6561	22.0584	36.2059	28.5969	28.2636	TRUE	1.60431	TRUE	1.22973	FALSE	0.678668	Nitab4.5_0002875g0030.1 Homeodomain-like, SANT/Myb domain, Myb domain, Myb domain, plants
Nitab4.5_0011271g0060	13.5518	15.3724	37.1968	12.2667	16.4025	21.4936	4.28291	5.51101	2.46837	15.2329	22.3032	13.5044	TRUE	2.90786	TRUE	2.07168	TRUE	2.0935	Nitab4.5_0011271g0060.1 Auxin-induced protein, ARG7
Nitab4.5_0002340g0070	3.51297	5.19649	4.70793	10.8205	22.1577	15.2459	15.8218	34.0156	13.6806	23.223	19.3211	19.0676	TRUE	-1.90044	FALSE	-0.314511	FALSE	0.0142987	Nitab4.5_0002340g0070.1 Voltage-dependent anion channel
Nitab4.5_0002114g0130	8.28121	10.7287	7.86803	3.80326	4.55063	1.75271	1.99757	1.51554	3.13451	3.89954	4.62586	2.34618	TRUE	2.35963	FALSE	0.766006	FALSE	0.813928	Nitab4.5_0002114g0130.1 Glutaredoxin, Thioredoxin-like fold, Glutaredoxin-like, plant II
Nitab4.5_0005006g0040	1.37418	0.537453	0	2.79004	1.95308	2.54669	8.46876	3.73527	7.12266	1.05879	1.48263	1.33358	TRUE	-3.08693	FALSE	-1.2905	TRUE	-2.19139	Nitab4.5_0005006g0040.1 Glutaredoxin subgroup, Thioredoxin-like fold, Glutaredoxin, Glutaredoxin-like, plant II
Nitab4.5_0000027g0570	13.0302	14.9674	5.34419	0.528253	0.057488	0.213914	0.235263	0.766323	0.421528	0.64582	0.05773	0.733273	TRUE	4.70905	FALSE	-0.730714	FALSE	0.0672264	#N/A
Nitab4.5_0000102g0250	0.056434	0.068658	0	0.039879	0.117568	0.230081	0.705501	0.374451	1.56027	0.058369	0.252317	0.174361	TRUE	-4.05127	TRUE	-2.59624	FALSE	-2.29127	Nitab4.5_0000102g0250.1 XS domain
Nitab4.5_0008840g0010	0.250564	0.53621	0.174297	0.142837	0	0.114389	0	0	0	0.123927	0	0	TRUE	7.31449	TRUE	5.34001	FALSE	4.45009	Nitab4.5_0008840g0010.1 NAC domain
Nitab4.5_0003580g0030	22.035	24.0872	14.9887	10.917	10.9684	8.86911	9.89299	8.53244	9.58023	9.23074	11.5614	12.8143	TRUE	1.41627	FALSE	0.250464	FALSE	0.350067	Nitab4.5_0003580g0030.1 Protein kinase domain, Concanavalin A-like lectin/glucanase, subgroup, Protein kinase-like domain, Serine/threonine- / dual specificity protein kinase, catalytic domain, Protein kinase, ATP binding site
Nitab4.5_0000319g0090	18.8618	44.7721	17.8175	2.75708	2.39162	2.90788	3.75421	5.19435	4.20428	3.66699	3.44461	3.71936	TRUE	2.89066	FALSE	-0.601045	FALSE	-0.194902	#N/A
Nitab4.5_0009215g0050	1.45721	1.1532	0.694612	2.36637	2.79943	2.1254	9.71647	5.94203	5.74966	1.67006	1.96027	3.85163	TRUE	-2.43519	FALSE	-1.45118	FALSE	-1.43922	Nitab4.5_0009215g0050.1 Uncharacterised conserved protein UCP031043, Protein of unknown function DUF966
Nitab4.5_0007359g0010	13.6799	13.9754	13.4646	11.6066	9.65736	11.6982	9.36923	6.91689	10.1261	8.29179	7.8368	6.62794	TRUE	1.00072	FALSE	0.428483	FALSE	-0.116553	Nitab4.5_0007359g0010.1 Glycosyl transferase, family 14
Nitab4.5_0000026g0440	3.50629	2.54205	2.11968	1.71993	1.8234	1.85688	1.7614	1.03044	1.53833	0.943848	1.38691	1.32726	TRUE	1.20947	FALSE	0.422405	FALSE	-0.156315	Nitab4.5_0000026g0440.1 Calmodulin binding protein-like
Nitab4.5_0000766g0090	4.05195	6.46725	1.22225	0	0.059893	0.048645	0.17335	0	0	0.178325	0.111077	0.024728	TRUE	6.02956	FALSE	-0.387082	FALSE	0.863524	Nitab4.5_0000766g0090.1 Protein of unknown function DUF966, Uncharacterised conserved protein UCP031043
Nitab4.5_0003587g0050	34.0905	30.1193	31.7303	20.5294	27.6081	18.2376	7.40886	12.0482	11.0002	26.339	17.1288	19.7118	TRUE	2.01487	FALSE	1.24497	FALSE	1.14618	Nitab4.5_0003587g0050.1 Major facilitator superfamily domain, general substrate transporter, Major facilitator superfamily domain, Major facilitator superfamily
Nitab4.5_0005169g0050	12.3549	9.61727	5.71287	9.83425	12.2424	15.7948	24.2833	19.3834	28.6072	13.2203	12.5091	13.3823	TRUE	-1.11125	FALSE	-0.828734	FALSE	-0.783947	Nitab4.5_0005169g0050.1 K Homology domain
Nitab4.5_0000586g0010	16.8329	15.795	3.48074	1.24864	2.8612	3.17097	4.43275	2.62221	2.4583	5.86367	2.87924	3.39144	TRUE	2.07018	FALSE	-0.311527	FALSE	0.430246	Nitab4.5_0000586g0010.1 AP2/ERF domain, DNA-binding domain
Nitab4.5_0003954g0010	0.867777	0.837551	0	3.20763	2.11044	3.95577	20.0775	2.16585	5.87857	1.90402	2.78306	5.34466	TRUE	-3.91815	FALSE	-1.53267	FALSE	-1.41919	Nitab4.5_0003954g0010.1 Protein of unknown function DUF506, plant
Nitab4.5_0002329g0040	7.04687	10.2387	0.700685	0.094651	0.139835	0.352126	0.30525	0.749106	0.34011	0.702353	0.487479	0.633832	TRUE	3.75674	FALSE	-1.22584	FALSE	0.453039	Nitab4.5_0002329g0040.1 Leucine-rich repeat, Leucine-rich repeat, typical subtype, Leucine rich repeat 4
Nitab4.5_0000319g0100	16.6259	23.5354	21.2447	0.872971	2.10265	1.6656	2.18284	2.95414	0.891814	3.67135	2.81294	2.74155	TRUE	3.64245	FALSE	-0.302199	FALSE	0.639689	#N/A
Nitab4.5_0007401g0010	27.7377	24.6488	22.0463	21.592	14.8853	12.1848	7.76571	10.3932	9.69685	15.0459	12.5238	12.9417	TRUE	1.74763	FALSE	0.92235	FALSE	0.629441	Nitab4.5_0007401g0010.1 Glucose/ribitol dehydrogenase, Short-chain dehydrogenase/reductase SDR, NAD(P)-binding domain
Nitab4.5_0000099g0200	0.518408	0.412527	0.277696	0.374536	0.341301	1.29418	1.02266	0.906446	2.17543	0.681405	0.85219	0.737297	TRUE	-1.43778	FALSE	-0.940133	FALSE	-0.722829	Nitab4.5_0000099g0200.1 GIGANTEA
Nitab4.5_0010570g0040	10.0675	11.9262	3.85478	2.42827	2.67135	1.61745	3.47054	1.56707	4.04132	2.69254	2.44292	2.38557	TRUE	1.74355	FALSE	-0.284099	FALSE	-0.156473	Nitab4.5_0010570g0040.1 Extracellular ligand-binding receptor, Extracellular solute-binding protein, family 3, Periplasmic binding protein-like I, Ionotropic glutamate receptor, plant, Ionotropic glutamate receptor
Nitab4.5_0007284g0050	123.942	119.325	119.479	79.1186	67.0578	70.0965	44.2026	75.801	49.3358	81.3777	86.4269	77.3696	TRUE	1.44255	FALSE	0.444481	FALSE	0.607619	Nitab4.5_0007284g0050.1
Nitab4.5_0003991g0010	5.10031	7.3542	2.69888	2.14826	1.44355	1.21887	2.14511	2.11158	1.5404	1.76568	2.76193	2.4762	TRUE	1.60272	FALSE	-0.168186	FALSE	0.337418	Nitab4.5_0003991g0010.1 Arfaptin homology (AH) domain/BAR domain
Nitab4.5_0001617g0080	26.7421	18.2643	20.0783	13.1935	17.821	27.2568	3.89082	10.8219	8.75533	16.7024	14.4484	13.2552	TRUE	1.8027	TRUE	1.38954	FALSE	1.0069	#N/A
Nitab4.5_0005285g0010	2.14403	3.33824	0.186363	0.014584	0.115042	0.053017	0.013874	0.042588	0.130205	0.227761	0.080009	0.028716	TRUE	5.06826	FALSE	0.179884	FALSE	0.992379	Nitab4.5_0005285g0010.1 Bulb-type lectin domain, S-locus glycoprotein, Protein kinase domain, Protein kinase-like domain, Serine-threonine/tyrosine-protein kinase catalytic domain, Serine/threonine-protein kinase, active site, Protein kinase, ATP binding site, Serine/threonine- / dual specificity protein kinase, catalytic domain, Concanavalin A-like lectin/glucanase, subgroup
Nitab4.5_0000718g0110	3.75149	5.10868	4.4319	3.23238	0.865639	0.186074	0.372987	0.777111	0.293052	0.915256	0.814666	1.01732	TRUE	3.51518	FALSE	1.67398	FALSE	0.980955	Nitab4.5_0000718g0110.1 F-box domain
Nitab4.5_0000022g0300	68.9709	87.1834	23.084	9.05783	6.87221	10.9031	13.7367	18.89	7.84695	18.7037	17.4078	18.4854	TRUE	2.30377	FALSE	-0.538693	FALSE	0.486375	Nitab4.5_0000022g0300.1 Protein kinase domain, Serine/threonine-protein kinase, active site, Protein kinase-like domain, Mitogen-activated protein (MAP) kinase, p38, Mitogen-activated protein (MAP) kinase, conserved site, Serine/threonine- / dual specificity protein kinase, catalytic domain, Protein kinase, ATP binding site
Nitab4.5_0009955g0020	8.16123	8.72626	6.94468	3.54932	1.46206	1.7284	1.81558	2.41114	1.62058	4.25946	4.28024	2.7407	TRUE	2.32901	FALSE	0.303846	FALSE	1.01516	#N/A
Nitab4.5_0001936g0080	5.63244	4.01769	0.784556	2.75671	7.48236	5.30669	12.3767	14.3592	37.1899	10.7255	5.84805	8.55646	TRUE	-2.41399	TRUE	-1.87415	FALSE	-1.1993	Nitab4.5_0001936g0080.1 Like-Sm (LSM) domain, Mechanosensitive ion channel MscS
Nitab4.5_0008656g0020	3.68289	3.67588	0.475547	2.8263	2.52656	6.12039	14.406	9.51085	18.6703	4.43954	2.47327	4.58836	TRUE	-2.25686	TRUE	-1.79997	TRUE	-1.76766	Nitab4.5_0008656g0020.1
Nitab4.5_0004108g0020	24.8244	14.1394	9.67738	24.4652	20.669	87.739	72.5012	66.4391	141.158	42.6839	43.4087	44.5862	TRUE	-2.23967	FALSE	-1.00302	FALSE	-0.97505	Nitab4.5_0004108g0020.1 Aquaporin-like, Major intrinsic protein, Major intrinsic protein, conserved site
Nitab4.5_0009017g0020	19.9351	22.2002	16.5814	19.968	14.4132	16.1164	12.6908	10.9761	12.8473	14.8791	15.9643	15.5605	TRUE	1.00662	FALSE	0.575068	FALSE	0.436329	Nitab4.5_0009017g0020.1 Prephenate dehydratase, conserved site, Prephenate dehydratase
Nitab4.5_0004661g0080	9.49588	8.92967	15.9264	8.50135	10.4609	10.4761	5.23596	5.76297	4.19022	9.89538	7.39846	7.6826	TRUE	1.61507	FALSE	1.03934	FALSE	0.791838	Nitab4.5_0004661g0080.1 Zinc finger, RING-CH-type, Zinc finger, RING/FYVE/PHD-type, Protein of unknown function DUF3675
Nitab4.5_0000273g0150	0.205934	1.77854	2.17566	0.049293	0	0	0	0	0	0.20047	0.182392	0	TRUE	7.96107	FALSE	1.87328	FALSE	4.29255	Nitab4.5_0000273g0150.1 EF-hand domain pair
Nitab4.5_0004478g0010	6.73499	5.07428	2.40424	2.83516	2.31482	2.85181	2.22475	2.65533	1.82866	3.17906	3.02913	2.63317	TRUE	1.29152	FALSE	0.336093	FALSE	0.468963	Nitab4.5_0004478g0010.1 Pentatricopeptide repeat, Smr protein/MutS2 C-terminal, Tetratricopeptide-like helical
Nitab4.5_0000370g0010	7.50007	5.61507	2.85632	8.33256	7.96481	12.1712	12.7452	9.89684	17.0236	8.0709	8.77759	7.18852	TRUE	-1.05396	FALSE	-0.372936	FALSE	-0.614725	Nitab4.5_0000370g0010.1 Serine/threonine-protein kinase, active site, Protein kinase-like domain, Serine/threonine- / dual specificity protein kinase, catalytic domain, Protein kinase domain, Leucine-rich repeat-containing N-terminal, type 2, Protein kinase, ATP binding site, Concanavalin A-like lectin/glucanase, subgroup
Nitab4.5_0000754g0290	5.89332	5.94451	6.12627	6.01534	6.28034	7.30669	2.954	3.38216	3.40234	5.2105	5.42759	6.46333	TRUE	1.23758	TRUE	1.10518	FALSE	0.90008	Nitab4.5_0000754g0290.1 Translin, N-terminal, Translin, Translin, C-terminal
Nitab4.5_0005908g0010	2.64268	2.73696	1.05616	0.121708	0	0.065196	0	0	0	0	0.111653	0.368876	TRUE	10.2304	FALSE	5.03057	FALSE	6.4159	#N/A
Nitab4.5_0007913g0020	2.60482	3.83921	0.860191	3.05713	2.55105	4.01838	7.14981	6.45864	8.48658	2.84165	4.5675	4.21801	TRUE	-1.38589	TRUE	-1.10026	FALSE	-0.831656	Nitab4.5_0007913g0020.1 Transcription factor, TCP, Transcription factor TCP subgroup
Nitab4.5_0001562g0060	2.25633	4.49427	0.61135	0	0.058491	0	0.114387	0.058841	0.067095	0.104326	0.003756	0.206869	TRUE	5.05217	FALSE	-1.77154	FALSE	0.503226	Nitab4.5_0001562g0060.1 Zinc finger, RING-type, Zinc finger, RING/FYVE/PHD-type
Nitab4.5_0008280g0010	57.6343	67.7901	36.5753	44.0451	22.1165	16.8134	23.9199	26.9036	18.987	31.1527	37.0906	35.2896	TRUE	1.47257	FALSE	0.35756	FALSE	0.638841	Nitab4.5_0008280g0010.1 Protein of unknown function DUF829, TMEM53
Nitab4.5_0000704g0030	74.9394	81.3407	44.6182	100.103	81.2739	80.8695	194.392	137.482	209.168	96.7036	97.0812	103.046	TRUE	-1.14679	FALSE	-0.925106	FALSE	-0.766449	Nitab4.5_0000704g0030.1 Pyrophosphate-energised proton pump
Nitab4.5_0001237g0010	12.1923	18.6285	2.76592	0	0.268652	0.654596	1.33828	0.297763	0.664377	1.15438	1.01725	1.12928	TRUE	3.98316	FALSE	-1.29728	FALSE	0.594945	Nitab4.5_0001237g0010.1 GNAT domain, Acyl-CoA N-acyltransferase
Nitab4.5_0005407g0020	0.262437	0.498439	0.590955	1.26203	0.463119	0.705013	3.68178	2.23391	1.96507	0.638328	0.69267	0.850985	TRUE	-2.17264	TRUE	-1.60318	TRUE	-1.77421	Nitab4.5_0005407g0020.1 Peptidase S28
Nitab4.5_0000308g0020	2.75191	3.99403	7.73614	3.43329	2.90022	2.51235	1.43251	1.70029	0.839006	2.0658	2.07355	0.989641	TRUE	2.32432	FALSE	1.22971	FALSE	0.420979	Nitab4.5_0000308g0020.1 Mitochodrial transcription termination factor-related
Nitab4.5_0004163g0010	6.93418	8.00867	6.90225	4.76547	4.68002	2.42968	1.79896	2.5772	1.35004	3.58062	3.26041	3.01693	TRUE	2.24783	FALSE	1.15538	FALSE	0.847705	Nitab4.5_0004163g0010.1 Terpene synthase, N-terminal domain, Terpene synthase, metal-binding domain, Terpenoid synthase, Terpenoid cyclases/protein prenyltransferase alpha-alpha toroid
Nitab4.5_0001870g0010	15.3347	14.2715	10.4632	10.4691	8.32753	15.0439	6.54108	7.3977	5.58416	11.8976	12.8426	8.77881	TRUE	1.32446	FALSE	0.860781	FALSE	0.853317	Nitab4.5_0001870g0010.1 Basic-leucine zipper domain
Nitab4.5_0001361g0010	0.843339	0.172679	0.356918	0	0	0	0	0	0	0.288226	0.076006	0	TRUE	7.53527	FALSE	0	TRUE	5.48666	Nitab4.5_0001361g0010.1 AP2/ERF domain, DNA-binding domain
Nitab4.5_0009215g0020	1.39713	0.674197	0.980657	0	0	0	0	0	0	0	0	0	TRUE	7.57254	FALSE	0	FALSE	0	#N/A
Nitab4.5_0001428g0140	18.5938	14.1551	13.4501	7.26068	14.8719	15.2946	5.211	7.92199	7.0469	15.386	9.3336	10.1064	TRUE	1.51935	FALSE	0.985096	FALSE	0.879932	Nitab4.5_0001428g0140.1 Basic-leucine zipper domain
Nitab4.5_0001160g0210	7.13712	5.11289	12.8024	5.03685	5.55454	8.35448	3.18898	4.01767	4.52439	6.00819	6.34533	5.6276	TRUE	1.58028	FALSE	0.782033	FALSE	0.709488	Nitab4.5_0001160g0210.1 Mitochondrial inner membrane translocase subunit Tim17/Tim22/Tim23/peroxisomal protein PMP24
Nitab4.5_0000030g0370	15.4686	16.1387	4.03589	12.9503	16.8863	18.9884	33.8656	20.0423	49.1713	17.2505	15.3879	16.9579	TRUE	-1.31993	FALSE	-0.949827	FALSE	-0.933895	Nitab4.5_0000030g0370.1
Nitab4.5_0000231g0180	0.606613	1.34476	0.552593	0	0	0	0	0.028747	0	0	0	0	TRUE	6.28896	FALSE	-2.57684	FALSE	-2.57684	Nitab4.5_0000231g0180.1
Nitab4.5_0008568g0060	10.7382	9.58669	7.49716	7.3501	4.33249	3.60653	1.3303	2.60285	1.837	4.01489	3.1379	3.97118	TRUE	2.56075	FALSE	1.50847	FALSE	1.023	#N/A
Nitab4.5_0000006g0480	3.87519	5.29288	0.951803	0.703897	1.09688	1.05323	0.817025	0.924021	0.449376	1.2671	1.09211	1.10265	TRUE	2.33523	FALSE	0.446437	FALSE	0.717768	Nitab4.5_0000006g0480.1 Aspartic peptidase, Aspartic peptidase domain, Aspartic peptidase, active site
Nitab4.5_0000626g0060	11.1977	17.3308	10.1016	1.69918	1.57957	2.18102	2.87529	0.652334	1.17227	3.98067	5.44502	1.31002	TRUE	3.30751	FALSE	0.289636	FALSE	1.24999	Nitab4.5_0000626g0060.1
Nitab4.5_0001809g0010	5.72375	5.87296	5.30118	4.44206	5.55081	7.66807	2.44275	2.97405	3.48853	4.47794	4.60202	3.56194	TRUE	1.27458	TRUE	1.08372	FALSE	0.603878	Nitab4.5_0001809g0010.1 Protein kinase domain, Protein kinase-like domain, Serine/threonine-protein kinase, active site, Serine/threonine- / dual specificity protein kinase, catalytic domain
Nitab4.5_0001560g0050	15.6123	16.2059	6.49806	26.8375	20.3575	12.5946	30.7128	34.5253	35.0517	20.1594	17.2663	18.6157	TRUE	-1.15899	FALSE	-0.617824	FALSE	-0.748465	Nitab4.5_0001560g0050.1 Protein kinase domain, Serine/threonine- / dual specificity protein kinase, catalytic domain, Protein kinase-like domain, Serine/threonine-protein kinase, active site
Nitab4.5_0001648g0030	17.2635	19.6989	15.3351	1.76739	1.16058	0.861157	3.8576	1.12217	1.80968	1.90375	2.50533	3.40884	TRUE	3.25014	FALSE	-0.730175	FALSE	0.273822	Nitab4.5_0001648g0030.1 Protein of unknown function DUF4228, plant
Nitab4.5_0009058g0010	68.3471	41.7382	31.4566	10.9641	10.4631	14.6882	9.72996	15.8651	6.43315	31.1575	24.2749	22.3119	TRUE	2.37739	FALSE	0.229768	FALSE	1.33553	Nitab4.5_0009058g0010.1 Alpha/beta hydrolase fold-3
Nitab4.5_0004330g0030	136.032	168.226	110.698	16.238	23.0802	18.2495	23.366	24.3478	15.9693	34.4478	37.8631	59.4154	TRUE	2.99183	FALSE	-0.0546132	FALSE	1.11599	Nitab4.5_0004330g0030.1 Non-haem dioxygenase N-terminal domain, Oxoglutarate/iron-dependent dioxygenase, Isopenicillin N synthase-like
Nitab4.5_0002137g0020	21.5337	23.5764	12.0892	19.3828	14.398	11.3001	9.4939	9.04196	8.39246	15.8249	14.7769	12.6091	TRUE	1.34193	FALSE	0.854023	FALSE	0.762931	Nitab4.5_0002137g0020.1 PDZ domain, Peptidase M50
Nitab4.5_0000993g0120	21.0722	30.9109	19.3363	22.5875	14.6702	8.96188	10.7228	13.562	7.44871	19.1779	21.3423	19.1499	TRUE	1.45419	FALSE	0.645772	FALSE	0.972628	Nitab4.5_0000993g0120.1 YABBY protein, High mobility group box domain
Nitab4.5_0001863g0220	24.4678	16.7615	10.162	0.275329	0.922659	0.522519	2.30834	1.29591	0.238433	0.867922	1.39532	3.70698	TRUE	3.90917	FALSE	-1.10743	FALSE	0.651645	Nitab4.5_0001863g0220.1
Nitab4.5_0001599g0100	6.27036	7.06866	6.98683	6.31083	7.78649	4.76724	3.03802	3.31815	3.43068	5.9073	5.67962	5.22708	TRUE	1.41763	TRUE	1.07024	FALSE	0.869715	Nitab4.5_0001599g0100.1 Endonuclease/exonuclease/phosphatase
Nitab4.5_0000038g0040	23.914	25.6413	51.3879	46.72	50.9023	20.3709	4.68433	14.9205	5.634	23.8322	31.6054	24.7233	TRUE	2.45629	TRUE	2.3276	TRUE	1.71727	Nitab4.5_0000038g0040.1
Nitab4.5_0002344g0080	34.8608	28.1788	26.7144	2.60624	5.73506	5.68696	2.94069	5.55863	7.59499	9.2039	5.5351	5.6417	TRUE	2.83392	FALSE	-0.0757939	FALSE	0.459456	Nitab4.5_0002344g0080.1 C2 domain
Nitab4.5_0011072g0030	6.33106	7.3507	4.04133	5.29772	5.93607	4.58102	2.79959	3.27927	3.99062	4.51837	4.12209	3.80965	TRUE	1.10187	FALSE	0.774605	FALSE	0.406477	#N/A
Nitab4.5_0000453g0130	3.64666	6.14583	2.70919	0.339272	0.437053	0.508158	0.382085	0.92861	0.621657	0.652369	0.986507	0.99314	TRUE	2.944	FALSE	-0.49603	FALSE	0.515715	Nitab4.5_0000453g0130.1 Serine/threonine- / dual specificity protein kinase, catalytic domain, Protein kinase-like domain, Protein kinase domain, Protein kinase, ATP binding site
Nitab4.5_0007348g0010	51.0972	57.3163	12.9928	30.9304	5.05582	3.86498	1.6199	2.3057	0.446702	6.73175	12.6901	9.98213	TRUE	4.90745	TRUE	3.26593	FALSE	2.77416	Nitab4.5_0007348g0010.1 Glycoside hydrolase, family 14, Glycoside hydrolase, superfamily, Glycoside hydrolase, family 14B, plant, Glycoside hydrolase, catalytic domain, Glycoside hydrolase, family 14, conserved site
Nitab4.5_0000162g0040	100.488	116.677	81.5173	130.562	114.034	68.8035	41.0014	61.9993	47.156	86.1916	77.8945	72.3805	TRUE	1.29716	TRUE	1.17997	FALSE	0.736015	Nitab4.5_0000162g0040.1 Rossmann-like alpha/beta/alpha sandwich fold, DNA photolyase, N-terminal
Nitab4.5_0006785g0030	13.2855	13.9811	8.15029	13.5658	11.4517	7.50006	3.35815	5.31307	6.22481	9.09384	8.70175	7.93325	TRUE	1.53896	TRUE	1.26171	FALSE	0.88983	Nitab4.5_0006785g0030.1 tRNA (guanine-N-7) methyltransferase
Nitab4.5_0000646g0130	0.983601	0.968909	0.235957	0.260577	1.28334	1.2654	4.19477	1.48482	4.27166	0.509653	0.858725	1.21761	TRUE	-1.94951	TRUE	-1.70476	TRUE	-1.83088	Nitab4.5_0000646g0130.1 CYTH-like domain, Uridine kinase-like protein, P-loop containing nucleoside triphosphate hydrolase, Phosphoribulokinase/uridine kinase, Uridine kinase
Nitab4.5_0001608g0020	13.3697	17.7348	3.96544	6.67455	4.83259	6.06156	4.3356	4.80436	3.27176	6.17984	4.15498	3.4025	TRUE	1.65981	FALSE	0.582548	FALSE	0.21965	Nitab4.5_0001608g0020.1 PMR5 N-terminal domain, PC-Esterase
Nitab4.5_0008002g0050	26.0999	28.1188	22.8814	33.3118	26.0173	14.741	10.2928	13.7654	9.54427	26.8764	18.3319	18.6557	TRUE	1.51315	TRUE	1.25453	FALSE	1.00269	#N/A
Nitab4.5_0005614g0010	5.40728	5.69965	1.94982	5.31439	3.80755	6.60312	14.3353	7.40409	14.3094	5.85932	6.34596	6.30805	TRUE	-1.22923	TRUE	-1.09536	FALSE	-0.857798	Nitab4.5_0005614g0010.1 General substrate transporter, Sugar/inositol transporter, Major facilitator superfamily domain, Sugar transporter, conserved site, Major facilitator superfamily domain, general substrate transporter
Nitab4.5_0000082g0460	135.347	154.954	289.515	178.335	183.848	117.106	81.1718	101.853	66.0153	162.331	139.661	141.18	TRUE	1.68775	FALSE	1.04966	FALSE	0.902895	Nitab4.5_0000082g0460.1 Mitochondrial carrier domain, Mitochondrial substrate/solute carrier
Nitab4.5_0002211g0050	0.292337	1.29373	1.10142	4.07212	1.19517	1.08028	15.6407	6.50223	4.03716	2.39523	2.06625	2.98501	TRUE	-2.90166	TRUE	-1.94305	FALSE	-1.75289	Nitab4.5_0002211g0050.1 AP2/ERF domain, DNA-binding domain
Nitab4.5_0009495g0020	246.199	294.146	110.483	35.1916	59.695	51.7264	42.4882	48.9982	79.3537	65.1059	45.0253	67.2112	TRUE	2.18333	FALSE	-0.0881825	FALSE	0.172548	Nitab4.5_0009495g0020.1 Barwin, Barwin-like endoglucanase, RlpA-like double-psi beta-barrel domain
Nitab4.5_0003305g0020	12.0838	16.6117	20.0803	15.5563	18.116	18.7934	2.87554	7.03505	2.54823	16.0638	16.5339	12.8585	TRUE	2.34917	TRUE	2.13744	TRUE	1.9177	#N/A
Nitab4.5_0003583g0030	12.704	6.98111	9.49647	5.58448	12.1144	10.0696	1.49124	3.22995	1.64328	13.3176	6.68503	6.77486	TRUE	2.52368	TRUE	2.20505	TRUE	2.14259	Nitab4.5_0003583g0030.1 Ninja
Nitab4.5_0000624g0120	26.9417	25.896	18.5164	23.1001	23.122	14.1608	10.7936	14.8475	16.2685	21.2658	17.4025	17.1962	TRUE	1.07746	FALSE	0.660317	FALSE	0.513575	Nitab4.5_0000624g0120.1 CBS domain, Phox/Bem1p
Nitab4.5_0000040g0310	41.0416	48.954	53.9927	49.3325	38.2162	23.0547	21.0078	28.2803	25.4057	35.9626	32.6013	32.3232	TRUE	1.33693	FALSE	0.691713	FALSE	0.520674	Nitab4.5_0000040g0310.1 Aldo/keto reductase, conserved site, Aldo/keto reductase subgroup, NADP-dependent oxidoreductase domain, Aldo/keto reductase
Nitab4.5_0007585g0030	3.47544	2.13117	1.43344	6.22946	5.14037	7.55307	8.82454	19.1362	9.40296	8.15722	8.45864	7.70682	TRUE	-2.17285	FALSE	-0.913958	FALSE	-0.554837	Nitab4.5_0007585g0030.1 Serine/threonine- / dual specificity protein kinase, catalytic domain, Protein kinase-like domain, Serine/threonine-protein kinase, active site, Protein kinase domain, NAF/FISL domain, NAF domain, Calcium/calmodulin-dependent/calcium-dependent protein kinase, Protein kinase, ATP binding site
Nitab4.5_0002819g0010	15.7025	16.4262	16.583	9.58316	9.22266	6.23742	5.78636	7.72103	4.05427	12.5087	9.76031	8.69225	TRUE	1.81016	FALSE	0.606559	FALSE	0.881217	Nitab4.5_0002819g0010.1 Short-chain dehydrogenase/reductase SDR, NAD(P)-binding domain, Glucose/ribitol dehydrogenase
Nitab4.5_0001933g0080	10.3324	24.5928	3.43576	2.34719	1.32739	1.11968	2.06994	1.89762	2.32137	1.60156	1.66615	3.01889	TRUE	2.77118	FALSE	-0.267098	FALSE	0.091806	Nitab4.5_0001933g0080.1 Glycoside hydrolase, family 32, Concanavalin A-like lectin/glucanases superfamily, Glycosyl hydrolase, five-bladed beta-propellor domain, Glycosyl hydrolase family 32, C-terminal, Glycosyl hydrolase family 32, N-terminal
Nitab4.5_0000110g0080	20.6133	23.7285	32.0229	22.0624	29.4506	16.5978	8.18736	13.7298	12.48	22.2574	16.0493	16.4458	TRUE	1.57849	TRUE	1.1137	FALSE	0.764404	Nitab4.5_0000110g0080.1 Endonuclease/exonuclease/phosphatase, Inositol polyphosphate-related phosphatase
Nitab4.5_0003950g0010	31.886	43.8885	39.7857	39.1652	31.0539	19.2993	14.2987	16.5518	13.8853	25.611	30.4975	26.2118	TRUE	1.73074	FALSE	1.11897	FALSE	0.958082	Nitab4.5_0003950g0010.1 Aldo/keto reductase subgroup, NADP-dependent oxidoreductase domain, Aldo/keto reductase, conserved site, Aldo/keto reductase
Nitab4.5_0003328g0020	48.1125	56.5494	40.4788	88.3697	87.3668	134.695	145.277	151.956	163.343	103.265	98.1343	111.34	TRUE	-1.34531	FALSE	-0.48229	FALSE	-0.467008	Nitab4.5_0003328g0020.1 FAS1 domain
Nitab4.5_0000136g0240	0.692079	0.759913	0.061068	1.51957	1.20355	2.01511	3.68261	1.82031	3.02952	1.44386	1.37625	1.87	TRUE	-2.32356	FALSE	-0.75405	FALSE	-0.767391	Nitab4.5_0000136g0240.1 AAA+ ATPase domain, AAA-type ATPase, N-terminal domain, ATPase, AAA-type, core, ATPase, AAA-type, conserved site, P-loop containing nucleoside triphosphate hydrolase
Nitab4.5_0006947g0030	6.14975	6.03798	3.01354	7.2116	6.97772	14.4874	17.3032	15.5549	19.1749	9.78092	11.75	9.54164	TRUE	-1.51248	FALSE	-0.782604	FALSE	-0.650129	Nitab4.5_0006947g0030.1 START domain, START-like domain
Nitab4.5_0003617g0020	6.18316	5.85198	9.37847	3.01849	4.82729	3.44745	2.18835	1.71342	1.30647	4.28489	2.80137	2.73594	TRUE	2.45371	FALSE	1.21039	FALSE	0.987009	Nitab4.5_0003617g0020.1 Seed maturation protein
Nitab4.5_0002161g0050	30.5013	27.5574	49.3882	31.9199	32.2041	15.009	5.25218	10.5799	3.89672	25.7048	24.311	22.6431	TRUE	2.86532	TRUE	2.10155	FALSE	1.93305	Nitab4.5_0002161g0050.1 Oxoglutarate/iron-dependent dioxygenase, Non-haem dioxygenase N-terminal domain, Isopenicillin N synthase-like
Nitab4.5_0024858g0010	4.99144	11.0197	6.18293	0.224459	0.144338	0.245403	0.374129	0	0	0.536387	0.132953	0.223858	TRUE	6.06142	FALSE	0.81212	FALSE	1.27658	#N/A
Nitab4.5_0000184g0280	45.0945	55.6988	11.8027	4.31156	9.62271	7.61344	2.28303	5.63826	2.99301	10.757	11.6484	8.73722	TRUE	3.51312	FALSE	1.06712	FALSE	1.57686	Nitab4.5_0000184g0280.1 DNA-binding WRKY
Nitab4.5_0000958g0010	0.178703	0.086788	0.477164	0	0	0	0	0	0	0	0	0	TRUE	6.80244	FALSE	0	FALSE	0	Nitab4.5_0000958g0010.1 Homeodomain-like, SANT/Myb domain, Myb domain
Nitab4.5_0017067g0010	32.965	24.0931	11.8244	5.28386	3.16074	3.8352	4.52588	6.67575	5.729	7.77838	6.5591	5.32312	TRUE	2.24617	FALSE	-0.358296	FALSE	0.302562	Nitab4.5_0017067g0010.1 Development/cell death domain
Nitab4.5_0004396g0010	43.971	39.9113	114.079	53.0879	46.545	38.4188	26.2296	32.0935	18.4089	42.355	49.4715	40.3609	TRUE	1.88241	FALSE	0.938429	FALSE	0.847393	Nitab4.5_0004396g0010.1 SWIB/MDM2 domain, SWIB domain
Nitab4.5_0001297g0050	66.7491	57.7889	43.1964	38.9847	54.1048	43.233	9.27935	27.1327	19.7643	33.2988	28.5101	27.4396	TRUE	1.87436	TRUE	1.38699	FALSE	0.754462	Nitab4.5_0001297g0050.1 Major intrinsic protein, conserved site, Aquaporin-like, Major intrinsic protein
Nitab4.5_0000278g0130	5.85966	5.17824	2.55807	2.13185	2.58047	2.0184	0.812917	1.23573	2.24329	1.92788	1.53314	1.30073	TRUE	1.93876	FALSE	0.795392	FALSE	0.274464	Nitab4.5_0000278g0130.1 Amino acid transporter, transmembrane
Nitab4.5_0000872g0040	6.01164	5.79581	2.81872	3.71364	3.63797	2.47419	2.12793	2.30528	3.76494	3.76648	4.17694	3.24639	TRUE	1.10788	FALSE	0.40694	FALSE	0.560799	Nitab4.5_0000872g0040.1 GIGANTEA
Nitab4.5_0007535g0020	21.754	20.3973	11.9077	6.0143	2.68941	4.08956	4.13002	5.09301	3.16176	8.75606	5.0449	3.56622	TRUE	2.37108	FALSE	0.128492	FALSE	0.557902	#N/A
Nitab4.5_0002882g0050	2.98409	5.86861	4.92633	0	0	0	0	0	0	0	0	0.1261	TRUE	10.419	FALSE	0	FALSE	3.45736	Nitab4.5_0002882g0050.1 Zinc finger, C2H2, Zinc finger, C2H2-like, Zinc finger C2H2-type/integrase DNA-binding domain
Nitab4.5_0000232g0150	3.88461	9.33545	6.14654	15.6957	11.9387	46.0107	30.1492	38.3966	37.2298	17.1551	18.9158	17.3413	TRUE	-2.09704	FALSE	-0.47652	FALSE	-0.897064	#N/A
Nitab4.5_0008779g0020	241.574	296.527	388.26	319.229	303.807	156.755	115.001	156.332	130.839	254.197	250.848	220.939	TRUE	1.62628	FALSE	1.08127	FALSE	0.93505	#N/A
Nitab4.5_0006022g0010	47.8204	55.6366	22.2883	31.2621	9.34116	5.60304	3.98052	7.42761	3.61857	6.4417	5.93723	4.23855	TRUE	3.27209	FALSE	1.73046	FALSE	0.209779	#N/A
Nitab4.5_0003076g0060	91.5349	74.6578	54.2698	25.5336	22.8964	26.9491	37.0229	18.6096	22.3411	34.1574	28.6488	27.5624	TRUE	1.77988	FALSE	0.0418324	FALSE	0.293642	Nitab4.5_0003076g0060.1 AP2/ERF domain, DNA-binding domain
Nitab4.5_0000445g0060	11.6776	13.1502	7.14419	24.7196	41.5535	40.8752	53.4685	40.4204	83.5748	41.3248	43.3373	52.822	TRUE	-2.16958	FALSE	-0.598848	FALSE	-0.250418	Nitab4.5_0000445g0060.1 GroES (chaperonin 10)-like, Alcohol dehydrogenase superfamily, zinc-type, NAD(P)-binding domain, Alcohol dehydrogenase, C-terminal, Alcohol dehydrogenase GroES-like, Alcohol dehydrogenase, zinc-type, conserved site
Nitab4.5_0000164g0180	27.5334	29.213	17.3633	0.469485	3.36571	2.00155	4.87044	0.353794	1.91375	4.3033	2.66802	3.79837	TRUE	3.6363	FALSE	-0.184005	FALSE	0.67169	Nitab4.5_0000164g0180.1 Zinc finger, C2H2, Zinc finger C2H2-type/integrase DNA-binding domain, Zinc finger, C2H2-like
Nitab4.5_0006769g0070	8.95455	12.2358	8.10601	11.9949	15.8533	17.5297	27.9194	20.2906	30.3159	13.1259	13.8298	17.0988	TRUE	-1.09551	FALSE	-0.683569	FALSE	-0.734817	Nitab4.5_0006769g0070.1 Protein kinase, ATP binding site, Protein kinase-like domain, Protein kinase domain, Serine/threonine-protein kinase, active site, Serine/threonine- / dual specificity protein kinase, catalytic domain
Nitab4.5_0006355g0030	9.85755	12.1243	4.88417	18.4761	37.2944	53.9756	38.2328	37.2875	87.9601	62.073	61.3275	61.152	TRUE	-2.32261	FALSE	-0.454096	FALSE	0.307189	Nitab4.5_0006355g0030.1 F-box domain, Phloem protein 2-like
Nitab4.5_0001615g0070	3.81647	5.38657	3.70077	8.42687	6.74224	5.39781	17.9983	10.768	14.0796	6.01708	6.76366	7.41994	TRUE	-1.40902	FALSE	-0.941473	FALSE	-0.997639	Nitab4.5_0001615g0070.1 Domain of unknown function DUF4378, Protein of unknown function DUF3741
Nitab4.5_0000867g0080	10.4059	11.4305	12.9359	11.5104	10.8986	6.21001	4.05686	6.64394	4.17412	9.99443	7.61018	7.48754	TRUE	1.5963	FALSE	1.0557	FALSE	0.829042	#N/A
Nitab4.5_0008257g0040	26.3779	26.8602	41.9595	27.9532	33.3454	24.2115	15.8648	19.4568	17.7042	27.3722	20.7637	21.3316	TRUE	1.28202	FALSE	0.802796	FALSE	0.477203	Nitab4.5_0008257g0040.1
Nitab4.5_0003408g0110	19.4069	28.4014	12.5333	5.67921	4.00601	4.26822	5.20057	6.56165	9.09024	5.43234	2.59845	5.98181	TRUE	1.81285	FALSE	-0.452118	FALSE	-0.459188	Nitab4.5_0003408g0110.1 Glycosyl hydrolase, five-bladed beta-propellor domain, Exostosin-like, EXTL2, alpha-1,4-N-acetylhexosaminyltransferase, Sialidases
Nitab4.5_0001076g0020	19.904	19.9603	33.0894	28.4085	32.7097	18.8468	9.96823	12.4637	9.49953	23.0569	16.7483	17.7778	TRUE	1.62927	TRUE	1.43776	FALSE	0.929497	Nitab4.5_0001076g0020.1 Formyl transferase, N-terminal, Formyltetrahydrofolate deformylase
Nitab4.5_0002631g0010	9.18847	11.2981	8.29563	6.65208	5.16298	4.5576	3.55706	4.37189	4.84574	4.93365	8.18648	5.52681	TRUE	1.50359	FALSE	0.479911	FALSE	0.638035	Nitab4.5_0002631g0010.1 F-box domain, Sel1-like, Tetratricopeptide-like helical
Nitab4.5_0006889g0010	2.2934	2.2781	0.876743	1.79996	2.55618	5.83128	6.51298	4.56165	9.48353	4.20696	2.75355	3.90161	TRUE	-1.65539	FALSE	-0.924514	FALSE	-0.798142	Nitab4.5_0006889g0010.1 Glucose/ribitol dehydrogenase, NAD(P)-binding domain, Short-chain dehydrogenase/reductase SDR
Nitab4.5_0000008g0060	1.54097	0.584596	2.26994	0	0	0	0	0	0	0	0	0.100444	TRUE	9.21891	FALSE	0	FALSE	3.45282	Nitab4.5_0000008g0060.1 Thioredoxin-like fold, Glutathione S-transferase, C-terminal-like, Glutathione S-transferase, N-terminal, Glutathione S-transferase, C-terminal
Nitab4.5_0007601g0010	4.8306	6.18041	0.865734	12.3519	8.44869	5.68735	7.83995	16.6288	19.037	8.10856	7.00402	8.72877	TRUE	-1.70344	FALSE	-0.57232	FALSE	-0.759501	Nitab4.5_0007601g0010.1 WD40 repeat, G-protein beta WD-40 repeat, WD40/YVTN repeat-like-containing domain, WD40-repeat-containing domain
Nitab4.5_0006014g0030	47.64	39.0986	23.892	3.91318	6.24294	6.30547	9.316	8.59279	5.24665	8.58512	10.4817	12.5638	TRUE	2.4947	FALSE	-0.417462	FALSE	0.511299	Nitab4.5_0006014g0030.1 Heavy metal-associated domain, HMA
Nitab4.5_0011589g0030	33.2284	40.7637	31.0817	36.7296	28.2401	22.5307	15.1015	25.0844	22.0199	26.6539	27.6647	27.1815	TRUE	1.08803	FALSE	0.610471	FALSE	0.4781	Nitab4.5_0011589g0030.1 Serine/threonine-specific protein phosphatase/bis(5-nucleosyl)-tetraphosphatase, Phosphoesterase domain
Nitab4.5_0006614g0010	149.366	145.458	204.7	153.949	156.744	107.674	74.9523	94.7715	76.4671	130.538	145.999	135.658	TRUE	1.4323	FALSE	0.877406	FALSE	0.822526	Nitab4.5_0006614g0010.1 SOUL haem-binding protein, Regulatory factor, effector binding domain
Nitab4.5_0001505g0030	1.76024	2.14617	0.571264	1.64253	1.95683	3.16888	6.17943	5.00711	4.45275	3.5454	2.36276	2.85275	TRUE	-1.58226	TRUE	-1.13479	FALSE	-0.752282	Nitab4.5_0001505g0030.1 SANT domain, Homeodomain-like, SANT/Myb domain, Myb domain, Myb domain, plants
Nitab4.5_0000461g0110	0.307278	0.167431	0	0	0	0	0	0	0	0	0	0	TRUE	7.70442	FALSE	0	FALSE	0	Nitab4.5_0000461g0110.1 Cation-transporting P-type ATPase, N-terminal, P-type ATPase, transmembrane domain, Cation-transporting P-type ATPase, Cation-transporting P-type ATPase, C-terminal, P-type ATPase, cytoplasmic domain N, P-type ATPase, A domain, HAD-like domain
Nitab4.5_0003364g0070	8.32271	8.42979	3.4416	8.17201	5.05703	11.7996	17.6964	12.4778	21.6084	7.43655	7.38384	6.79918	TRUE	-1.10752	FALSE	-0.955678	TRUE	-1.15319	Nitab4.5_0003364g0070.1 Ternary complex factor MIP1, leucine-zipper, Domain of unknown function DUF547
Nitab4.5_0002388g0010	3.74321	4.12714	0.728637	2.24664	2.05174	1.36337	14.355	6.78756	13.7566	2.228	2.36405	2.74622	TRUE	-1.84514	TRUE	-2.48249	TRUE	-2.14492	Nitab4.5_0002388g0010.1 Peptidase S8, subtilisin-related, Proteinase inhibitor I9, Peptidase S8/S53 domain, Peptidase S8, subtilisin, Ser-active site, Peptidase S8, subtilisin, His-active site
Nitab4.5_0003474g0030	12.3762	11.6186	6.92932	8.67612	10.2463	8.32059	3.77146	5.58121	5.25076	9.74259	10.5159	8.1008	TRUE	1.3576	TRUE	1.01357	TRUE	1.0464	Nitab4.5_0003474g0030.1 HAD-like domain, HAD hydrolase, subfamily IA
Nitab4.5_0000636g0130	6.51009	7.96356	5.88525	3.64002	4.46552	2.22354	2.83794	2.33722	2.7235	3.54712	3.37968	2.42464	TRUE	1.69112	FALSE	0.518339	FALSE	0.333877	Nitab4.5_0000636g0130.1 UDP-glucuronosyl/UDP-glucosyltransferase
Nitab4.5_0000071g0190	2.89027	1.50572	6.28369	3.6862	3.90578	2.08132	1.5673	0.943767	0.878541	1.93497	3.53132	2.34907	TRUE	2.16349	TRUE	1.61105	FALSE	1.25967	Nitab4.5_0000071g0190.1 Manganese/iron superoxide dismutase, C-terminal, Manganese/iron superoxide dismutase, Manganese/iron superoxide dismutase, N-terminal, Manganese/iron superoxide dismutase, binding site
Nitab4.5_0003376g0060	3.07609	1.84249	1.63774	3.81386	2.31182	8.91353	5.92425	8.72537	7.87189	4.75384	5.34538	6.14828	TRUE	-1.49115	FALSE	-0.531128	FALSE	-0.383659	Nitab4.5_0003376g0060.1 Development/cell death domain
Nitab4.5_0000802g0150	65.2635	48.5879	14.3943	7.24656	3.55015	4.68447	9.01715	3.5814	2.24293	4.2651	3.74205	3.83486	TRUE	3.24585	FALSE	0.129393	FALSE	-0.272618	Nitab4.5_0000802g0150.1 Hs1pro-1, C-terminal, Hs1pro-1, N-terminal
Nitab4.5_0001856g0050	1.47835	1.45778	0.770137	1.43801	1.13659	3.27633	6.19947	3.49793	10.7328	1.61385	2.00729	1.63938	TRUE	-2.14331	TRUE	-1.69844	TRUE	-1.82573	Nitab4.5_0001856g0050.1 Calcium/calmodulin-dependent/calcium-dependent protein kinase, Protein kinase domain, Serine/threonine- / dual specificity protein kinase, catalytic domain, NAF domain, NAF/FISL domain, Protein kinase, ATP binding site, Protein kinase-like domain, Serine/threonine-protein kinase, active site
Nitab4.5_0004475g0010	7.86484	6.38523	3.76779	0.384345	1.13626	0.55142	0.046418	0.220468	0.054454	2.1423	0.138158	0.411688	TRUE	5.97715	FALSE	2.74091	FALSE	3.09638	Nitab4.5_0004475g0010.1 Protein of unknown function DUF3475, Protein of unknown function DUF668
Nitab4.5_0000083g0180	26.5824	22.7341	16.762	18.4769	12.8026	19.354	10.3578	13.0685	10.2775	17.5689	14.048	11.6486	TRUE	1.25547	FALSE	0.669695	FALSE	0.440965	Nitab4.5_0000083g0180.1 Protein-tyrosine phosphatase, dual specificity phosphatase, eukaryotic, Protein-tyrosine phosphatase, active site, Protein-tyrosine phosphatase, SIW14-like
Nitab4.5_0009364g0010	1.0549	1.00346	0.097796	2.33499	1.84566	2.65182	1.82429	2.66376	2.41719	1.93128	2.27768	2.04646	TRUE	-1.50324	FALSE	0.0772295	FALSE	-0.0535727	Nitab4.5_0009364g0010.1 Protein kinase-like domain, Protein kinase, ATP binding site, Serine/threonine-protein kinase, active site, Concanavalin A-like lectin/glucanase, subgroup, Serine/threonine- / dual specificity protein kinase, catalytic domain, Serine-threonine/tyrosine-protein kinase catalytic domain, Protein kinase domain, Malectin-like carbohydrate-binding domain
Nitab4.5_0003234g0140	6.57125	5.76273	6.47124	4.96893	4.79731	4.74349	3.02401	3.78884	3.61022	3.70898	3.90735	4.66393	TRUE	1.20952	FALSE	0.581408	FALSE	0.321109	Nitab4.5_0003234g0140.1 DNAJ-containing protein, X-domain, DnaJ domain, DnaJ domain, conserved site
Nitab4.5_0008193g0040	4.91504	6.08596	6.58595	6.12678	5.15574	2.68433	1.46139	2.24179	0.773293	4.45025	4.27009	2.79788	TRUE	2.32425	TRUE	1.7314	FALSE	1.41226	Nitab4.5_0008193g0040.1 UDP-glucuronosyl/UDP-glucosyltransferase
Nitab4.5_0001054g0040	0.434855	0.04788	0	0.200014	0.603515	0.060034	39.0304	12.6156	34.8477	0.145681	0.906271	1.23747	TRUE	-7.34515	TRUE	-6.40968	TRUE	-5.1321	Nitab4.5_0001054g0040.1 Alcohol dehydrogenase GroES-like, GroES (chaperonin 10)-like, Alcohol dehydrogenase superfamily, zinc-type, Alcohol dehydrogenase, C-terminal, NAD(P)-binding domain, Alcohol dehydrogenase, zinc-type, conserved site
Nitab4.5_0002975g0030	2.92738	3.22966	1.58467	1.13693	0.507172	1.01602	0.858945	0.759323	0.708646	1.37348	0.996875	1.35765	TRUE	1.96375	FALSE	0.259872	FALSE	0.744048	Nitab4.5_0002975g0030.1 BTB/POZ fold, BTB/POZ-like, WD40-repeat-containing domain, Potassium channel tetramerisation-type BTB domain, WD40/YVTN repeat-like-containing domain
Nitab4.5_0004616g0040	1.60789	2.01065	5.7732	3.95128	1.80197	1.93147	0.803425	1.27866	0.139839	2.61526	3.98451	3.59997	TRUE	2.56605	TRUE	1.83521	TRUE	2.2116	Nitab4.5_0004616g0040.1 Aspartate/glutamate/uridylate kinase, Uridylate kinase, bacteria
Nitab4.5_0012883g0010	4.66657	10.1505	7.81968	0.132405	0.575738	0.734232	0.27668	0.129582	0	0.588165	0.073444	0.196396	TRUE	5.93146	FALSE	1.72692	FALSE	1.06283	Nitab4.5_0012883g0010.1 Zinc finger, C2H2-like, Zinc finger, C2H2, Zinc finger C2H2-type/integrase DNA-binding domain
Nitab4.5_0000614g0050	14.6275	15.8115	8.17103	20.672	20.1875	21.4254	36.5252	38.0351	40.4505	18.5601	21.9438	23.1293	TRUE	-1.30903	FALSE	-0.779853	FALSE	-0.764916	Nitab4.5_0000614g0050.1 Domain of unknown function DUF23
Nitab4.5_0001172g0110	22.1134	24.3922	17.9321	22.9186	19.544	16.3458	10.9521	12.629	13.5888	16.9856	14.507	13.0168	TRUE	1.11338	FALSE	0.780218	FALSE	0.353814	Nitab4.5_0001172g0110.1 SANT/Myb domain, Myb domain, plants, Homeodomain-like, Myb domain, Zinc finger, CCHC-type
Nitab4.5_0007026g0020	1.59051	0.418788	0.04034	0.253461	0.111082	0.416019	8.52996	2.94505	19.2769	0.513515	0.470967	0.66594	TRUE	-3.72079	TRUE	-5.1244	TRUE	-4.05252	Nitab4.5_0007026g0020.1 Proton-dependent oligopeptide transporter family, Major facilitator superfamily domain, general substrate transporter
Nitab4.5_0000038g0210	26.1334	27.5621	23.2427	30.5558	27.914	17.7805	9.95389	15.6314	13.3868	21.6067	17.6782	20.3967	TRUE	1.31452	TRUE	1.09008	FALSE	0.70273	Nitab4.5_0000038g0210.1 Alpha/beta hydrolase fold-1
Nitab4.5_0000302g0150	0.854304	1.36406	0.036372	1.18983	0.710117	0.545351	3.03589	3.13118	4.56379	0.788948	0.732268	1.09947	TRUE	-2.05691	TRUE	-1.97621	TRUE	-1.91787	Nitab4.5_0000302g0150.1 Isopenicillin N synthase-like, Oxoglutarate/iron-dependent dioxygenase, Non-haem dioxygenase N-terminal domain
Nitab4.5_0000201g0020	2.52811	3.78978	1.51539	2.35855	2.74663	0.928979	0.772768	1.1101	0.97381	2.27283	1.70594	1.72284	TRUE	1.6914	TRUE	1.20215	FALSE	1.06584	Nitab4.5_0000201g0020.1 NUDIX hydrolase, conserved site, NUDIX hydrolase domain, NUDIX hydrolase domain-like
Nitab4.5_0006866g0020	2.57547	4.31002	0.23917	6.8701	6.38702	7.40299	12.8809	28.0907	10.4569	8.44402	12.8079	10.3956	TRUE	-2.76727	FALSE	-1.25017	FALSE	-0.650178	Nitab4.5_0006866g0020.1 O-fucosyltransferase, plant, GDP-fucose protein O-fucosyltransferase
Nitab4.5_0008221g0010	15.9601	16.3001	14.9572	6.12495	6.55806	6.47972	5.83942	9.76019	4.9502	7.5917	10.3032	9.72858	TRUE	1.5214	FALSE	-0.0183936	FALSE	0.487229	Nitab4.5_0008221g0010.1 Optic atrophy 3-like
Nitab4.5_0001924g0060	15.7023	8.0702	2.52973	1.38144	2.12499	1.80812	2.41139	0.956439	2.74806	2.45149	1.38956	1.80647	TRUE	2.28777	FALSE	-0.0684544	FALSE	0.00559058	Nitab4.5_0001924g0060.1 Carotenoid oxygenase
Nitab4.5_0001770g0170	1.37595	1.76685	2.21862	1.13749	1.24019	0.6527	0.206808	0.598084	0.415919	1.01837	1.36102	1.10896	TRUE	2.53573	FALSE	1.43153	FALSE	1.59045	Nitab4.5_0001770g0170.1 Phosphoribulokinase, Phosphoribulokinase/uridine kinase, P-loop containing nucleoside triphosphate hydrolase
Nitab4.5_0001078g0010	14.2617	12.8536	19.891	4.64179	4.59216	2.20799	1.44351	4.25952	1.07688	7.34336	7.1437	6.76637	TRUE	3.17098	FALSE	0.837952	FALSE	1.68535	Nitab4.5_0001078g0010.1 Serine hydrolase FSH
Nitab4.5_0001373g0070	6.83205	5.13214	4.05134	2.9334	2.75389	2.85621	2.92191	3.56532	2.77788	3.58142	3.28176	2.68983	TRUE	1.07089	FALSE	-0.0208189	FALSE	0.124119	Nitab4.5_0001373g0070.1 Leucine-rich repeat, cysteine-containing subtype, F-box domain
Nitab4.5_0001093g0060	57.7835	59.1126	37.902	60.3357	47.5694	28.1578	26.365	31.3164	28.518	41.6642	41.0228	37.0472	TRUE	1.13081	FALSE	0.783263	FALSE	0.558976	Nitab4.5_0001093g0060.1 Regulator of K+ conductance, N-terminal, NAD(P)-binding domain, Cation/H+ exchanger
Nitab4.5_0007605g0020	54.7387	46.5674	19.6888	2.79624	2.87927	3.25655	5.33889	6.15419	1.57423	9.39556	6.62258	9.51005	TRUE	3.37395	FALSE	-0.492991	FALSE	1.00393	Nitab4.5_0007605g0020.1 DNA-binding WRKY
Nitab4.5_0001970g0070	10.0815	7.31055	8.25964	4.36756	5.72096	2.2822	5.45743	2.87359	3.90211	4.20748	6.56062	7.75585	TRUE	1.41375	FALSE	0.150479	FALSE	0.680006	Nitab4.5_0001970g0070.1 ThiC-associated domain, Thiamine biosynthesis protein ThiC
Nitab4.5_0001159g0160	25.5686	26.5672	11.1797	3.08702	3.68931	4.2858	4.75179	8.42838	3.39307	4.42023	4.12728	5.846	TRUE	2.13282	FALSE	-0.517471	FALSE	-0.144893	Nitab4.5_0001159g0160.1 DNA-binding WRKY, Zn-cluster domain
Nitab4.5_0000373g0020	5.80257	6.51352	2.47322	0.715844	0.995233	1.22405	1.17121	0.348437	0.73644	2.22691	1.11602	0.973886	TRUE	2.89857	FALSE	0.47502	FALSE	0.995864	#N/A
Nitab4.5_0001574g0060	4.11383	5.05002	1.6084	8.385	5.6547	7.50801	8.21083	11.8135	9.42753	6.40455	7.6398	8.34003	TRUE	-1.24199	FALSE	-0.358658	FALSE	-0.31541	Nitab4.5_0001574g0060.1 Concanavalin A-like lectin/glucanase, subgroup, Protein kinase, ATP binding site, Leucine-rich repeat, Serine-threonine/tyrosine-protein kinase catalytic domain, Protein kinase domain, Leucine-rich repeat, typical subtype, Serine/threonine- / dual specificity protein kinase, catalytic domain, Protein kinase-like domain, Serine/threonine-protein kinase, active site, Leucine…
Nitab4.5_0000096g0200	19.8159	20.3334	27.3784	27.9984	23.8362	14.9232	12.11	12.7263	12.5551	20.2314	15.8208	19.6026	TRUE	1.26345	FALSE	0.959397	FALSE	0.662395	Nitab4.5_0000096g0200.1 Protein of unknown function DUF1997
Nitab4.5_0000453g0140	3.44935	4.16195	0.726697	3.31383	3.58932	11.9911	10.6015	11.7059	12.909	5.91149	5.4685	3.80277	TRUE	-1.88061	FALSE	-0.846314	FALSE	-1.11733	Nitab4.5_0000453g0140.1 Protein of unknown function DUF617, plant
Nitab4.5_0002926g0010	48.8279	44.3181	9.72363	2.67502	3.99983	4.5003	5.49417	5.42361	9.88144	6.22546	4.67776	6.48473	TRUE	2.49375	FALSE	-0.769012	FALSE	-0.138643	Nitab4.5_0002926g0010.1 Glycoside hydrolase, catalytic domain, Glycoside hydrolase, chitinase active site, Glycoside hydrolase, family 18, catalytic domain, Glycoside hydrolase, superfamily
Nitab4.5_0006116g0040	39.1219	45.2426	26.6205	36.1376	32.6927	25.5905	20.5882	22.714	23.7523	31.0902	32.289	27.4882	TRUE	1.01517	FALSE	0.612535	FALSE	0.5281	Nitab4.5_0006116g0040.1 ATP-NAD kinase, PpnK-type, all-beta, Inorganic polyphosphate/ATP-NAD kinase, predicted, ATP-NAD kinase-like domain, Inorganic polyphosphate/ATP-NAD kinase, domain 1
Nitab4.5_0001571g0040	2.54072	2.97617	0.691792	2.15517	3.22096	4.66832	4.982	4.83479	8.12811	3.0767	3.27717	3.54806	TRUE	-1.30448	FALSE	-0.730981	FALSE	-0.743411	Nitab4.5_0001571g0040.1 DNA-binding WRKY
Nitab4.5_0004436g0040	16.3382	15.3816	1.67209	15.3878	15.6961	15.7905	33.6146	30.1931	47.8529	19.0997	17.748	16.9929	TRUE	-1.59685	TRUE	-1.1274	FALSE	-0.943461	Nitab4.5_0004436g0040.1 Galactose oxidase, beta-propeller, Kelch repeat type 1
Nitab4.5_0000381g0130	167.34	206.949	64.902	44.257	34.6733	35.6094	33.1202	42.1531	33.4583	64.2553	75.1529	63.4661	TRUE	2.21286	FALSE	0.173296	FALSE	0.97725	Nitab4.5_0000381g0130.1 DNA-binding WRKY
Nitab4.5_0000714g0040	5.84971	6.24164	3.2072	2.74699	3.41358	3.53197	2.82497	2.51192	3.20645	3.64204	2.87996	3.6075	TRUE	1.10958	FALSE	0.29018	FALSE	0.343775	Nitab4.5_0000714g0040.1 Protein kinase domain, Protein kinase-like domain, Serine-threonine/tyrosine-protein kinase catalytic domain, Protein kinase, ATP binding site, Serine/threonine-protein kinase, active site, Wall-associated receptor kinase galacturonan-binding domain, Serine/threonine- / dual specificity protein kinase, catalytic domain, Concanavalin A-like lectin/glucanase, subgroup
Nitab4.5_0005596g0060	3.81266	4.51894	2.09604	5.48579	4.62827	8.32051	8.41178	8.98245	10.2004	4.55541	6.20757	5.19541	TRUE	-1.136	FALSE	-0.495441	FALSE	-0.698613	Nitab4.5_0005596g0060.1
Nitab4.5_0002723g0090	16.3315	17.5175	15.9224	14.9808	13.4689	9.50998	9.97006	9.41339	8.93077	12.8103	13.8176	13.1187	TRUE	1.15675	FALSE	0.537897	FALSE	0.570978	Nitab4.5_0002723g0090.1
Nitab4.5_0011699g0010	26.2607	24.2294	7.9978	15.453	14.421	11.1424	7.27825	5.85405	10.9782	14.6481	14.5701	8.28688	TRUE	1.50715	FALSE	0.907075	FALSE	0.748147	#N/A
Nitab4.5_0000563g0210	20.9431	16.68	2.30565	0.744258	1.18149	0.935983	1.1796	1.6765	1.14711	1.23297	0.618117	2.70004	TRUE	3.41062	FALSE	-0.372576	FALSE	0.252556	#N/A
Nitab4.5_0000651g0100	2.4877	2.4538	0.894727	3.85626	2.34848	4.83727	5.8441	6.25873	16.3089	3.34467	4.18778	4.12763	TRUE	-2.0083	FALSE	-1.22907	FALSE	-1.14615	Nitab4.5_0000651g0100.1 Acetamidase/Formamidase
Nitab4.5_0005040g0010	8.20183	7.85632	8.98365	8.74024	6.88977	3.74745	3.30908	3.94218	3.90719	4.56006	4.21503	4.78524	TRUE	1.54161	FALSE	0.925155	FALSE	0.368771	Nitab4.5_0005040g0010.1 START domain, START-like domain
Nitab4.5_0001208g0140	26.4347	29.7163	26.6572	24.6082	20.8817	11.5241	13.7723	15.2933	12.0414	17.5407	22.2141	21.1007	TRUE	1.34999	FALSE	0.589879	FALSE	0.640214	Nitab4.5_0001208g0140.1 Tyrosine transaminase, Pyridoxal phosphate-dependent transferase, Aminotransferase, class I/classII, Pyridoxal phosphate-dependent transferase, major region, subdomain 2, Tyrosine/nicotianamine aminotransferase, Aminotransferases, class-I, pyridoxal-phosphate-binding site, Pyridoxal phosphate-dependent transferase, major region, subdomain 1
Nitab4.5_0004623g0020	3.99514	4.77935	12.9517	3.92962	4.40053	4.15228	2.3831	2.67116	2.32754	4.46102	3.67183	4.46382	TRUE	2.09539	FALSE	0.856219	FALSE	0.8531	Nitab4.5_0004623g0020.1 Mitochodrial transcription termination factor-related
Nitab4.5_0000783g0080	2.47555	1.74387	0.622409	2.29583	3.35695	6.77153	4.96262	4.85852	8.93879	3.94532	3.69131	4.35602	TRUE	-1.72254	FALSE	-0.50009	FALSE	-0.526888	Nitab4.5_0000783g0080.1 Major facilitator superfamily domain, General substrate transporter, Sugar transporter, conserved site, Major facilitator superfamily domain, general substrate transporter, Sugar/inositol transporter
Nitab4.5_0001863g0190	10.6172	9.0139	8.91568	7.6677	6.98434	6.07803	3.19779	4.82478	2.94739	6.58314	6.22227	6.32397	TRUE	1.70196	FALSE	1.01058	FALSE	0.871659	Nitab4.5_0001863g0190.1 TPX2, C-terminal domain
Nitab4.5_0009903g0020	3.63423	3.3699	1.09613	3.10132	2.45804	5.0565	8.22191	5.29216	10.1328	3.33344	3.66519	2.90955	TRUE	-1.32091	TRUE	-1.05923	TRUE	-1.14603	Nitab4.5_0009903g0020.1 NB-ARC, P-loop containing nucleoside triphosphate hydrolase, Disease resistance protein
Nitab4.5_0002602g0040	19.6118	21.0364	23.9594	19.0797	19.9394	14.8187	7.16717	9.99237	8.71135	19.6067	13.8466	15.3651	TRUE	1.70558	FALSE	1.1707	FALSE	1.00381	Nitab4.5_0002602g0040.1 Small GTPase superfamily, Small GTP-binding protein domain, Small GTPase superfamily, Rho type, P-loop containing nucleoside triphosphate hydrolase, Small GTPase superfamily, Ras type, Small GTPase superfamily, Rab type
Nitab4.5_0012771g0010	33.4112	32.9732	27.3108	29.2274	29.0187	17.2741	10.4124	13.2252	20.6352	23.2755	22.0169	23.1117	TRUE	1.43339	FALSE	0.921947	FALSE	0.741701	Nitab4.5_0012771g0010.1 Uncharacterised protein family UPF0497, trans-membrane plant, Uncharacterised protein family UPF0497, trans-membrane plant subgroup
Nitab4.5_0000109g0540	37.2782	30.6645	45.7378	30.8786	31.0775	20.8095	16.5984	21.2689	13.8593	26.2187	27.4792	22.5764	TRUE	1.53184	FALSE	0.782172	FALSE	0.630275	Nitab4.5_0000109g0540.1 K+ potassium transporter
Nitab4.5_0004785g0020	3.71614	7.51253	1.86597	1.21095	0.87886	1.19806	1.31684	0.923182	0.383996	0.998851	1.07793	1.35016	TRUE	2.48022	FALSE	0.377259	FALSE	0.429151	Nitab4.5_0004785g0020.1 ABC transporter, conserved site, ABC transporter-like, ABC transporter A, ABCA, AAA+ ATPase domain, P-loop containing nucleoside triphosphate hydrolase
Nitab4.5_0000150g0030	1.90784	1.9626	0.269181	0.486137	0.323929	0.450578	0.363684	0.339059	0.275889	0.396179	0.550279	0.761128	TRUE	2.22226	FALSE	0.450539	FALSE	0.881708	Nitab4.5_0000150g0030.1 NAD(P)-binding domain, Short-chain dehydrogenase/reductase SDR, Short-chain dehydrogenase/reductase, conserved site, Glucose/ribitol dehydrogenase
Nitab4.5_0000357g0200	6.09659	7.78989	1.62174	0.26782	0.233264	0.682521	0.663821	0.389668	0	0.270057	0.393161	0.718047	TRUE	3.95026	FALSE	0.176348	FALSE	0.399192	Nitab4.5_0000357g0200.1 Zinc finger, RING-type, Zinc finger, RING/FYVE/PHD-type
Nitab4.5_0006849g0020	6.65542	7.9906	3.39967	7.45454	6.8977	9.4903	15.9529	10.3243	17.2084	7.34796	8.26781	8.03009	TRUE	-1.00545	FALSE	-0.761361	FALSE	-0.777229	Nitab4.5_0006849g0020.1 Protein of unknown function DUF2838
Nitab4.5_0000470g0020	3.19257	3.08476	1.81841	3.81476	2.87364	4.76553	5.67215	5.84584	8.69435	3.49217	3.29991	4.58254	TRUE	-1.0244	FALSE	-0.713045	FALSE	-0.720041	Nitab4.5_0000470g0020.1 Armadillo-like helical, Armadillo, Armadillo-type fold, U box domain, Zinc finger, RING/FYVE/PHD-type
Nitab4.5_0000355g0250	0.593816	0.732274	0.158414	0	0	0	0.053765	0	0	0	0	0	TRUE	4.77294	FALSE	-3.42755	FALSE	-3.42755	Nitab4.5_0000355g0250.1 AP2/ERF domain, DNA-binding domain
Nitab4.5_0000732g0170	3.93214	5.59366	1.26711	0.157499	0.049698	0.158299	0.374984	0.109638	0.185682	0.219243	0.164367	0.130609	TRUE	4.16105	FALSE	-0.768014	FALSE	-0.292755	Nitab4.5_0000732g0170.1 Armadillo-type fold, Armadillo-like helical
Nitab4.5_0002465g0030	0.116713	0.161638	0.259472	0.218561	0.331635	0.281735	0	0.022578	0.020326	0.18341	0.457292	0.107585	TRUE	3.65488	TRUE	3.92718	TRUE	3.77693	Nitab4.5_0002465g0030.1 Pentatricopeptide repeat, Tetratricopeptide-like helical
Nitab4.5_0005060g0020	10.2959	10.4086	3.59341	11.0223	18.2539	13.8081	23.9715	21.3662	30.1276	22.1683	13.7707	15.1522	TRUE	-1.40807	FALSE	-0.683526	FALSE	-0.456329	Nitab4.5_0005060g0020.1 Homeodomain-like, SANT/Myb domain, Myb domain
Nitab4.5_0013475g0010	29.1522	32.5261	20.7516	33.9332	26.0627	20.9257	9.10642	15.3913	15.358	23.615	30.1158	20.3029	TRUE	1.35025	TRUE	1.14567	FALSE	0.985736	Nitab4.5_0013475g0010.1 Histone-fold, Transcription factor, NFYB/HAP3 subunit, Transcription factor CBF/NF-Y/archaeal histone, Transcription factor, NFYB/HAP3, conserved site
Nitab4.5_0007566g0010	38.4921	45.786	23.7303	0.473793	0.285809	1.47595	3.41267	2.69581	0.916483	2.47104	0.296577	5.56453	TRUE	4.15936	FALSE	-1.66121	FALSE	0.296159	Nitab4.5_0007566g0010.1 Cytochrome P450, conserved site, Cytochrome P450, Cytochrome P450, E-class, group I
Nitab4.5_0010610g0020	2.05816	2.07494	2.33289	4.18834	6.72352	4.1799	10.2349	6.16332	9.99499	3.67866	2.95684	3.00977	TRUE	-1.64279	FALSE	-0.675472	TRUE	-1.34992	Nitab4.5_0010610g0020.1 Amino acid/polyamine transporter I
Nitab4.5_0002424g0020	16.4184	16.7952	6.2948	17.1937	21.5936	40.4719	73.9426	32.7102	37.1134	31.823	54.1289	43.355	TRUE	-1.65788	FALSE	-0.802968	FALSE	-0.0840414	Nitab4.5_0002424g0020.1
Nitab4.5_0004862g0070	3.0765	3.07673	3.23138	2.05885	2.20316	2.40493	1.75428	1.47589	1.00578	1.94084	3.52514	2.66468	TRUE	1.48534	FALSE	0.731548	FALSE	0.998562	Nitab4.5_0004862g0070.1 Flavin amine oxidase, Amine oxidase
Nitab4.5_0005634g0030	18.0081	19.9452	29.0745	19.4135	20.1402	9.41264	10.1813	13.045	12.5923	15.737	16.8981	17.8161	TRUE	1.34026	FALSE	0.585149	FALSE	0.582579	Nitab4.5_0005634g0030.1 Thioredoxin-like fold, Thioredoxin domain, Thioredoxin, conserved site, Thioredoxin
Nitab4.5_0002764g0020	14.0681	15.4592	20.4084	19.173	16.7306	11.8892	6.8618	10.8478	7.85891	13.8069	11.1773	12.0303	TRUE	1.37109	TRUE	1.01264	FALSE	0.613655	Nitab4.5_0002764g0020.1
Nitab4.5_0004338g0130	42.2446	51.188	111.571	69.4838	51.2442	39.225	22.3757	30.3621	21.629	47.1839	41.8211	45.9412	TRUE	1.96693	FALSE	1.21135	FALSE	0.935598	Nitab4.5_0004338g0130.1
Nitab4.5_0008460g0040	0.150717	0	0.119843	0.473891	0.206191	0.599743	0.86092	0.331683	0.85362	0.201197	0.67587	0.340435	TRUE	-2.49477	FALSE	-0.576594	FALSE	-0.649997	Nitab4.5_0008460g0040.1 SWEET sugar transporter
Nitab4.5_0003404g0020	5.83843	9.90753	1.45807	0.310622	0.394341	0.359302	0.921938	0.489861	0.804497	0.434716	0.402218	0.971413	TRUE	3.10875	FALSE	-0.915511	FALSE	-0.196509	Nitab4.5_0003404g0020.1 Glycosyl hydrolase, five-bladed beta-propellor domain, Glycosyl hydrolase family 32, C-terminal, Glycosyl hydrolase family 32, N-terminal, Glycoside hydrolase, family 32, Concanavalin A-like lectin/glucanases superfamily
Nitab4.5_0000977g0080	14.1469	9.82887	12.231	7.84628	9.90788	4.70348	3.62549	5.60954	4.58974	2.90647	1.53446	4.01866	TRUE	1.74458	FALSE	0.827088	FALSE	-0.618629	Nitab4.5_0000977g0080.1 Aspartic peptidase domain, Aspartic peptidase, active site, Aspartic peptidase
Nitab4.5_0000444g0110	2.40487	2.82981	0.350521	0.185598	0.264773	0.156273	0.612571	0.360885	0.360442	0.27793	0.299229	0.414884	TRUE	2.18478	FALSE	-1.02309	FALSE	-0.349307	Nitab4.5_0000444g0110.1 Epidermal growth factor-like domain, Protein kinase, ATP binding site, Serine/threonine-protein kinase, active site, Protein kinase-like domain, EGF-type aspartate/asparagine hydroxylation site, EGF-like calcium-binding domain, Insulin-like growth factor binding protein, N-terminal, Protein kinase domain, Concanavalin A-like lectin/glucanase, subgroup, EGF-like calcium-bin…
Nitab4.5_0000635g0040	19.5873	31.8702	9.10553	1.12956	1.18288	2.10439	4.09075	3.14969	1.65911	3.04906	1.00225	5.74163	TRUE	2.94286	FALSE	-0.961045	FALSE	0.201665	Nitab4.5_0000635g0040.1 Alpha/beta hydrolase fold-1, Epoxide hydrolase-like
Nitab4.5_0001580g0070	5.57556	3.70429	3.08779	4.43278	3.13928	6.8152	13.2114	10.9053	16.5918	4.44858	4.49496	7.06664	TRUE	-1.41182	TRUE	-1.40945	TRUE	-1.24093	Nitab4.5_0001580g0070.1 Protein kinase domain, Protein kinase-like domain, Protein kinase, C-terminal, Serine/threonine- / dual specificity protein kinase, catalytic domain, Serine/threonine-protein kinase, active site, AGC-kinase, C-terminal, Protein kinase, ATP binding site
Nitab4.5_0007711g0020	4.18646	3.71852	1.81285	4.69	4.38323	10.2336	8.83542	8.18154	8.69476	4.85303	6.30746	6.52248	TRUE	-1.15943	FALSE	-0.349305	FALSE	-0.454435	Nitab4.5_0007711g0020.1 Zinc finger, CCCH-type, RNA recognition motif domain, Nucleotide-binding, alpha-beta plait
Nitab4.5_0004048g0040	0.057472	0.030247	0	0.076612	0.051789	0.411102	0.415357	0.477255	0.588715	0.136016	0.213434	0.232517	TRUE	-3.44282	FALSE	-1.30326	FALSE	-1.21651	Nitab4.5_0004048g0040.1 Glucose/ribitol dehydrogenase, Short-chain dehydrogenase/reductase, conserved site, Short-chain dehydrogenase/reductase SDR, NAD(P)-binding domain
Nitab4.5_0001326g0170	13.9069	15.6134	9.05931	11.8802	12.355	11.3593	5.92467	7.13613	7.58075	8.56197	7.72967	7.19441	TRUE	1.18796	FALSE	0.898503	FALSE	0.279255	Nitab4.5_0001326g0170.1
Nitab4.5_0000272g0160	50.4149	51.7782	32.8575	18.571	21.7073	21.9122	22.1402	28.9258	25.1825	29.437	27.0564	29.0819	TRUE	1.10893	FALSE	-0.19556	FALSE	0.251438	Nitab4.5_0000272g0160.1 Protein kinase, ATP binding site, Serine/threonine-protein kinase, active site, Protein kinase-like domain, Protein kinase domain, Serine-threonine/tyrosine-protein kinase catalytic domain
Nitab4.5_0000608g0060	57.7495	64.3919	74.6916	70.4707	76.9295	51.3903	29.9251	41.7227	34.7428	50.6588	41.3317	49.3517	TRUE	1.27862	TRUE	1.01773	FALSE	0.49495	Nitab4.5_0000608g0060.1
Nitab4.5_0006116g0050	1.4163	1.56319	1.41847	1.51494	1.73773	0.646307	0.340166	0.229736	0.36259	0.605227	0.631411	0.935123	TRUE	2.56153	TRUE	2.1843	FALSE	1.28555	Nitab4.5_0006116g0050.1 Terpenoid synthase, Terpenoid cyclases/protein prenyltransferase alpha-alpha toroid, Terpene synthase, N-terminal domain, Terpene synthase, metal-binding domain
Nitab4.5_0001428g0070	18.5768	14.4104	10.8322	8.68395	17.7268	17.1592	7.36012	8.35987	8.21427	12.3407	10.4544	10.351	TRUE	1.16148	FALSE	0.962079	FALSE	0.559415	Nitab4.5_0001428g0070.1 U box domain, Armadillo-like helical, Armadillo-type fold, Zinc finger, RING/FYVE/PHD-type
Nitab4.5_0006421g0010	2.26857	5.87469	2.74264	0	0.130118	0	0	0	0	0.085008	0	0.130351	TRUE	9.94975	FALSE	3.56856	FALSE	4.35684	Nitab4.5_0006421g0010.1 C2 domain
Nitab4.5_0002818g0060	14.6148	8.81994	7.51079	3.91257	5.97334	4.10513	2.18127	2.4203	4.60059	6.87743	3.70823	4.20743	TRUE	2.06849	FALSE	0.756305	FALSE	0.812602	Nitab4.5_0002818g0060.1 UDP-glucuronosyl/UDP-glucosyltransferase
Nitab4.5_0001401g0110	0.853261	0.869079	0.724329	1.71388	0.966385	0.572533	0.077847	0	0.254186	1.30237	1.08194	0.780473	TRUE	3.20969	TRUE	3.41213	TRUE	3.3324	Nitab4.5_0001401g0110.1
Nitab4.5_0000568g0010	30.3935	30.3632	12.7661	1.35964	2.59926	4.24442	1.87742	1.79317	0.4699	7.22313	4.97452	2.7442	TRUE	4.3126	FALSE	0.99888	FALSE	1.88178	Nitab4.5_0000568g0010.1 EF-Hand 1, calcium-binding site, EF-hand domain, EF-hand domain pair
Nitab4.5_0000464g0020	19.7926	16.0059	19.2661	8.48407	14.9759	4.27603	4.84255	5.78967	5.86345	9.26604	4.66861	7.60997	TRUE	2.11257	FALSE	0.898466	FALSE	0.481867	Nitab4.5_0000464g0020.1 Auxin efflux carrier
Nitab4.5_0002231g0020	7.3049	5.8439	1.31922	0.866381	1.78191	1.6264	0.761119	1.19288	1.33063	2.10593	1.88414	1.06737	TRUE	2.30469	FALSE	0.48861	FALSE	0.723901	Nitab4.5_0002231g0020.1 Aminotransferases, class-I, pyridoxal-phosphate-binding site, Aminotransferase, class I/classII, Pyridoxal phosphate-dependent transferase, major region, subdomain 1, Pyridoxal phosphate-dependent transferase, Pyridoxal phosphate-dependent transferase, major region, subdomain 2
Nitab4.5_0001439g0050	7.77923	7.60912	4.07897	2.17026	1.86777	1.20348	1.83567	1.67113	1.58406	3.07238	2.80771	4.20295	TRUE	2.18445	FALSE	0.158023	FALSE	1.06446	Nitab4.5_0001439g0050.1 Cytochrome P450, Cytochrome P450, E-class, group I, Cytochrome P450, conserved site
Nitab4.5_0006788g0020	3.23049	3.44349	3.90562	3.68612	5.06616	2.50172	0.792898	0.422399	0.5565	2.14204	3.38214	2.88852	TRUE	2.84776	TRUE	2.70256	TRUE	2.23879	#N/A
Nitab4.5_0001774g0030	5.25214	6.39493	1.20947	5.53238	4.813	6.87988	16.5751	9.98934	19.2577	5.85961	5.91916	5.95553	TRUE	-1.65017	TRUE	-1.30148	TRUE	-1.26163	Nitab4.5_0001774g0030.1 Histidine kinase-like ATPase, ATP-binding domain, Signal transduction histidine kinase EnvZ-like, dimerisation/phosphoacceptor domain, CheY-like superfamily, CHASE, Signal transduction response regulator, receiver domain, Signal transduction histidine kinase-related protein, C-terminal, Signal transduction histidine kinase, homodimeric domain, Signal transduction histidine…
Nitab4.5_0000250g0040	3.88659	4.02032	4.03236	2.87653	4.66942	4.43304	1.45295	2.47262	2.21152	3.26751	2.57031	3.21729	TRUE	1.31798	TRUE	1.06909	FALSE	0.65412	Nitab4.5_0000250g0040.1 Protein of unknown function DUF581
Nitab4.5_0000244g0140	9.9191	10.0005	2.88159	10.0905	11.2138	16.8376	25.7564	22.4498	33.7388	11.1036	14.0439	13.4997	TRUE	-1.63577	FALSE	-1.00367	FALSE	-0.981989	Nitab4.5_0000244g0140.1 Chloramphenicol acetyltransferase-like domain, Transferase
Nitab4.5_0016451g0010	33.8408	30.1614	10.1856	17.5198	13.7343	6.26283	9.4163	12.3001	7.17268	14.1423	15.9187	13.8261	TRUE	1.53564	FALSE	0.4904	FALSE	0.667486	Nitab4.5_0016451g0010.1 Pyridoxal phosphate-dependent transferase, major region, subdomain 2, Aminotransferase, class I/classII, Pyridoxal phosphate-dependent transferase, Aminotransferases, class-I, pyridoxal-phosphate-binding site, Pyridoxal phosphate-dependent transferase, major region, subdomain 1
Nitab4.5_0007928g0030	3.8589	4.6583	5.69799	1.53249	2.53159	1.40448	1.76877	2.02902	2.10649	1.905	1.44473	0.879281	TRUE	1.66599	FALSE	0.0202129	FALSE	-0.379225	Nitab4.5_0007928g0030.1 TRAM/LAG1/CLN8 homology domain
Nitab4.5_0012848g0010	10.093	11.472	5.52891	12.608	7.66964	10.0226	41.8824	16.6938	28.579	8.30167	10.6669	12.4667	TRUE	-1.4273	TRUE	-1.42154	TRUE	-1.38328	Nitab4.5_0012848g0010.1 NAD(P)-binding domain, Quinate/shikimate 5-dehydrogenase/glutamyl-tRNA reductase, Dehydroquinase class I, Aldolase-type TIM barrel, Shikimate dehydrogenase, Shikimate dehydrogenase substrate binding, N-terminal, Shikimate, quinate/shikimate dehydrogenase
Nitab4.5_0006421g0020	10.717	15.9393	10.7454	0	0.14738	0.356512	0.312577	0.259163	0.049254	1.5149	0.479809	0.605046	TRUE	6.10137	FALSE	-0.233583	FALSE	2.04804	Nitab4.5_0006421g0020.1 C2 domain
Nitab4.5_0004946g0040	44.0141	50.7184	42.4255	18.2257	13.8819	10.1235	12.1709	12.2831	2.94369	18.5074	18.068	20.4146	TRUE	2.6092	FALSE	0.692753	FALSE	1.08924	#N/A
Nitab4.5_0000015g0330	15.0203	15.1366	10.8934	13.2223	9.34809	7.11251	3.76308	4.63996	6.52893	7.88697	3.70295	5.00454	TRUE	1.78495	FALSE	1.13171	FALSE	0.267169	Nitab4.5_0000015g0330.1 Pyruvate kinase-like, insert domain, Pyruvate kinase, Pyruvate kinase, beta-barrel insert domain, Pyruvate/Phosphoenolpyruvate kinase-like domain, Pyruvate kinase, barrel
Nitab4.5_0010531g0010	60.9739	65.6194	43.4347	58.4402	51.773	43.4645	25.0594	32.4695	31.0326	63.2349	69.4644	59.2591	TRUE	1.24033	FALSE	0.90994	TRUE	1.20381	Nitab4.5_0010531g0010.1 Cytochrome P450, Cytochrome P450, conserved site, Cytochrome P450, E-class, group I
Nitab4.5_0001820g0030	22.2342	24.0931	13.7225	21.4911	17.527	12.312	9.07431	12.5992	13.4728	14.6005	15.0753	15.5346	TRUE	1.05663	FALSE	0.67584	FALSE	0.458784	Nitab4.5_0001820g0030.1 WD40 repeat, WD40-repeat-containing domain, G-protein beta WD-40 repeat, Katanin p80 subunit, C-terminal, WD40 repeat, conserved site, Katanin p80 subunit B1, WD40/YVTN repeat-like-containing domain
Nitab4.5_0004420g0070	13.8358	14.723	3.85443	3.28248	2.06346	2.89154	2.75689	4.39312	1.7926	4.01102	5.02236	4.39044	TRUE	2.00607	FALSE	-0.0543577	FALSE	0.638372	Nitab4.5_0004420g0070.1 Glycoside hydrolase, family 81
Nitab4.5_0000091g0360	296.204	327.332	356.331	311.091	405.784	230.736	115.222	148.229	126.152	346.297	241.317	254.23	TRUE	1.71057	TRUE	1.40272	FALSE	1.19783	Nitab4.5_0000091g0360.1 Squalene/phytoene synthase, Terpenoid synthase, Squalene/phytoene synthase, conserved site
Nitab4.5_0000370g0100	29.7327	27.1713	34.1766	28.1352	25.0575	15.9456	14.3649	17.0711	11.9344	23.3877	21.333	20.4752	TRUE	1.44691	FALSE	0.781365	FALSE	0.661353	Nitab4.5_0000370g0100.1 Phosphate transporter
Nitab4.5_0002265g0050	24.2866	29.5656	19.5093	13.7158	12.2418	14.6519	13.712	15.2102	11.4404	14.2504	14.9113	14.1484	TRUE	1.15557	FALSE	0.0936585	FALSE	0.176147	Nitab4.5_0002265g0050.1 Domain of unknown function DUF1336
Nitab4.5_0002398g0030	21.0023	20.4633	9.50799	11.1335	10.4901	8.14809	6.86515	7.67073	9.17406	8.73586	9.05532	8.29918	TRUE	1.35412	FALSE	0.453696	FALSE	0.23469	Nitab4.5_0002398g0030.1 F-box domain, F-box associated domain, type 1, F-box associated interaction domain
Nitab4.5_0000759g0040	1.04616	0.629271	0.176901	0.282495	0.137017	0.216464	0.113891	0.315966	0	0.209731	0.140708	0.119456	TRUE	2.25328	FALSE	0.629677	FALSE	0.228813	Nitab4.5_0000759g0040.1
Nitab4.5_0005183g0090	19.1484	17.8117	12.794	12.637	9.28382	5.90655	5.4324	6.08622	8.229	7.83515	7.68281	8.01611	TRUE	1.6471	FALSE	0.636076	FALSE	0.356854	Nitab4.5_0005183g0090.1 UDP-glucuronosyl/UDP-glucosyltransferase
Nitab4.5_0001211g0200	16.7698	18.3	13.7023	16.5923	14.7557	10.6099	8.12792	8.23352	9.55545	15.6875	12.9494	11.7183	TRUE	1.23557	FALSE	0.820165	FALSE	0.733594	Nitab4.5_0001211g0200.1 Zinc finger, RING/FYVE/PHD-type, Zinc finger, RING-type, conserved site, Tetratricopeptide-like helical, Peptidase S16, lon N-terminal, Zinc finger, RING-type, PUA-like domain
Nitab4.5_0000403g0080	12.9651	15.4851	7.16254	7.93245	6.17385	4.22767	3.0916	3.88612	2.89427	9.82865	9.35343	9.50754	TRUE	2.08995	FALSE	1.00261	TRUE	1.61298	Nitab4.5_0000403g0080.1 UDP-glucuronosyl/UDP-glucosyltransferase
Nitab4.5_0006029g0020	4.11473	3.49678	2.37846	4.69013	5.92164	9.69698	10.2433	9.96621	16.443	4.84352	6.68898	7.33804	TRUE	-1.56599	FALSE	-0.748781	FALSE	-0.847005	Nitab4.5_0006029g0020.1 Protein phosphatase 2C, Protein phosphatase 2C (PP2C)-like domain
Nitab4.5_0001119g0110	4.63482	5.33464	3.24588	1.24686	1.05279	0.594709	0.137108	0.448077	1.46993	1.26136	0.368585	0.775314	TRUE	3.04604	FALSE	0.699537	FALSE	0.407982	Nitab4.5_0001119g0110.1 Cytochrome P450, Cytochrome P450, E-class, group I, Cytochrome P450, conserved site
Nitab4.5_0001161g0130	63.0221	69.139	50.4232	43.2775	50.6066	27.0481	34.2718	29.4284	31.9306	44.7998	32.2917	36.7705	TRUE	1.24713	FALSE	0.46615	FALSE	0.342086	Nitab4.5_0001161g0130.1 AP2/ERF domain, DNA-binding domain
Nitab4.5_0003621g0010	61.6382	62.0232	36.5486	88.9957	111.402	158.569	171.127	139.421	264.435	167.209	163.869	168.902	TRUE	-1.54069	FALSE	-0.568255	FALSE	-0.086171	Nitab4.5_0003621g0010.1 Zinc/iron permease, Zinc/iron permease, fungal/plant
Nitab4.5_0028615g0010	12.4793	13.3132	28.1109	16.4052	26.0824	20.7439	1.91923	6.22692	3.6619	14.5091	10.9726	11.5553	TRUE	2.65751	TRUE	2.50099	FALSE	1.71124	Nitab4.5_0028615g0010.1 Auxin-induced protein, ARG7
Nitab4.5_0009169g0040	18.1838	19.6551	13.453	9.90181	12.3949	13.2153	4.16144	3.55523	5.64099	11.0958	9.81329	8.4221	TRUE	2.26236	FALSE	1.52655	FALSE	1.24134	Nitab4.5_0009169g0040.1 Glycoside hydrolase, family 9, Glycoside hydrolase, family 9, active site, Six-hairpin glycosidase-like, Six-hairpin glycosidase
Nitab4.5_0004762g0040	11.4545	15.7716	13.4376	14.2423	13.2509	9.45531	6.70395	8.57163	4.1264	11.2484	11.1667	9.12315	TRUE	1.39474	TRUE	1.01816	FALSE	0.758928	Nitab4.5_0004762g0040.1 Bacterial surface antigen (D15)
Nitab4.5_0007860g0010	38.998	34.4933	42.4234	25.2755	39.7575	30.5433	16.2487	24.7077	19.1463	35.7449	28.8482	27.0687	TRUE	1.32475	FALSE	0.773205	FALSE	0.691566	Nitab4.5_0007860g0010.1
Nitab4.5_0000550g0090	0.984521	1.02513	0.216598	1.19721	1.47564	1.55772	3.54261	2.36696	3.74279	1.62512	1.51544	1.27186	TRUE	-1.90014	FALSE	-1.07391	FALSE	-1.02339	Nitab4.5_0000550g0090.1 Major facilitator superfamily domain, general substrate transporter, Nodulin-like, Major facilitator superfamily
Nitab4.5_0005722g0080	0.203104	0.338509	0	0.953429	0.610737	0.381235	8.89032	4.748	9.53559	1.57911	0.835755	0.999122	TRUE	-5.09592	TRUE	-3.40012	FALSE	-2.61848	#N/A
Nitab4.5_0002015g0040	28.778	31.1221	4.87147	7.52299	4.0191	5.93216	4.89159	6.1966	6.17396	9.65662	9.08653	7.30094	TRUE	2.05215	FALSE	0.118146	FALSE	0.683913	Nitab4.5_0002015g0040.1
Nitab4.5_0001047g0070	21.69	18.7719	9.20543	8.90721	5.35514	4.45708	4.08758	5.26648	6.98771	5.78425	4.87789	3.47361	TRUE	1.85865	FALSE	0.332891	FALSE	-0.100388	Nitab4.5_0001047g0070.1 Myb domain, plants, Myb domain, Homeodomain-like, SANT domain, SANT/Myb domain
Nitab4.5_0012693g0010	8.13834	8.03955	4.92773	4.53512	5.95341	3.0043	2.23884	3.45964	2.6909	5.29925	4.69349	4.96346	TRUE	1.60173	FALSE	0.805144	FALSE	0.912486	Nitab4.5_0012693g0010.1 Galactose oxidase, beta-propeller
Nitab4.5_0000003g0890	44.99	49.8221	12.9966	6.73105	6.17443	5.06289	16.698	11.313	10.0081	8.67736	10.4574	12.5752	TRUE	1.67206	FALSE	-0.980779	FALSE	-0.189716	Nitab4.5_0000003g0890.1 Protein kinase-like domain, Leucine rich repeat 4, Serine/threonine- / dual specificity protein kinase, catalytic domain, Protein kinase domain, Serine/threonine-protein kinase, active site
Nitab4.5_0009676g0040	60.0744	62.5246	21.3159	57.2273	46.4969	70.6848	127.309	83.3445	152.629	62.4688	72.2522	70.3434	TRUE	-1.10904	FALSE	-0.950829	FALSE	-0.719014	Nitab4.5_0009676g0040.1 Cellulose synthase, Cellulose synthase, RING-type zinc finger, Zinc finger, RING-type, Zinc finger, RING/FYVE/PHD-type
Nitab4.5_0006232g0060	2.76499	3.47021	0.349894	2.79273	3.42699	4.14074	7.00266	5.42917	8.51789	3.76997	4.08375	3.76782	TRUE	-1.50541	FALSE	-0.906159	FALSE	-0.746374	Nitab4.5_0006232g0060.1 Cullin repeat-like-containing domain, Exocyst complex protein Exo70
Nitab4.5_0009215g0010	10.1044	10.6695	6.19508	0	0.168618	0.624737	0	0	0	0.623982	0	0.256381	TRUE	11.2568	FALSE	5.97968	FALSE	6.20905	Nitab4.5_0009215g0010.1 Zinc finger, C2H2-like, Zinc finger, C2H2
Nitab4.5_0001454g0060	27.134	33.3129	25.7387	22.4855	16.7482	18.6539	14.8786	18.7564	15.8362	21.0868	21.9106	21.6787	TRUE	1.12705	FALSE	0.325113	FALSE	0.468114	Nitab4.5_0001454g0060.1 EF-hand domain pair, Defective-in-cullin neddylation protein, Potentiating neddylation domain
Nitab4.5_0002322g0140	12.2421	15.319	18.7024	16.2214	14.9734	9.25818	6.48909	8.77202	7.67764	11.8836	12.4456	12.3686	TRUE	1.42296	FALSE	0.9408	FALSE	0.762942	Nitab4.5_0002322g0140.1 Tetraspanin/Peripherin
Nitab4.5_0000318g0160	13.8498	14.857	5.21634	4.84267	3.12031	3.43772	4.66712	4.0534	4.9624	5.88373	5.42443	6.97901	TRUE	1.52743	FALSE	-0.150925	FALSE	0.511756	Nitab4.5_0000318g0160.1 Leucine rich repeat 4, Concanavalin A-like lectin/glucanase, subgroup, Protein kinase domain, Protein kinase-like domain, Serine/threonine- / dual specificity protein kinase, catalytic domain, Serine/threonine-protein kinase, active site, Protein kinase, ATP binding site, Leucine-rich repeat, Leucine-rich repeat-containing N-terminal, type 2, Leucine-rich repeat, typical s…
Nitab4.5_0009398g0010	1.93042	2.93331	1.45868	2.50077	3.63748	2.91263	8.21526	5.44735	8.08733	2.82326	3.21536	2.99369	TRUE	-1.49038	TRUE	-1.14583	TRUE	-1.17175	Nitab4.5_0009398g0010.1 Serine/threonine- / dual specificity protein kinase, catalytic domain, EF-Hand 1, calcium-binding site, EF-hand domain, Protein kinase, ATP binding site, Protein kinase-like domain, EF-hand domain pair, Serine/threonine-protein kinase, active site, Protein kinase domain
Nitab4.5_0022499g0010	1.19968	1.26248	0.391328	0.466991	1.1281	1.6533	4.57726	2.59704	6.53023	0.671186	1.73125	1.25884	TRUE	-2.01973	TRUE	-1.96747	TRUE	-1.78705	Nitab4.5_0022499g0010.1 P-loop containing nucleoside triphosphate hydrolase, NB-ARC, Disease resistance protein
Nitab4.5_0002692g0080	31.9225	32.6165	38.686	37.8006	35.1655	21.4725	20.0242	22.6717	15.762	29.8456	28.8014	28.2231	TRUE	1.19481	FALSE	0.80074	FALSE	0.643169	Nitab4.5_0002692g0080.1 Protein of unknown function DUF1997
Nitab4.5_0000748g0140	10.5963	9.53132	8.17736	9.49759	10.695	9.48312	4.32342	6.22532	4.92519	8.92268	10.532	7.81397	TRUE	1.18381	TRUE	1.03939	FALSE	0.894983	Nitab4.5_0000748g0140.1 NADH:flavin oxidoreductase/NADH oxidase, N-terminal, Aldolase-type TIM barrel
Nitab4.5_0001894g0030	5.58301	7.15004	1.09028	5.81097	4.43125	7.71496	13.7787	10.8488	15.7373	5.356	7.30354	7.23369	TRUE	-1.38024	TRUE	-1.07321	FALSE	-0.92314	Nitab4.5_0001894g0030.1 Munc13 homology 1, Mammalian uncoordinated homology 13, domain 2, Protein of unknown function DUF810
Nitab4.5_0003498g0040	5.15514	6.74579	2.13382	0.258991	0.316655	0	0.123186	0.040132	0	0.357651	0	0.122387	TRUE	6.08331	FALSE	1.45629	FALSE	1.17548	Nitab4.5_0003498g0040.1 Zinc finger, C2H2-like, Zinc finger, C2H2, Zinc finger C2H2-type/integrase DNA-binding domain
Nitab4.5_0003246g0130	0.132168	0.341329	0.252668	0.048197	0	0	0	0	0	0	0	0	TRUE	7.597	FALSE	3.84658	FALSE	0	Nitab4.5_0003246g0130.1 UDP-glucuronosyl/UDP-glucosyltransferase
Nitab4.5_0002740g0010	18.1654	20.2405	8.17564	13.8566	11.3057	6.90894	6.49272	6.67583	7.69479	12.7989	11.2033	10.6928	TRUE	1.39642	FALSE	0.751876	FALSE	0.828311	Nitab4.5_0002740g0010.1 O-acyltransferase, WSD1, C-terminal, O-acyltransferase, WSD1, N-terminal
Nitab4.5_0001787g0020	12.9855	13.3141	4.232	5.4438	5.76073	3.4354	4.13431	4.68956	4.62903	4.69398	4.78955	4.91328	TRUE	1.38317	FALSE	0.247635	FALSE	0.186112	Nitab4.5_0001787g0020.1 Armadillo-type fold, Armadillo-like helical, U box domain, Armadillo, Zinc finger, RING/FYVE/PHD-type
Nitab4.5_0000246g0270	12.928	14.8072	11.4629	12.3013	14.9568	7.41856	7.83061	6.93783	9.89615	11.2679	8.13081	10.1943	TRUE	1.00864	FALSE	0.635619	FALSE	0.367743	Nitab4.5_0000246g0270.1 Cytochrome P450, Cytochrome P450, conserved site, Cytochrome P450, E-class, group I
Nitab4.5_0008248g0010	0.832938	1.09756	0.104009	3.05808	2.1629	2.34604	4.70649	8.23315	6.88391	1.58663	4.12472	2.87524	TRUE	-3.12854	FALSE	-1.2805	FALSE	-1.12658	Nitab4.5_0008248g0010.1 AAA-type ATPase, N-terminal domain, AAA+ ATPase domain, ATPase, AAA-type, core, P-loop containing nucleoside triphosphate hydrolase
Nitab4.5_0010673g0010	15.1895	15.114	15.7127	13.4182	11.8407	11.5717	8.15815	11.2273	7.77431	15.0247	13.9637	11.8491	TRUE	1.10954	FALSE	0.532462	FALSE	0.661968	Nitab4.5_0010673g0010.1 Glucose/ribitol dehydrogenase, Short-chain dehydrogenase/reductase SDR, NAD(P)-binding domain
Nitab4.5_0000241g0150	26.7266	23.5658	8.0664	5.37343	2.76342	4.84247	6.95512	6.17124	8.23253	5.7197	6.55387	4.92418	TRUE	1.65728	FALSE	-0.614432	FALSE	-0.216402	Nitab4.5_0000241g0150.1 Zinc finger, RING-type, Zinc finger, RING/FYVE/PHD-type
Nitab4.5_0002853g0100	4.08876	4.06552	2.03894	7.90676	8.83087	5.58194	8.99418	11.5494	11.1209	9.15419	8.54854	8.65308	TRUE	-1.36933	FALSE	-0.379455	FALSE	-0.174626	Nitab4.5_0002853g0100.1 F-box domain, Phloem protein 2-like
Nitab4.5_0003381g0020	7.93775	6.33584	5.45787	7.48498	3.05476	3.14339	2.04639	2.26614	2.09528	2.80241	1.68222	1.90804	TRUE	1.92539	FALSE	1.2049	FALSE	0.0867943	Nitab4.5_0003381g0020.1 Thioredoxin, Thioredoxin domain, Thioredoxin-like fold
Nitab4.5_0002239g0020	1.26956	2.13712	0.817443	2.30681	1.26201	4.01996	8.3792	13.6262	9.02424	3.1247	4.75155	3.70963	TRUE	-2.63566	TRUE	-1.98035	FALSE	-1.34894	Nitab4.5_0002239g0020.1 GDP-fucose protein O-fucosyltransferase, O-fucosyltransferase, plant
Nitab4.5_0000439g0170	17.6347	14.3239	21.9359	3.77281	7.82877	9.47243	3.06133	4.55765	4.5451	1.49745	2.09787	1.33731	TRUE	2.55696	FALSE	0.877292	FALSE	-1.19683	Nitab4.5_0000439g0170.1
Nitab4.5_0000040g0160	156.509	139.762	95.8383	101.574	67.1581	89.3465	40.7094	52.5849	47.0102	68.7858	92.6742	72.5244	TRUE	1.76851	FALSE	0.97537	FALSE	0.820146	Nitab4.5_0000040g0160.1 Expansin/pollen allergen, DPBB domain, Barwin-like endoglucanase, Expansin, cellulose-binding-like domain, Expansin, Expansin/Lol pI, RlpA-like double-psi beta-barrel domain
Nitab4.5_0002093g0170	6.57533	6.62856	4.90046	9.09252	8.72114	8.26042	28.5235	16.9374	21.4558	8.91607	8.09063	10.3193	TRUE	-1.57708	TRUE	-1.25376	TRUE	-1.20456	Nitab4.5_0002093g0170.1 NAD(P)-binding domain, Glucose/ribitol dehydrogenase, Short-chain dehydrogenase/reductase SDR
Nitab4.5_0005812g0020	6.49533	6.08155	1.93995	7.43734	5.73498	5.78218	10.532	10.392	14.3489	6.49836	5.68116	7.66748	TRUE	-1.063	FALSE	-0.773216	FALSE	-0.725675	Nitab4.5_0005812g0020.1 Cyclic nucleotide-binding domain, Cyclic nucleotide-binding-like, Potassium channel, voltage-dependent, EAG/ELK/ERG, Potassium channel, plant-type, Ion transport domain, RmlC-like jelly roll fold
Nitab4.5_0008661g0050	6.77373	3.87117	1.13341	1.21962	2.114	0.761843	0.128945	0.915373	0.526388	2.1272	1.1222	1.66126	TRUE	3.03837	FALSE	1.49476	FALSE	1.70653	Nitab4.5_0008661g0050.1 AP2/ERF domain, DNA-binding domain
Nitab4.5_0001461g0050	1.35153	1.09423	0.215452	0	0	0	0	0	0	0	0	2.50422	TRUE	9.56594	FALSE	0	TRUE	9.41875	Nitab4.5_0001461g0050.1 Terpenoid synthase, Terpene synthase, metal-binding domain, Terpenoid cyclases/protein prenyltransferase alpha-alpha toroid, Terpene synthase, N-terminal domain
Nitab4.5_0000310g0170	7.25779	9.91247	5.02739	11.3216	9.03469	6.15676	22.8403	17.0172	21.2705	7.63028	6.88997	9.26159	TRUE	-1.18229	TRUE	-1.07869	TRUE	-1.26967	Nitab4.5_0000310g0170.1 Ternary complex factor MIP1, leucine-zipper, Domain of unknown function DUF547
Nitab4.5_0001097g0090	6.40399	5.66472	1.63253	6.55632	4.63162	6.80298	10.0129	9.04216	14.342	6.50125	4.20108	5.53146	TRUE	-1.07515	FALSE	-0.779118	FALSE	-0.928079	Nitab4.5_0001097g0090.1 Homeodomain-like, SANT/Myb domain, Myb domain, Signal transduction response regulator, receiver domain, Response regulator, plant B-type, Myb domain, plants, CheY-like superfamily
Nitab4.5_0021422g0010	11.8621	12.1551	22.211	15.9385	16.2686	10.7648	7.46083	8.73485	6.91648	11.2124	10.4896	11.2855	TRUE	1.4578	FALSE	1.00527	FALSE	0.591205	Nitab4.5_0021422g0010.1 Rhodanese-like domain
Nitab4.5_0000309g0280	79.3583	75.6843	82.2015	82.8961	91.4154	55.9085	47.803	54.2854	42.2541	70.1616	61.9283	66.3638	TRUE	1.07621	FALSE	0.786207	FALSE	0.537156	Nitab4.5_0000309g0280.1 Ribosomal protein S1, RNA-binding domain, RNA-binding domain, S1, Nucleic acid-binding, OB-fold
Nitab4.5_0001873g0100	15.6512	12.5478	23.4459	14.6703	10.6509	7.09486	1.76447	2.62399	0	4.9609	8.7229	7.33182	TRUE	3.91388	TRUE	2.9168	FALSE	2.25096	Nitab4.5_0001873g0100.1 Conserved hypothetical protein CHP01589, plant
Nitab4.5_0006338g0020	8.88517	8.67931	9.81336	10.9343	8.73865	7.16449	5.00819	5.25237	4.79405	8.59717	7.57013	7.25348	TRUE	1.23329	FALSE	0.94439	FALSE	0.721107	Nitab4.5_0006338g0020.1 Nuclease associated modular domain 3
Nitab4.5_0011745g0030	4.20524	11.0365	3.86273	20.0599	12.8412	7.60195	33.9076	27.0174	24.296	17.8187	18.3408	21.8822	TRUE	-1.90716	FALSE	-0.953793	FALSE	-0.477216	Nitab4.5_0011745g0030.1 Thiolase-like, subgroup, Thiolase-like, FAE1/Type III polyketide synthase-like protein, Very-long-chain 3-ketoacyl-CoA synthase, 3-Oxoacyl-[acyl-carrier-protein (ACP)] synthase III C-terminal
Nitab4.5_0003456g0020	10.9143	9.46631	8.79664	9.49387	8.84115	7.0241	5.16161	5.15003	4.4099	8.79835	6.55311	7.43825	TRUE	1.30875	FALSE	0.889149	FALSE	0.710293	Nitab4.5_0003456g0020.1 Monooxygenase, FAD-binding, Aromatic-ring hydroxylase-like, Lycopene cyclase-type, FAD-binding
Nitab4.5_0007583g0010	0.249726	0.305934	0.146442	0.333544	0.381078	0.244966	1.13688	1.3465	1.63722	0.31737	0.227152	0.567753	TRUE	-2.27144	TRUE	-1.95262	TRUE	-1.77936	Nitab4.5_0007583g0010.1 Phox/Bem1p, RWP-RK domain
Nitab4.5_0000652g0130	116.931	108.41	88.0981	68.6741	63.8425	74.574	45.3079	72.4238	52.9408	75.4433	79.4742	72.0202	TRUE	1.18604	FALSE	0.36875	FALSE	0.489498	Nitab4.5_0000652g0130.1 SOUL haem-binding protein, Regulatory factor, effector binding domain
Nitab4.5_0001800g0140	0.536444	0.542905	0.219393	0.662561	1.01051	0.78576	1.93022	0.888308	1.51211	0.605508	0.440093	0.711177	TRUE	-1.48098	FALSE	-0.700843	TRUE	-1.20426	Nitab4.5_0001800g0140.1 Serine-threonine/tyrosine-protein kinase catalytic domain, Protein kinase domain, Zinc finger, RING/FYVE/PHD-type, Tyrosine-protein kinase, active site, Concanavalin A-like lectin/glucanase, subgroup, Rossmann-like alpha/beta/alpha sandwich fold, Protein kinase, ATP binding site, U box domain, Protein kinase-like domain
Nitab4.5_0006908g0010	21.4996	22.8551	6.60541	30.3504	33.9303	27.8189	50.0085	48.392	59.1569	35.337	25.9078	27.9326	TRUE	-1.42439	FALSE	-0.654442	FALSE	-0.721911	Nitab4.5_0006908g0010.1
Nitab4.5_0002027g0060	5.0487	5.33802	2.05408	0.690851	0.978315	1.12731	0.58203	0.365119	1.55957	0.533741	0.912442	1.77793	TRUE	2.58512	FALSE	0.304499	FALSE	0.504664	Nitab4.5_0002027g0060.1 Protein kinase domain, Serine/threonine- / dual specificity protein kinase, catalytic domain, Protein kinase-like domain, Serine/threonine-protein kinase, active site
Nitab4.5_0002007g0070	63.3215	70.7081	27.9064	62.0479	48.9495	76.6735	152.048	93.2006	163.02	70.1809	77.233	79.1135	TRUE	-1.09026	TRUE	-1.01875	FALSE	-0.747648	Nitab4.5_0002007g0070.1 Zinc finger, RING-type, Cellulose synthase, RING-type zinc finger, Cellulose synthase, Zinc finger, RING/FYVE/PHD-type
Nitab4.5_0006861g0010	40.352	25.5886	16.3695	4.32596	7.14326	7.36359	7.89381	1.88371	3.54628	9.75936	8.29528	7.46406	TRUE	2.86284	FALSE	0.584462	FALSE	1.01512	Nitab4.5_0006861g0010.1 Harbinger transposase-derived nuclease domain, Harbinger transposase-derived nuclease
Nitab4.5_0006341g0020	116.694	83.8088	199.22	101.265	78.5885	60.5118	44.3738	67.4304	55.0474	76.608	59.189	57.4194	TRUE	1.73861	FALSE	0.640749	FALSE	0.297261	Nitab4.5_0006341g0020.1 Globin, structural domain, Globin-like, Globin
Nitab4.5_0010452g0040	2.40567	2.90322	3.0169	3.00943	2.62987	2.25428	1.31902	1.53418	1.42635	2.61004	2.03927	1.87284	TRUE	1.32678	FALSE	0.98771	FALSE	0.691942	Nitab4.5_0010452g0040.1 Pentatricopeptide repeat, Tetratricopeptide-like helical
Nitab4.5_0002015g0070	3.1504	3.94919	2.37207	2.02081	2.4876	2.48281	0.998719	2.04233	1.2934	3.26232	1.69902	2.24516	TRUE	1.40415	FALSE	0.77713	FALSE	0.813177	Nitab4.5_0002015g0070.1 Amine oxidase
Nitab4.5_0007793g0040	6.26234	6.05081	4.45935	0.079983	0.273558	0.064113	0.549507	0	0	0.262718	0.57197	0.223648	TRUE	5.13021	FALSE	-0.134633	FALSE	0.980539	Nitab4.5_0007793g0040.1 Cupredoxin, Plastocyanin-like, Blue (type 1) copper domain
Nitab4.5_0022066g0010	31.9883	34.6755	39.3946	17.5348	19.6309	40.9483	13.4209	17.2927	11.5214	22.1005	19.5328	24.5115	TRUE	1.70104	FALSE	0.936418	FALSE	0.719934	Nitab4.5_0022066g0010.1 Histone core, Histone H2A, Histone-fold
Nitab4.5_0000624g0060	2.83589	2.30937	0.471329	2.96065	4.51107	4.39836	5.55822	5.18041	5.93983	4.81767	3.52644	2.63771	TRUE	-1.38274	FALSE	-0.384592	FALSE	-0.50752	Nitab4.5_0000624g0060.1 Cytochrome P450, Cytochrome P450, conserved site, Cytochrome P450, E-class, group I
Nitab4.5_0000090g0240	31.4556	29.572	26.2118	13.2856	16.3458	20.052	8.24801	12.9981	15.7737	19.267	14.7531	17.762	TRUE	1.58494	FALSE	0.532037	FALSE	0.589803	Nitab4.5_0000090g0240.1 Zinc finger, RING-type, Zinc finger, RING/FYVE/PHD-type, Zinc finger, RING-type, conserved site
Nitab4.5_0005686g0050	41.0453	47.5095	25.7505	46.4011	36.7161	20.7869	15.6454	22.8094	20.3955	29.1153	30.3156	26.8599	TRUE	1.23086	FALSE	0.948637	FALSE	0.638916	Nitab4.5_0005686g0050.1 Alpha/beta hydrolase fold-1
Nitab4.5_0000021g0030	55.0219	51.3987	42.0853	31.9224	27.466	28.7508	27.6237	31.8175	29.9537	37.697	33.7634	35.7116	TRUE	1.05048	FALSE	0.0825665	FALSE	0.348672	Nitab4.5_0000021g0030.1 NAC domain
Nitab4.5_0001558g0090	4.78321	6.20144	7.47872	7.38542	6.33429	3.43446	2.55696	3.0307	2.15841	5.44594	4.8926	5.2671	TRUE	1.65082	TRUE	1.26126	FALSE	1.084	Nitab4.5_0001558g0090.1 Pentatricopeptide repeat, Tetratricopeptide-like helical
Nitab4.5_0002029g0060	43.22	44.6862	28.7318	34.201	34.7054	26.1014	20.0347	25.3791	26.1257	30.5604	28.3053	26.673	TRUE	1.0002	FALSE	0.530324	FALSE	0.350742	Nitab4.5_0002029g0060.1 Nicotinate phosphoribosyltransferase family, Quinolinate phosphoribosyl transferase, C-terminal, Nicotinate phosphoribosyltransferase pncB type
Nitab4.5_0004314g0010	83.9528	67.5768	35.0447	63.4276	59.3689	137.947	280.796	149.865	321.234	87.4887	81.775	85.4796	TRUE	-1.74854	TRUE	-1.44219	TRUE	-1.45109	Nitab4.5_0004314g0010.1 Major intrinsic protein, Aquaporin-like, Major intrinsic protein, conserved site
Nitab4.5_0001457g0010	48.7698	51.6957	42.5284	45.694	33.9179	22.2366	26.8706	32.5107	20.9297	41.0472	37.3903	30.3661	TRUE	1.14558	FALSE	0.449085	FALSE	0.507989	Nitab4.5_0001457g0010.1 AMP-binding enzyme C-terminal domain, AMP-dependent synthetase/ligase
Nitab4.5_0011106g0010	44.3047	50.1379	19.8867	11.5327	4.91394	4.46922	8.57299	8.89118	4.04001	10.9716	16.8646	17.069	TRUE	2.60543	FALSE	0.0466709	FALSE	1.11181	Nitab4.5_0011106g0010.1 Uncharacterised conserved protein UCP037471, Cytochrome b561/ferric reductase transmembrane, DOMON domain
Nitab4.5_0000723g0080	7.31093	7.69497	3.38836	9.03014	8.83759	10.5433	16.3972	14.1286	20.5904	8.05239	10.0108	10.6677	TRUE	-1.21803	FALSE	-0.735864	FALSE	-0.730759	Nitab4.5_0000723g0080.1 Cytochrome P450, Cytochrome P450, conserved site, Cytochrome P450, E-class, group I
Nitab4.5_0000319g0380	40.6577	41.309	49.5571	44.1841	43.3328	39.2483	17.0665	30.0486	27.2693	42.0181	36.5695	37.3563	TRUE	1.2181	FALSE	0.881739	FALSE	0.732499	Nitab4.5_0000319g0380.1 Cytochrome b5-like heme/steroid binding domain, Cytochrome b5, heme-binding site
Nitab4.5_0000264g0200	36.1566	34.5514	55.3402	42.8306	41.9209	21.3701	5.33054	20.2012	13.1259	31.7233	19.7362	21.4217	TRUE	2.1365	TRUE	1.57929	FALSE	0.99903	#N/A
Nitab4.5_0005642g0020	6.41517	6.19837	2.34348	4.0331	2.20667	2.53904	2.07107	0.84999	2.30131	1.87969	2.45863	1.9871	TRUE	1.7566	FALSE	0.880418	FALSE	0.386739	#N/A
Nitab4.5_0007393g0010	1.95627	2.4969	2.00668	5.27523	4.21434	8.45456	7.07922	13.257	7.36545	5.85531	4.86252	5.99056	TRUE	-1.77661	FALSE	-0.570153	FALSE	-0.656646	Nitab4.5_0007393g0010.1 Methyltransferase type 11
Nitab4.5_0000644g0150	0.513926	0.935735	0.490221	2.63314	2.67851	2.77291	8.42051	6.14076	4.03312	1.83209	3.05038	3.58968	TRUE	-2.96662	FALSE	-1.12292	FALSE	-1.07212	Nitab4.5_0000644g0150.1 Protein kinase domain, Serine-threonine/tyrosine-protein kinase catalytic domain, Protein kinase, ATP binding site, Protein kinase-like domain, Concanavalin A-like lectin/glucanase, subgroup
Nitab4.5_0009558g0030	59.6336	68.8385	68.4803	73.9515	73.8526	55.8621	39.485	46.1372	35.1203	56.7222	53.7939	54.786	TRUE	1.06596	FALSE	0.859046	FALSE	0.529678	Nitab4.5_0009558g0030.1 Glycoside hydrolase, family 1, Glycoside hydrolase, superfamily, Glycoside hydrolase, catalytic domain, Glycoside hydrolase, family 1, active site
Nitab4.5_0002709g0090	21.8305	24.7882	16.8264	18.4708	19.998	13.4914	9.88354	9.96148	8.69316	16.4989	17.1345	15.1218	TRUE	1.45051	FALSE	0.976324	FALSE	0.851721	Nitab4.5_0002709g0090.1 Amine oxidase, Mycolic acid cyclopropane synthase
Nitab4.5_0010926g0010	3.82066	3.83975	0.786935	1.8465	2.63385	2.7658	7.193	4.92791	13.6768	3.25627	3.49629	2.22401	TRUE	-1.38841	TRUE	-1.68716	TRUE	-1.38865	Nitab4.5_0010926g0010.1 Endonuclease/exonuclease/phosphatase
Nitab4.5_0002890g0060	1.92625	1.86236	1.95598	0.620416	0.43216	0.255378	0.105792	0.319218	0	0.29932	0.953968	0	TRUE	3.80207	FALSE	1.58576	FALSE	1.38821	#N/A
Nitab4.5_0001843g0110	3.51916	3.41046	6.03218	3.50002	4.83119	3.68647	2.06855	1.92071	2.37556	3.7693	7.35604	5.58281	TRUE	1.48339	FALSE	1.03564	TRUE	1.47908	Nitab4.5_0001843g0110.1 Pentatricopeptide repeat, Tetratricopeptide-like helical
Nitab4.5_0005011g0020	29.6803	28.9326	20.4246	20.3916	21.6897	23.2514	12.4242	16.5041	16.9394	24.9331	27.8294	21.7264	TRUE	1.08907	FALSE	0.614878	FALSE	0.790354	Nitab4.5_0005011g0020.1 SPX, N-terminal
Nitab4.5_0000034g0110	67.7075	60.2622	36.9548	18.6505	12.5091	20.9123	22.2832	19.432	14.6211	26.3483	24.0335	24.409	TRUE	1.80325	FALSE	-0.0432691	FALSE	0.48004	Nitab4.5_0000034g0110.1 Peptidoglycan binding-like, Metallopeptidase, catalytic domain, Peptidase M10A, Peptidase, metallopeptidase, Peptidase M10, metallopeptidase
Nitab4.5_0000101g0120	429.004	400.091	312.897	338.188	422.652	308.236	115.437	210.293	125.483	299.657	296.902	270.101	TRUE	1.63584	TRUE	1.34349	FALSE	1.01274	Nitab4.5_0000101g0120.1 Aquaporin-like, Major intrinsic protein, Major intrinsic protein, conserved site
Nitab4.5_0000008g0130	10.1589	8.26918	5.16419	0.097347	0.127283	0.249061	0.65604	0.281569	1.80678	0.782425	0.36892	2.3082	TRUE	3.43292	FALSE	-2.30626	FALSE	0.499447	Nitab4.5_0000008g0130.1 Glutathione S-transferase, C-terminal, Thioredoxin-like fold, Glutathione S-transferase, C-terminal-like, Glutathione S-transferase, N-terminal
Nitab4.5_0005477g0080	22.9099	21.9649	30.8812	26.7069	23.5323	15.652	11.5086	16.4383	9.75709	17.7866	27.0504	20.0948	TRUE	1.40009	FALSE	0.907556	FALSE	0.846777	Nitab4.5_0005477g0080.1 Heat shock protein DnaJ, cysteine-rich domain
Nitab4.5_0002700g0010	1.18015	1.25146	0.239385	1.1871	1.4278	1.61153	3.84017	2.04612	4.26635	1.75819	1.44249	1.73084	TRUE	-1.71379	FALSE	-1.14725	FALSE	-0.931845	Nitab4.5_0002700g0010.1 Pectin lyase fold/virulence factor, Parallel beta-helix repeat, Pectin lyase fold, Glycoside hydrolase, family 28
Nitab4.5_0010348g0010	1.64795	2.67046	1.15464	4.2809	5.40756	19.2709	8.23395	8.91441	15.2295	16.3848	19.8329	19.0953	TRUE	-2.26714	FALSE	-0.096414	FALSE	0.886655	Nitab4.5_0010348g0010.1 Alpha/beta hydrolase fold-1
Nitab4.5_0011213g0010	111.156	68.0325	106.006	20.2979	31.6118	32.6491	13.1473	31.0876	4.55	50.0154	50.2896	38.7652	TRUE	2.87524	FALSE	0.831822	FALSE	1.53863	Nitab4.5_0011213g0010.1 EF-hand domain, EF-hand domain pair, EF-Hand 1, calcium-binding site
Nitab4.5_0000941g0220	8.90038	8.42351	8.21162	6.04212	7.37136	5.4344	4.03609	5.44128	4.9825	6.74437	5.6415	5.79197	TRUE	1.16492	FALSE	0.494725	FALSE	0.418053	Nitab4.5_0000941g0220.1 F-box domain, F-box associated domain, type 1, F-box associated interaction domain, Galactose oxidase/kelch, beta-propeller
Nitab4.5_0005820g0040	0.3811	0.694967	0.212106	0.167745	0.082699	0	0	0	0	0	0.217838	0.954699	TRUE	7.51763	FALSE	5.27812	TRUE	7.21213	Nitab4.5_0005820g0040.1 Short-chain dehydrogenase/reductase SDR, NAD(P)-binding domain, Glucose/ribitol dehydrogenase
Nitab4.5_0009672g0020	1.07579	1.28277	0.251883	1.09763	0.95377	1.32544	3.18468	1.54983	2.764	1.39617	1.448	1.21765	TRUE	-1.30827	TRUE	-1.04718	FALSE	-0.786758	Nitab4.5_0009672g0020.1 RmlC-like jelly roll fold, Cyclic nucleotide-binding domain, Ion transport domain, Cyclic nucleotide-binding-like
Nitab4.5_0000377g0210	16.6708	17.1973	25.4013	19.8836	22.2753	10.8839	8.56539	8.56509	5.62805	13.2369	13.0545	13.1042	TRUE	1.79158	TRUE	1.33112	FALSE	0.858954	Nitab4.5_0000377g0210.1 Myc-type, basic helix-loop-helix (bHLH) domain
Nitab4.5_0003138g0030	0.105206	0.368158	0.239816	0.26722	0.573734	0.576154	1.83381	0.614474	0.797303	0.490915	0.523649	0.547596	TRUE	-1.84839	FALSE	-1.11028	FALSE	-0.97761	Nitab4.5_0003138g0030.1 Protein kinase domain, Protein kinase-like domain, Leucine-rich repeat, typical subtype, Concanavalin A-like lectin/glucanase, subgroup, Serine/threonine-protein kinase, active site, Leucine-rich repeat, Serine/threonine- / dual specificity protein kinase, catalytic domain, Protein kinase, ATP binding site, Leucine-rich repeat-containing N-terminal, type 2
Nitab4.5_0006123g0020	3.91572	4.8114	3.40551	8.05299	6.57307	10.1724	11.1114	9.11985	11.4747	5.37842	7.61079	9.02495	TRUE	-1.06293	FALSE	-0.260885	FALSE	-0.435199	Nitab4.5_0006123g0020.1 RNA recognition motif domain, Zinc finger, CCCH-type, Nucleotide-binding, alpha-beta plait
Nitab4.5_0001031g0140	2.3834	2.0011	1.82166	1.1676	2.38422	1.72225	0.564015	0.705984	0.728377	1.17994	1.03398	1.14647	TRUE	1.95856	TRUE	1.50861	FALSE	0.841653	Nitab4.5_0001031g0140.1 TPX2, C-terminal domain
Nitab4.5_0006069g0040	3.17576	3.53555	1.44049	5.28022	5.56481	6.97614	7.52682	7.83514	13.0985	4.86677	7.2224	6.4037	TRUE	-1.53717	FALSE	-0.555054	FALSE	-0.510865	Nitab4.5_0006069g0040.1 Acetamidase/Formamidase
Nitab4.5_0009399g0030	6.94156	7.32422	1.86618	1.15418	0.881304	1.43258	1.31976	1.39342	1.79798	1.99575	1.31316	2.31744	TRUE	2.02865	FALSE	-0.278119	FALSE	0.422436	Nitab4.5_0009399g0030.1 Guanine nucleotide binding protein (G-protein), alpha subunit, G protein alpha subunit, helical insertion, P-loop containing nucleoside triphosphate hydrolase
Nitab4.5_0002066g0120	1.3407	0.766077	0.02345	1.16327	1.17854	0.97261	3.25918	2.76853	2.72094	1.07497	1.16962	0.717782	TRUE	-1.87077	FALSE	-1.28124	TRUE	-1.47051	Nitab4.5_0002066g0120.1 Serine-threonine/tyrosine-protein kinase catalytic domain, Protein kinase domain, Protein kinase-like domain, Serine/threonine-protein kinase, active site, Serine/threonine- / dual specificity protein kinase, catalytic domain, Concanavalin A-like lectin/glucanase, subgroup
Nitab4.5_0002100g0050	4.09785	6.15821	0.687538	0.067425	0	0.645271	0.30893	0.541481	0.430557	0.583364	0.204748	0.099156	TRUE	3.20462	FALSE	-0.796433	FALSE	-0.430314	Nitab4.5_0002100g0050.1
Nitab4.5_0001603g0050	3.25612	4.32018	0.106349	4.81992	4.03483	5.82559	15.5907	7.74067	18.7173	6.1003	6.35316	3.55999	TRUE	-2.28881	FALSE	-1.39372	FALSE	-1.2762	Nitab4.5_0001603g0050.1 AP2/ERF domain, DNA-binding domain
Nitab4.5_0003542g0100	0.669379	0.499557	0.37025	0.235788	0.344346	0.541891	0.210427	0.214405	0.109589	0.239006	0.140438	0.469593	TRUE	1.74998	FALSE	1.0946	FALSE	0.706437	Nitab4.5_0003542g0100.1 Glycosyl hydrolases 36, Glycoside hydrolase, superfamily, Aldolase-type TIM barrel
Nitab4.5_0007833g0010	53.1964	43.3859	15.0336	52.0329	54.2231	92.6992	88.6175	89.5531	128.655	68.5034	78.3288	65.5965	TRUE	-1.24569	FALSE	-0.529787	FALSE	-0.426481	Nitab4.5_0007833g0010.1 Heavy metal-associated domain, HMA
Nitab4.5_0004384g0050	69.837	48.1895	54.7487	18.4364	28.1736	24.6026	19.5591	17.348	7.78344	40.0993	32.5415	27.2197	TRUE	2.26046	FALSE	0.743213	FALSE	1.21348	Nitab4.5_0004384g0050.1 EF-hand domain pair, EF-hand domain, EF-Hand 1, calcium-binding site
Nitab4.5_0001000g0160	20.6516	23.4786	3.53798	0.515537	1.68068	2.83275	2.05264	2.5697	1.30946	4.92884	1.62089	2.50449	TRUE	3.11356	FALSE	-0.207719	FALSE	0.677854	Nitab4.5_0001000g0160.1 DNA-binding WRKY
Nitab4.5_0005396g0070	21.899	19.514	11.9204	13.9669	11.8583	7.82109	7.65055	6.19552	7.28337	10.4859	7.2154	10.568	TRUE	1.60452	FALSE	0.793104	FALSE	0.5102	Nitab4.5_0005396g0070.1 Homeodomain-like, Myb domain, SANT/Myb domain, Myb-like domain
Nitab4.5_0003346g0010	4.0574	3.38957	0.869553	0.092606	0.045655	0.394541	0.189556	0.258169	0	0.242241	0.263048	0.40479	TRUE	4.26476	FALSE	0.198448	FALSE	1.01909	Nitab4.5_0003346g0010.1 Cytochrome P450, Cytochrome P450, conserved site, Cytochrome P450, E-class, group I
Nitab4.5_0000754g0250	52.9144	55.6038	115.422	80.1979	66.9255	48.2733	26.2162	34.5845	23.5197	53.5166	78.6844	64.0611	TRUE	1.89153	FALSE	1.31776	FALSE	1.28799	Nitab4.5_0000754g0250.1 RNA recognition motif domain, Nucleotide-binding, alpha-beta plait
Nitab4.5_0004881g0040	20.4739	36.4269	28.1083	35.4034	31.8565	19.9722	2.02695	14.5526	3.57737	21.2455	15.6381	13.5302	TRUE	2.38857	TRUE	2.1906	FALSE	1.36595	Nitab4.5_0004881g0040.1 Tetratricopeptide repeat, Tetratricopeptide-like helical
Nitab4.5_0008829g0020	17.4261	17.2271	22.8301	15.5383	22.5867	21.4002	5.38927	10.8363	5.29859	22.8036	22.4242	15.4626	TRUE	1.79846	TRUE	1.5448	TRUE	1.55793	#N/A
Nitab4.5_0009714g0010	40.6757	48.1389	12.6615	41.843	31.5197	16.5316	2.10488	8.38985	7.73499	25.7904	22.934	17.999	TRUE	2.67668	TRUE	2.44629	FALSE	1.97312	Nitab4.5_0009714g0010.1 Homeodomain-like, Myb domain, plants, Myb domain, SANT/Myb domain
Nitab4.5_0007487g0010	2.70699	2.86086	0.294117	4.11307	3.86873	6.38926	6.72742	7.3215	11.6348	4.40846	5.04673	3.9587	TRUE	-1.95362	FALSE	-0.730128	FALSE	-0.823479	Nitab4.5_0007487g0010.1 Zinc finger, Dof-type
Nitab4.5_0000076g0060	2.46199	3.20286	1.54792	0.879321	1.05598	0.487466	0.97967	0.772285	0.996152	1.01727	0.944158	1.46578	TRUE	1.65677	FALSE	-0.0501276	FALSE	0.403207	Nitab4.5_0000076g0060.1 FAD-binding, type 2, subdomain 1, CO dehydrogenase flavoprotein-like, FAD-binding, subdomain 2, FAD-binding, type 2, Berberine/berberine-like, FAD linked oxidase, N-terminal
Nitab4.5_0002517g0040	16.76	19.9482	12.6654	21.5458	12.2947	9.13202	7.98346	9.10664	8.02835	11.0003	12.007	12.5047	TRUE	1.26907	FALSE	0.893571	FALSE	0.581553	Nitab4.5_0002517g0040.1 Mitochodrial transcription termination factor-related
Nitab4.5_0003953g0040	1.05258	0.879249	0.900543	5.17755	3.80176	3.40046	13.3024	11.078	3.39343	2.35167	2.38225	3.96505	TRUE	-2.98278	FALSE	-1.09391	FALSE	-1.62727	#N/A
Nitab4.5_0011461g0020	3.43765	4.55614	3.45823	0.95505	1.70772	1.24238	0.637693	0.774316	0.646954	1.38311	1.79129	1.08592	TRUE	2.77847	FALSE	1.00681	FALSE	1.10534	Nitab4.5_0011461g0020.1 Haem peroxidase, plant/fungal/bacterial, Haem peroxidase, Plant peroxidase
Nitab4.5_0002262g0160	26.668	18.8236	16.8631	17.5068	28.7132	19.458	5.52538	11.615	9.5416	23.7974	20.9722	18.0865	TRUE	1.53199	TRUE	1.41502	TRUE	1.32459	Nitab4.5_0002262g0160.1 Basic-leucine zipper domain, G-box binding, MFMR
Nitab4.5_0003299g0010	5.24361	4.48344	2.75083	0.093524	0.331854	0.359508	0.498219	0.508906	0.292238	0.538137	0.225296	0.340181	TRUE	3.50073	FALSE	-0.666878	FALSE	-0.153496	Nitab4.5_0003299g0010.1 Uncharacterised conserved protein UCP015417, vWA, Domain of unknown function DUF2828
Nitab4.5_0000864g0130	21.7659	19.5976	25.8867	18.8092	21.1468	19.4215	11.4688	15.1415	11.8071	18.1136	17.4823	16.9008	TRUE	1.19645	FALSE	0.726599	FALSE	0.530105	Nitab4.5_0000864g0130.1 Thaumatin, Thaumatin, conserved site
Nitab4.5_0000677g0050	6.33371	5.57744	3.7309	6.91425	5.03663	2.47225	2.10673	2.6224	2.41909	4.52798	4.09735	3.4624	TRUE	1.40898	TRUE	1.14219	FALSE	0.843271	Nitab4.5_0000677g0050.1 Peptide chain release factor, Double-stranded RNA-binding domain, Peptide chain release factor class I/class II
Nitab4.5_0000426g0140	4.83838	5.11198	10.8604	6.33582	5.36652	3.63137	1.51448	1.91637	2.78609	3.2266	3.71411	2.77672	TRUE	2.25606	FALSE	1.44574	FALSE	0.753976	Nitab4.5_0000426g0140.1
Nitab4.5_0001422g0050	33.8263	40.9028	32.5428	35.6027	31.5232	23.8607	19.0952	22.9455	22.899	27.1216	31.8662	26.3352	TRUE	1.06181	FALSE	0.605771	FALSE	0.481597	Nitab4.5_0001422g0050.1 Protein of unknown function DUF4228, plant
Nitab4.5_0007760g0040	3.51641	3.94347	0.779034	3.35822	5.23401	8.81209	7.86917	8.05091	9.0541	5.25064	6.77135	5.54526	TRUE	-1.40925	FALSE	-0.443044	FALSE	-0.416334	Nitab4.5_0007760g0040.1 AUX/IAA protein, Aux/IAA-ARF-dimerisation
Nitab4.5_0000356g0010	14.9683	3.45082	8.14694	0.674874	0	0.643789	0.608684	0.341762	0.587228	1.26126	0.524912	4.92274	TRUE	4.41714	FALSE	-0.145859	FALSE	2.1979	Nitab4.5_0000356g0010.1 Glutathione S-transferase, C-terminal-like, Glutathione S-transferase, C-terminal, Glutathione S-transferase, N-terminal, Thioredoxin-like fold
Nitab4.5_0000110g0440	12.5496	12.9311	3.16464	5.12222	4.27616	4.34633	4.93148	3.01322	5.72733	5.94852	4.95486	4.71696	TRUE	1.26202	FALSE	0.13285	FALSE	0.299611	Nitab4.5_0000110g0440.1 Zinc finger, C2H2-like, Zinc finger, C2H2, Zinc finger C2H2-type/integrase DNA-binding domain
Nitab4.5_0004758g0020	14.9275	13.1293	16.3905	12.0843	13.7042	8.21283	6.95283	8.25182	9.2521	11.756	8.59931	11.7581	TRUE	1.25403	FALSE	0.606739	FALSE	0.490419	Nitab4.5_0004758g0020.1 Alpha/beta hydrolase fold-1
Nitab4.5_0001672g0020	0.321884	0.31635	0.041816	0.427111	0.142539	1.09582	0.698506	0.941917	2.39994	0.273311	0.381496	0.370871	TRUE	-2.3238	FALSE	-1.18281	TRUE	-1.83032	Nitab4.5_0001672g0020.1 Ankyrin repeat, Potassium channel, plant-type, Ion transport domain, Ankyrin repeat-containing domain, Cyclic nucleotide-binding-like, Cyclic nucleotide-binding domain, RmlC-like jelly roll fold, Two pore domain potassium channel domain
Nitab4.5_0007284g0070	1.96329	3.10309	3.88912	1.68508	3.23975	2.72938	0.119324	0.86921	0.811222	2.71665	2.5169	1.12221	TRUE	2.71578	TRUE	2.17393	FALSE	1.89175	Nitab4.5_0007284g0070.1 Calycin-like, Domain of unknown function DUF1794, Auxin-induced protein, ARG7
Nitab4.5_0008062g0040	5.19612	5.76146	1.01462	5.97559	5.99738	11.3772	9.57973	10.4967	13.6067	6.44196	11.2173	8.80628	TRUE	-1.31426	FALSE	-0.441374	FALSE	-0.251343	Nitab4.5_0008062g0040.1 CRAL-TRIO domain, CRAL/TRIO, N-terminal domain
Nitab4.5_0002331g0050	4.47905	5.13438	11.3186	6.2355	4.89964	4.4183	2.29351	4.16144	1.9377	3.34556	5.58082	6.44186	TRUE	1.79896	FALSE	0.972774	FALSE	0.92805	Nitab4.5_0002331g0050.1 Ribonuclease III domain, Ribonuclease III
Nitab4.5_0000998g0050	2.52033	3.02648	0.644583	2.63937	3.77633	4.44107	7.1693	5.43162	6.23653	3.69663	4.34861	2.8675	TRUE	-1.41629	FALSE	-0.703159	FALSE	-0.702251	Nitab4.5_0000998g0050.1 Protein phosphatase 2C (PP2C)-like domain, Protein phosphatase 2C
Nitab4.5_0000375g0060	1.65353	2.14545	1.52708	2.20371	3.74208	2.98139	6.77596	4.28815	5.12272	2.89295	2.17918	2.85464	TRUE	-1.28422	FALSE	-0.750956	FALSE	-0.94126	Nitab4.5_0000375g0060.1 Protein kinase domain, Leucine-rich repeat, typical subtype, Leucine-rich repeat, Leucine-rich repeat-containing N-terminal, type 2, Protein kinase-like domain
Nitab4.5_0004243g0050	10.3502	12.872	6.6253	16.4085	15.0357	11.6334	29.4305	26.1536	28.1746	14.5867	11.9479	13.4062	TRUE	-1.21675	FALSE	-0.842616	FALSE	-0.978734	Nitab4.5_0004243g0050.1 Serine/threonine-protein kinase, active site, Protein kinase domain, Protein kinase, ATP binding site, Serine/threonine- / dual specificity protein kinase, catalytic domain, Protein kinase-like domain
Nitab4.5_0008829g0010	28.7451	29.5128	51.8395	26.9946	38.2602	18.3889	12.4376	20.1353	13.4186	31.4765	27.2944	25.1561	TRUE	1.7097	FALSE	0.980597	FALSE	0.943654	Nitab4.5_0008829g0010.1 Protein of unknown function DUF1817
Nitab4.5_0001367g0010	8.51867	6.98321	8.0183	0.716914	1.60586	1.75211	0.472057	1.5661	0.793008	3.1148	0.323055	0.876992	TRUE	3.38142	FALSE	0.603507	FALSE	0.692331	#N/A
Nitab4.5_0002253g0010	16.919	17.3925	30.4168	16.5498	18.094	11.7743	3.52833	6.20366	1.42028	13.6592	23.0925	18.6886	TRUE	2.92683	TRUE	2.10911	TRUE	2.32456	#N/A
Nitab4.5_0006967g0050	10.1145	10.6918	11.786	13.3162	11.5573	9.6232	4.27646	5.40594	5.25346	9.55732	7.29155	7.42755	TRUE	1.50563	TRUE	1.32291	FALSE	0.792725	Nitab4.5_0006967g0050.1 Sulfotransferase domain, P-loop containing nucleoside triphosphate hydrolase
Nitab4.5_0000563g0030	1.4067	1.85489	0.446948	1.99901	2.37426	1.57062	3.96314	2.86152	4.24233	1.83678	1.70161	2.00575	TRUE	-1.34566	FALSE	-0.764378	FALSE	-0.897117	Nitab4.5_0000563g0030.1 Serine/threonine-protein kinase, active site, Protein kinase-like domain, Serine-threonine/tyrosine-protein kinase catalytic domain, Protein kinase, ATP binding site, Concanavalin A-like lectin/glucanase, subgroup, Protein kinase domain
Nitab4.5_0006740g0010	13.2207	13.3142	3.59027	12.3585	9.43368	12.9172	32.9863	17.0884	33.2484	11.2182	15.1793	13.7393	TRUE	-1.26763	TRUE	-1.15288	FALSE	-0.952803	Nitab4.5_0006740g0010.1 Auxin response factor, DNA-binding pseudobarrel domain, B3 DNA binding domain
Nitab4.5_0002464g0020	25.4352	25.8924	46.8961	28.1052	31.9236	22.0601	11.0196	13.5788	13.2441	20.9686	14.3798	16.2161	TRUE	1.84225	FALSE	1.23561	FALSE	0.536989	Nitab4.5_0002464g0020.1 Cytochrome P450, Cytochrome P450, E-class, group I
Nitab4.5_0000172g0520	30.1973	29.1889	33.0895	31.7991	25.4459	17.2626	11.2554	15.7486	12.8912	26.8197	29.39	28.6797	TRUE	1.586	FALSE	1.01889	FALSE	1.17075	Nitab4.5_0000172g0520.1 Acid phosphatase/vanadium-dependent haloperoxidase-related
Nitab4.5_0000263g0030	93.9981	113.745	63.1689	160.07	150.219	185.506	230.745	170.646	369.228	164.972	113.458	121.937	TRUE	-1.195	FALSE	-0.508296	FALSE	-0.821076	Nitab4.5_0000263g0030.1 Wound-induced protein, Wun1, subgroup, Wound-induced protein, Wun1
Nitab4.5_0005463g0080	12.333	12.5482	15.9228	11.2075	14.7924	10.5475	4.11558	6.12499	6.0841	9.36229	8.94617	9.44553	TRUE	1.72863	TRUE	1.2832	FALSE	0.858504	Nitab4.5_0005463g0080.1 Fatty acid desaturase, type 1, Protein of unknown function DUF3474
Nitab4.5_0006635g0060	0.053146	0	0	0	0	0.110862	0.328824	0.304831	0.403307	0.090079	0	0.086101	TRUE	-3.40882	TRUE	-2.84794	TRUE	-2.18017	Nitab4.5_0006635g0060.1 Homeobox, conserved site, Helix-turn-helix motif, Homeobox domain, Homeodomain-like
Nitab4.5_0001952g0200	1.8844	0.990258	0.400262	1.67151	1.06513	3.44352	3.44053	3.55186	6.33017	2.01821	1.25861	2.45904	TRUE	-1.78474	FALSE	-1.01606	FALSE	-1.08961	Nitab4.5_0001952g0200.1 Armadillo-type fold, Zinc finger, RING/FYVE/PHD-type, Armadillo, Armadillo-like helical, U box domain
Nitab4.5_0001875g0020	113.147	112.281	212.283	130.11	133.167	104.896	78.5989	83.3676	62.8725	104.61	109.806	104.995	TRUE	1.42253	FALSE	0.812403	FALSE	0.580215	Nitab4.5_0001875g0020.1
Nitab4.5_0008132g0030	33.3865	37.8538	66.6002	45.4106	46.5049	24.0003	10.5182	26.7228	23.4184	33.9721	32.421	31.9617	TRUE	1.66366	FALSE	1.07077	FALSE	0.791852	Nitab4.5_0008132g0030.1 NAD(P)H-quinone oxidoreductase subunit O
Nitab4.5_0005423g0030	10.5012	21.1742	10.099	0.208471	0.259647	1.07645	0.250501	0	0	1.32892	0	1.40122	TRUE	7.37237	FALSE	2.40049	FALSE	3.27392	Nitab4.5_0005423g0030.1 C2 domain
Nitab4.5_0000163g0350	2.62112	2.26624	0.79062	1.85235	3.16792	2.7246	4.01291	3.81413	7.88108	4.27904	2.89805	2.99553	TRUE	-1.21481	FALSE	-0.877778	FALSE	-0.497347	Nitab4.5_0000163g0350.1 DNA-binding WRKY
Nitab4.5_0001365g0080	0.727251	1.27345	1.17875	0.722905	1.1781	1.45125	0.210515	0.341832	0.625225	0.604478	0.459814	1.38362	TRUE	1.82272	TRUE	1.62493	FALSE	1.16977	Nitab4.5_0001365g0080.1 Amino acid transporter, transmembrane
Nitab4.5_0008772g0020	8.95582	8.37713	16.1079	7.13319	10.3675	10.3843	3.43922	5.43206	3.37259	11.3302	7.08462	6.65507	TRUE	1.89892	FALSE	1.26923	FALSE	1.10822	Nitab4.5_0008772g0020.1 Formiminotransferase, N-terminal subdomain, Formiminotransferas, N- and C-terminal subdomains, Formiminotransferase, C-terminal subdomain
Nitab4.5_0012832g0020	1.78835	1.53282	0.955626	2.40804	2.96195	2.7148	3.25219	4.68155	6.34278	2.70485	2.63086	2.84398	TRUE	-1.44426	FALSE	-0.691304	FALSE	-0.693338	Nitab4.5_0012832g0020.1 IQ motif, EF-hand binding site, Myosin head, motor domain, P-loop containing nucleoside triphosphate hydrolase
Nitab4.5_0001463g0090	0.50861	0.02905	0.062637	0	0	0.024	0	0	0	0	0	0	TRUE	6.79136	FALSE	2.63732	FALSE	0	#N/A
Nitab4.5_0003324g0070	8.06322	11.1223	2.86343	11.5837	9.67817	12.2081	21.2878	17.2426	22.0475	11.0929	10.2298	10.673	TRUE	-1.25541	FALSE	-0.752717	FALSE	-0.825855	Nitab4.5_0003324g0070.1 Ankyrin repeat-containing domain, Transcription factor, SBP-box
Nitab4.5_0000316g0010	20.3879	15.9145	33.1898	17.6695	22.1711	16.0723	8.25415	12.158	10.2488	21.5317	14.7127	13.2221	TRUE	1.64311	FALSE	0.979062	FALSE	0.777536	Nitab4.5_0000316g0010.1 Glyoxalase-like domain
Nitab4.5_0011324g0010	14.1728	17.8656	16.7278	16.504	14.9063	10.3146	10.2035	10.4254	7.98726	11.9248	15.0395	14.1956	TRUE	1.11995	FALSE	0.650567	FALSE	0.596422	Nitab4.5_0011324g0010.1 RNA recognition motif domain, Nucleotide-binding, alpha-beta plait
Nitab4.5_0000054g0220	30.7933	27.9984	35.2673	21.5883	19.2529	10.8513	9.5423	12.6568	10.4964	17.5465	14.9533	12.0722	TRUE	1.91084	FALSE	0.783515	FALSE	0.530315	Nitab4.5_0000054g0220.1 NAD(P)-binding domain, Glucose/ribitol dehydrogenase, Short-chain dehydrogenase/reductase SDR
Nitab4.5_0000355g0220	0.404169	0.289703	0.346777	0.389401	0.851288	1.12955	5.17537	1.32005	5.84464	0.651778	0.496592	1.16013	TRUE	-3.10936	TRUE	-2.25998	FALSE	-2.2713	Nitab4.5_0000355g0220.1 Uncharacterised protein family UPF0497, trans-membrane plant
Nitab4.5_0007386g0010	14.0043	11.8293	3.78996	5.01248	5.54856	5.36321	1.27293	3.06579	3.41118	8.09569	6.77896	5.93411	TRUE	2.13954	FALSE	1.15956	FALSE	1.52968	Nitab4.5_0007386g0010.1 Basic-leucine zipper domain, G-box binding, MFMR
Nitab4.5_0009936g0010	23.4576	22.4809	7.6477	11.9019	7.75464	5.18861	3.67786	4.26572	5.5249	6.08617	4.9208	4.31274	TRUE	2.20729	FALSE	1.02101	FALSE	0.288517	#N/A
Nitab4.5_0007024g0050	11.4889	13.3814	2.12288	2.5801	2.11769	1.77379	2.01637	2.83039	1.12411	4.21684	3.24146	3.46989	TRUE	2.2868	FALSE	0.197285	FALSE	0.925544	Nitab4.5_0007024g0050.1 NB-ARC, P-loop containing nucleoside triphosphate hydrolase, Powdery mildew resistance protein, RPW8 domain, Disease resistance protein
Nitab4.5_0001872g0010	11.1328	10.6185	10.5811	11.6286	8.86866	6.69465	5.41127	5.98397	6.45899	9.14811	7.75768	7.30016	TRUE	1.21326	FALSE	0.730469	FALSE	0.532371	Nitab4.5_0001872g0010.1 Uncharacterised protein family Ycf55
Nitab4.5_0001561g0130	7.56923	8.28709	7.76987	11.3947	11.811	13.0098	28.2565	18.3171	24.2047	10.2292	9.07829	12.7082	TRUE	-1.22583	FALSE	-0.864546	TRUE	-1.05285	Nitab4.5_0001561g0130.1 Uncharacterised protein family Cys-rich
Nitab4.5_0000386g0240	5.39997	6.16221	1.48546	3.8675	4.50455	5.91941	11.5913	9.01536	12.6961	6.55032	6.62052	6.26647	TRUE	-1.14709	TRUE	-1.11792	FALSE	-0.677267	Nitab4.5_0000386g0240.1
Nitab4.5_0007284g0030	5.77966	4.92623	10.617	4.26808	5.57438	4.72832	2.02431	2.56534	2.2278	4.65996	2.2503	4.26247	TRUE	2.1073	FALSE	1.19768	FALSE	0.79983	Nitab4.5_0007284g0030.1 Auxin-induced protein, ARG7
Nitab4.5_0001360g0220	51.9679	37.5989	6.65235	14.4425	13.6058	24.6314	7.79555	7.37271	12.5024	18.0332	20.2556	17.2805	TRUE	1.95685	FALSE	1.03026	FALSE	1.11693	Nitab4.5_0001360g0220.1 Pectate lyase/Amb allergen, Pectin lyase fold, AmbAllergen, Pectin lyase fold/virulence factor
Nitab4.5_0000391g0350	11.394	17.4916	8.02959	27.8813	24.1721	14.6799	55.4501	42.3232	44.8962	31.301	28.1993	31.1814	TRUE	-1.68483	FALSE	-0.974257	FALSE	-0.569111	Nitab4.5_0000391g0350.1 Very-long-chain 3-ketoacyl-CoA synthase, Thiolase-like, Thiolase-like, subgroup, FAE1/Type III polyketide synthase-like protein, 3-Oxoacyl-[acyl-carrier-protein (ACP)] synthase III C-terminal
Nitab4.5_0000718g0320	2.00889	1.09076	0.133846	1.02687	2.0835	2.48332	3.51815	3.41742	7.68133	3.37234	1.74623	3.28299	TRUE	-1.98456	FALSE	-1.2575	FALSE	-0.663568	Nitab4.5_0000718g0320.1 Phosphoesterase, Alkaline-phosphatase-like, core domain
Nitab4.5_0002154g0020	33.6669	40.4701	77.8077	39.0411	38.9065	21.3867	19.0408	24.6051	15.6408	28.6187	42.916	31.9881	TRUE	1.83306	FALSE	0.854155	FALSE	0.868852	Nitab4.5_0002154g0020.1
Nitab4.5_0000036g0360	3.09355	1.00397	0	1.4	2.28057	6.50603	9.05711	9.21401	10.1669	5.15147	3.00943	2.66109	TRUE	-2.66301	FALSE	-1.43096	FALSE	-1.29231	Nitab4.5_0000036g0360.1
Nitab4.5_0000307g0120	30.997	19.8329	21.3785	10.9373	16.041	17.393	12.2736	14.0868	15.4581	19.9613	16.9534	16.7496	TRUE	1.12166	FALSE	0.187136	FALSE	0.455126	Nitab4.5_0000307g0120.1 AAA-type ATPase, N-terminal domain, ATPase, AAA-type, core, P-loop containing nucleoside triphosphate hydrolase, AAA+ ATPase domain
Nitab4.5_0003111g0050	26.8122	33.1719	29.1743	34.1823	25.0592	18.9748	14.359	16.5364	14.9917	21.391	22.9403	17.3226	TRUE	1.30936	FALSE	0.885387	FALSE	0.508763	Nitab4.5_0003111g0050.1 Domain of unknown function DUF296
Nitab4.5_0013710g0010	9.49924	6.98042	7.56626	6.30696	8.14564	6.73301	3.97844	4.85825	5.9443	7.45182	7.01118	6.06039	TRUE	1.05329	FALSE	0.640529	FALSE	0.573955	Nitab4.5_0013710g0010.1 JAB/MPN domain
Nitab4.5_0001793g0050	2.3318	2.40218	3.39249	2.57449	3.61619	1.75272	1.22909	1.3587	1.50691	2.51914	2.63243	1.9424	TRUE	1.41098	TRUE	1.09123	FALSE	0.885788	Nitab4.5_0001793g0050.1 Pentatricopeptide repeat, Tetratricopeptide-like helical
Nitab4.5_0009002g0030	5.31343	5.84566	1.80786	3.84414	5.1403	3.63177	1.34064	1.84173	2.72439	2.56236	2.49718	2.2122	TRUE	1.37431	TRUE	1.22795	FALSE	0.408986	#N/A
Nitab4.5_0004030g0060	5.04756	5.24172	1.74815	7.30193	7.58643	11.692	10.794	11.9098	13.4583	7.93861	8.34687	7.91262	TRUE	-1.36133	FALSE	-0.353912	FALSE	-0.484851	Nitab4.5_0004030g0060.1 SANT/Myb domain, Homeodomain-like, Myb domain, SANT domain, Myb domain, plants
Nitab4.5_0003512g0040	5.65479	4.30242	1.10101	8.35773	7.42551	22.8258	10.927	16.7018	24.6298	10.7783	14.6437	14.077	TRUE	-2.04104	FALSE	-0.358474	FALSE	-0.290768	Nitab4.5_0003512g0040.1 Phospholipase/carboxylesterase/thioesterase
Nitab4.5_0001645g0070	6.62319	10.116	3.35362	0.328489	0.134694	0.358898	0	0.090658	0.122826	0.330656	0.09102	0.598452	TRUE	6.79468	FALSE	2.0518	FALSE	2.38289	Nitab4.5_0001645g0070.1 Periplasmic binding protein-like I, Extracellular ligand-binding receptor, Ionotropic glutamate receptor, Extracellular solute-binding protein, family 3
Nitab4.5_0007642g0020	5.98411	6.74157	2.16431	1.05684	1.37794	1.79266	1.25288	0.918285	1.04978	1.60438	2.2367	2.00169	TRUE	2.40283	FALSE	0.47273	FALSE	0.935271	Nitab4.5_0007642g0020.1 Major facilitator superfamily domain, general substrate transporter, Proton-dependent oligopeptide transporter family
Nitab4.5_0011881g0010	4.58474	4.44134	8.28665	4.7978	4.64488	5.26095	3.30873	3.45411	2.32615	5.35161	5.71278	6.13366	TRUE	1.36565	FALSE	0.770809	FALSE	0.98518	Nitab4.5_0011881g0010.1 Peptidase M50
Nitab4.5_0007054g0010	29.1479	28.2965	72.027	35.6226	34.1463	19.9522	11.7572	20.8323	10.9676	24.4255	27.1588	26.3554	TRUE	2.07295	FALSE	1.14566	FALSE	0.903007	Nitab4.5_0007054g0010.1 Phospholipase A2, active site, Phospholipase A2 domain, Phospholipase A2
Nitab4.5_0002157g0030	1.81581	1.08685	0.162132	1.22144	1.62145	3.87125	4.13052	2.36091	4.57472	1.87468	1.87406	1.53594	TRUE	-1.65397	FALSE	-0.640176	FALSE	-0.951656	Nitab4.5_0002157g0030.1 Serine/threonine-protein kinase, active site, Protein kinase domain, Serine/threonine- / dual specificity protein kinase, catalytic domain, Protein kinase, ATP binding site, Protein kinase-like domain
Nitab4.5_0001128g0040	5.7652	6.34028	0.669132	0.08328	0	0.100781	0.15818	0.081504	0.129897	0.570509	0.114217	0.350418	TRUE	5.09959	FALSE	-0.805642	FALSE	1.49219	Nitab4.5_0001128g0040.1 Zinc finger, RING-type, Zinc finger, C6HC-type, Zinc finger, RING/FYVE/PHD-type
Nitab4.5_0001778g0100	13.245	11.1898	4.33238	5.38344	4.56359	6.97543	4.38821	3.69766	4.98869	4.88999	6.0435	6.28714	TRUE	1.35715	FALSE	0.465979	FALSE	0.489712	Nitab4.5_0001778g0100.1 BZR1, transcriptional repressor
Nitab4.5_0000568g0160	2.83929	3.57737	3.23361	6.19083	4.72956	4.15629	13.8656	9.28687	9.45428	4.05948	4.8228	4.96745	TRUE	-1.40411	FALSE	-1.00739	TRUE	-1.15769	Nitab4.5_0000568g0160.1 EXS, C-terminal, SPX, N-terminal
Nitab4.5_0004332g0030	2.14065	1.80829	0.887527	2.48044	1.90895	3.96281	6.20093	4.45044	5.84406	2.54085	3.30174	2.66707	TRUE	-1.52064	FALSE	-0.901019	FALSE	-0.864284	Nitab4.5_0004332g0030.1 Multi antimicrobial extrusion protein
Nitab4.5_0000916g0100	36.6315	40.4758	28.2848	8.6708	6.58915	7.6782	8.78907	13.5349	8.33983	13.3586	13.078	14.9012	TRUE	2.07056	FALSE	-0.332666	FALSE	0.500351	Nitab4.5_0000916g0100.1 Uncharacterised protein family Cys-rich
Nitab4.5_0004608g0050	3.05429	3.10421	0.852925	3.81613	4.73015	7.91354	7.97863	4.0315	9.21682	4.69372	3.63338	5.14351	TRUE	-1.35549	FALSE	-0.266795	FALSE	-0.541656	Nitab4.5_0004608g0050.1 Homeobox domain, Homeodomain-like
Nitab4.5_0009020g0010	7.29967	6.82188	1.54329	3.07627	1.95741	1.83758	1.44799	1.42023	1.40358	2.09675	1.48369	2.15145	TRUE	2.03472	FALSE	0.798399	FALSE	0.513201	Nitab4.5_0009020g0010.1 Tetrapyrrole biosynthesis, glutamyl-tRNA reductase, Tetrapyrrole biosynthesis, glutamyl-tRNA reductase, dimerisation domain, Quinate/shikimate 5-dehydrogenase/glutamyl-tRNA reductase, Tetrapyrrole biosynthesis, glutamyl-tRNA reductase, N-terminal, Tetrapyrrole biosynthesis, glutamyl-tRNA reductase, conserved site, NAD(P)-binding domain
Nitab4.5_0000231g0240	20.254	14.3165	7.03011	7.21577	12.8398	12.4599	1.07324	3.1109	1.44413	16.0561	9.97589	7.41851	TRUE	3.07943	TRUE	2.59977	TRUE	2.63325	Nitab4.5_0000231g0240.1 Ninja
Nitab4.5_0000522g0150	4.91341	2.1069	0.409839	2.50949	2.36942	3.34692	8.79466	6.35131	16.7648	4.25232	3.6158	4.10158	TRUE	-1.91558	TRUE	-1.81884	FALSE	-1.28083	Nitab4.5_0000522g0150.1 Oxoglutarate/iron-dependent dioxygenase, Isopenicillin N synthase-like, Non-haem dioxygenase N-terminal domain
Nitab4.5_0011534g0020	5.24072	6.08601	1.14078	7.60553	4.85625	6.91952	16.0643	15.4186	17.565	5.14185	9.19766	7.5149	TRUE	-1.80823	FALSE	-1.23781	FALSE	-1.07919	Nitab4.5_0011534g0020.1 Tetratricopeptide repeat, Thioredoxin-like fold, Tetratricopeptide-like helical, Thioredoxin domain, Tetratricopeptide repeat-containing domain
Nitab4.5_0003241g0010	8.2563	10.5535	4.13063	0.165019	0.983057	1.02235	0.483919	1.71209	1.17353	0.975222	1.28255	1.99359	TRUE	2.99455	FALSE	-0.545732	FALSE	0.418587	Nitab4.5_0003241g0010.1 Pyridoxal phosphate-dependent transferase, major region, subdomain 1, Glutamate decarboxylase, Pyridoxal phosphate-dependent decarboxylase, Pyridoxal phosphate-dependent transferase
Nitab4.5_0000326g0200	2.06905	1.71782	0.97292	2.08014	1.92765	2.26991	4.18113	4.41063	6.3033	2.04134	1.87575	2.03054	TRUE	-1.36439	TRUE	-1.12387	TRUE	-1.21615	Nitab4.5_0000326g0200.1 Rab-GTPase-TBC domain
Nitab4.5_0000964g0010	24.9002	27.2231	27.1227	20.8724	15.0287	11.9738	12.9153	17.043	18.1068	14.2555	15.0433	18.8603	TRUE	1.09385	FALSE	0.119638	FALSE	0.0971417	Nitab4.5_0000964g0010.1 Alcohol dehydrogenase superfamily, zinc-type, Alcohol dehydrogenase GroES-like, Polyketide synthase, enoylreductase, Alcohol dehydrogenase, zinc-type, conserved site, Alcohol dehydrogenase, C-terminal, NAD(P)-binding domain, GroES (chaperonin 10)-like
Nitab4.5_0000510g0220	15.772	13.4922	14.4223	9.67992	12.3751	5.36899	4.29699	5.62522	4.69989	11.4026	9.5534	8.10726	TRUE	1.92863	FALSE	1.03569	FALSE	1.07367	Nitab4.5_0000510g0220.1 Cytochrome P450, Cytochrome P450, E-class, group I, Cytochrome P450, conserved site
Nitab4.5_0004762g0010	26.2053	26.3453	21.1777	25.2046	21.8983	17.0059	9.79806	16.0112	11.2858	18.9148	30.51	18.6833	TRUE	1.30272	FALSE	0.8964	FALSE	0.948876	Nitab4.5_0004762g0010.1 Hypoxia induced protein, domain
Nitab4.5_0003726g0030	1.13348	0.480623	0.16232	0	0	0	0	0	0	0	0	0	TRUE	7.65431	FALSE	0	FALSE	0	Nitab4.5_0003726g0030.1 Lipase, GDSL, SGNH hydrolase-type esterase domain
Nitab4.5_0000668g0130	1.1079	0.459874	1.20636	0.220301	0.883525	0.277869	0.111814	0.042935	0.274264	0.523104	0.638523	0.200448	TRUE	3.12951	FALSE	1.8542	FALSE	1.78535	Nitab4.5_0000668g0130.1 Pectin lyase fold/virulence factor, Glycoside hydrolase, family 28, Parallel beta-helix repeat, Pectin lyase fold
Nitab4.5_0003020g0100	23.9593	24.6424	10.5706	20.1909	15.894	11.8358	8.4091	8.10784	11.6458	14.4511	12.3363	11.5677	TRUE	1.32114	FALSE	0.902796	FALSE	0.550638	Nitab4.5_0003020g0100.1 GTP cyclohydrolase I domain, GTP cyclohydrolase I
Nitab4.5_0015164g0010	13.6282	9.30264	9.77258	7.14901	25.4795	18.2741	72.4682	35.0368	41.2248	27.845	19.1539	31.7402	TRUE	-1.86391	TRUE	-1.44788	FALSE	-0.836187	Nitab4.5_0015164g0010.1 CCT domain
Nitab4.5_0002245g0100	41.4183	38.4593	37.4849	39.2736	31.394	23.6164	21.3216	27.2673	23.012	34.878	30.9608	34.823	TRUE	1.05587	FALSE	0.510806	FALSE	0.574926	Nitab4.5_0002245g0100.1 Protein of unknown function DUF3411, plant
Nitab4.5_0001842g0060	62.2285	45.2986	25.0019	11.5789	11.6659	7.93838	2.61003	7.06817	7.61628	20.6784	17.2109	15.8234	TRUE	3.19549	FALSE	0.988711	FALSE	1.7421	Nitab4.5_0001842g0060.1 AMP-dependent synthetase/ligase, AMP-binding enzyme C-terminal domain, AMP-binding, conserved site
Nitab4.5_0000238g0020	16.1164	19.7372	7.66294	3.28975	3.43875	2.67894	4.04687	4.06419	5.70496	4.42026	5.7524	4.92622	TRUE	1.9017	FALSE	-0.421533	FALSE	0.229304	#N/A
Nitab4.5_0010481g0030	26.7544	30.2084	80.4375	45.5331	43.1935	23.0804	18.4067	22.2916	16.5215	34.8374	39.5266	38.8586	TRUE	1.79681	FALSE	1.0834	FALSE	1.05859	Nitab4.5_0010481g0030.1 Heat shock protein DnaJ, cysteine-rich domain
Nitab4.5_0001157g0020	10.9434	11.0954	3.12652	0.397519	0.394831	1.17959	1.7528	0.810305	0.889635	1.2614	0.64858	1.09037	TRUE	3.02368	FALSE	-0.774827	FALSE	-0.128729	Nitab4.5_0001157g0020.1 GNAT domain, Acyl-CoA N-acyltransferase
Nitab4.5_0001046g0030	1.84737	1.81156	1.15996	0.710744	0.674145	0.79392	0.658272	0.403647	0.576404	0.446189	0.438463	0.828845	TRUE	1.81014	FALSE	0.482193	FALSE	0.130662	Nitab4.5_0001046g0030.1
Nitab4.5_0000404g0110	0.093636	0.066222	0	0	0	0	1.82471	0.186136	2.72177	0	0	0	TRUE	-4.51632	TRUE	-9.14302	TRUE	-9.14302	Nitab4.5_0000404g0110.1 Xyloglucan endotransglucosylase/hydrolase, Beta-glucanase, Xyloglucan endo-transglycosylase, C-terminal, Glycoside hydrolase, family 16, active site, Concanavalin A-like lectin/glucanase, subgroup, Concanavalin A-like lectin/glucanases superfamily, Glycoside hydrolase, family 16
Nitab4.5_0013228g0020	23.3937	32.0295	7.25387	5.8769	4.13264	7.24823	4.31934	9.97806	5.87917	9.94708	11.9713	12.2228	TRUE	1.80113	FALSE	-0.155192	FALSE	0.83044	Nitab4.5_0013228g0020.1 NAC domain
Nitab4.5_0006892g0030	18.0528	11.3343	9.20352	6.14201	2.9575	5.10919	2.53472	4.14385	4.12977	4.14039	3.81031	5.44704	TRUE	2.1185	FALSE	0.490545	FALSE	0.404334	Nitab4.5_0006892g0030.1 Peptide methionine sulphoxide reductase MrsB, Mss4-like
Nitab4.5_0002637g0020	10.2399	13.348	53.38	15.843	17.2864	13.4523	5.93042	9.62552	8.58991	16.0725	14.5444	11.3908	TRUE	2.28098	FALSE	1.05849	FALSE	0.884965	Nitab4.5_0002637g0020.1 Protein of unknown function DUF3464
Nitab4.5_0005373g0040	45.4462	43.7255	29.8014	34.9496	36.6078	31.177	17.548	19.8206	28.5578	32.06	20.8868	20.219	TRUE	1.16525	FALSE	0.770889	FALSE	0.262242	Nitab4.5_0005373g0040.1
Nitab4.5_0004511g0040	9.70793	16.1744	6.68833	6.99471	3.94597	8.7789	5.40324	5.50005	4.75574	5.22447	8.59167	4.43602	TRUE	1.30817	FALSE	0.402334	FALSE	0.297217	Nitab4.5_0004511g0040.1 Target SNARE coiled-coil domain
Nitab4.5_0000753g0200	1.73132	1.48869	0.857739	2.37247	1.6567	3.83086	3.59104	3.48579	5.00811	2.00115	3.41127	3.67687	TRUE	-1.27923	FALSE	-0.529662	FALSE	-0.309612	Nitab4.5_0000753g0200.1 Phox/Bem1p
Nitab4.5_0000027g0490	68.9359	74.7985	99.564	80.1049	76.2169	53.1833	43.9426	51.6095	35.2779	60.3565	67.4019	63.5232	TRUE	1.29659	FALSE	0.782816	FALSE	0.618346	Nitab4.5_0000027g0490.1 Acyl-CoA N-acyltransferase, GNAT domain
Nitab4.5_0001280g0010	11.1129	11.127	11.8196	8.52531	11.3638	10.163	5.5383	7.05258	7.11544	10.4187	6.996	9.59285	TRUE	1.15859	FALSE	0.717737	FALSE	0.549768	Nitab4.5_0001280g0010.1 Per1-like
Nitab4.5_0004592g0020	12.6707	12.8228	10.1443	12.9964	11.3728	7.53669	6.31264	6.59889	6.10576	10.7744	7.0217	7.30052	TRUE	1.22194	FALSE	0.864242	FALSE	0.487812	Nitab4.5_0004592g0020.1 Protein N-terminal asparagine amidohydrolase
Nitab4.5_0006673g0030	0.27407	0.360134	0.392702	0.822512	0.760662	2.25732	3.11077	1.84664	2.27751	0.660168	0.892714	1.1475	TRUE	-2.4236	FALSE	-0.862054	FALSE	-1.33514	Nitab4.5_0006673g0030.1 Glycoside hydrolase, superfamily, Glycoside hydrolase, family 79
Nitab4.5_0012334g0010	4.47841	5.36568	0.714207	0.672328	0.541881	1.26058	0.690107	1.2462	1.66285	1.21424	1.28192	0.781178	TRUE	1.71555	FALSE	-0.447103	FALSE	-0.0229961	Nitab4.5_0012334g0010.1
Nitab4.5_0010768g0030	12.0665	12.2502	3.98184	2.67329	2.74025	1.83101	3.50591	2.58175	4.75523	2.90194	3.1605	3.17213	TRUE	1.60739	FALSE	-0.438043	FALSE	-0.122589	Nitab4.5_0010768g0030.1
Nitab4.5_0006745g0020	4.70876	1.90498	0.22941	1.71189	2.38383	2.23863	10.1142	7.21529	14.5895	3.36983	2.70505	2.69056	TRUE	-2.07191	TRUE	-2.20265	TRUE	-1.7457	Nitab4.5_0006745g0020.1 Basic-leucine zipper domain, Transcription factor TGA like domain
Nitab4.5_0009493g0010	23.122	23.9476	16.2853	21.6196	18.6825	11.6508	7.92206	10.5901	12.3735	17.4296	16.6237	13.3652	TRUE	1.34712	FALSE	0.886735	FALSE	0.71826	Nitab4.5_0009493g0010.1 CBS domain
Nitab4.5_0010254g0020	35.4239	23.4106	10.1742	53.6449	40.0972	205.176	91.8908	169.622	144.261	96.8517	90.9665	82.4047	TRUE	-2.34876	FALSE	-0.410751	FALSE	-0.497548	Nitab4.5_0010254g0020.1 Glyoxalase-like domain
Nitab4.5_0003118g0010	68.8823	66.5431	75.537	73.268	68.4627	51.4229	34.6593	46.2676	29.8719	64.2122	52.8877	50.9627	TRUE	1.29087	FALSE	0.902192	FALSE	0.673329	Nitab4.5_0003118g0010.1 Thioredoxin domain, Thioredoxin-like fold, Thioredoxin
Nitab4.5_0002251g0050	37.4154	32.3584	52.2324	30.28	28.677	19.7949	17.8691	24.6211	19.8717	27.7428	20.2911	23.5087	TRUE	1.39282	FALSE	0.450957	FALSE	0.282472	Nitab4.5_0002251g0050.1
Nitab4.5_0000003g0270	37.7063	29.7438	9.56172	4.97363	6.0177	7.38339	9.67877	11.8547	7.66737	10.0167	9.93832	12.5379	TRUE	1.56541	FALSE	-0.593655	FALSE	0.223898	Nitab4.5_0000003g0270.1 Lipase, class 3
Nitab4.5_0001092g0010	18.235	19.9103	21.7068	26.3881	24.5015	18.2747	7.51009	11.4706	16.5748	14.0809	16.611	15.0881	TRUE	1.15558	TRUE	1.10267	FALSE	0.476111	Nitab4.5_0001092g0010.1 Chaperonin Cpn10, Chaperonin Cpn10, conserved site, GroES (chaperonin 10)-like
Nitab4.5_0005423g0040	3.51695	4.97989	2.00794	0	0	0.130069	0	0	0	0	0	0	TRUE	9.8426	FALSE	3.49373	FALSE	0	Nitab4.5_0005423g0040.1 C2 domain
Nitab4.5_0006280g0060	19.3446	20.9271	27.5433	22.7519	21.3206	11.8065	6.81467	13.5639	6.988	17.2739	12.9826	12.2617	TRUE	1.70288	FALSE	1.13602	FALSE	0.704297	Nitab4.5_0006280g0060.1 S-adenosyl-L-methionine-dependent methyltransferase, putative, Leucine carboxyl methyltransferase
Nitab4.5_0003542g0080	5.8774	6.10865	9.53494	5.81876	6.34548	5.18764	4.01903	4.50657	2.80003	7.05029	8.13279	7.44029	TRUE	1.33752	FALSE	0.703833	TRUE	1.05994	Nitab4.5_0003542g0080.1 Indole-3-glycerol phosphate synthase, conserved site, Aldolase-type TIM barrel, Indole-3-glycerol phosphate synthase, Ribulose-phosphate binding barrel
Nitab4.5_0014335g0010	12.9069	11.3992	9.09203	2.54645	3.33832	2.00688	3.66088	4.67647	2.10139	6.93208	3.9888	3.58172	TRUE	1.9517	FALSE	-0.311431	FALSE	0.534904	Nitab4.5_0014335g0010.1 C2 domain
Nitab4.5_0003496g0010	22.4675	11.593	15.4139	11.4751	16.3596	12.4878	5.13719	7.14335	11.0644	14.8435	6.98441	9.20907	TRUE	1.45106	FALSE	0.928988	FALSE	0.533773	Nitab4.5_0003496g0010.1 WD40 repeat, WD40-repeat-containing domain, WD40/YVTN repeat-like-containing domain, WD40 repeat, conserved site
Nitab4.5_0004564g0020	7.50842	5.18114	5.62884	3.01729	3.1768	4.73412	2.53727	3.32616	2.96698	4.95379	3.73978	3.69168	TRUE	1.38386	FALSE	0.389387	FALSE	0.574498	Nitab4.5_0004564g0020.1 Proton-dependent oligopeptide transporter family, PTR2 family proton/oligopeptide symporter, conserved site, Major facilitator superfamily domain, general substrate transporter
Nitab4.5_0003368g0020	122.889	99.1531	67.8993	67.1176	59.4712	81.912	43.3597	64.7325	65.2392	73.7738	65.6958	59.6801	TRUE	1.02759	FALSE	0.364323	FALSE	0.295243	Nitab4.5_0003368g0020.1 EF-hand domain pair, EF-hand domain, EF-Hand 1, calcium-binding site
Nitab4.5_0000286g0080	48.0926	54.8243	9.71382	4.0454	3.64206	5.01004	6.95104	8.82563	3.22646	8.8525	11.784	11.6184	TRUE	2.67998	FALSE	-0.524642	FALSE	0.809298	Nitab4.5_0000286g0080.1 DNA-binding WRKY
Nitab4.5_0000934g0220	2.86638	2.19805	1.56256	0.792695	0.602704	1.17984	1.26208	0.978866	1.05884	0.994067	0.86335	1.33235	TRUE	1.28199	FALSE	-0.281998	FALSE	0.0359732	Nitab4.5_0000934g0220.1 Cytochrome P450, E-class, group I, Cytochrome P450, Cytochrome P450, conserved site
Nitab4.5_0007069g0040	7.16943	7.23882	1.64187	0.863161	0.339271	0.058214	0.07094	0.167754	0.28434	0.209969	0.116481	0.934371	TRUE	5.00962	FALSE	1.37769	FALSE	1.31856	Nitab4.5_0007069g0040.1 Plastocyanin-like, Cupredoxin, Blue (type 1) copper domain
Nitab4.5_0000559g0390	44.0074	42.2451	63.2264	48.4618	49.7947	35.0031	23.3703	27.1557	25.0358	31.7389	32.8287	26.1363	TRUE	1.40929	FALSE	0.934751	FALSE	0.34786	Nitab4.5_0000559g0390.1
Nitab4.5_0004107g0020	2.42799	1.46823	1.32639	2.7088	2.40443	2.1323	6.04526	5.70072	5.61099	1.76976	2.37158	2.7516	TRUE	-1.44013	TRUE	-1.14856	TRUE	-1.24346	Nitab4.5_0004107g0020.1 Mitochondrial carrier domain, Mitochondrial substrate/solute carrier
Nitab4.5_0008292g0020	2.49094	1.83966	1.30462	0	0	0	0	0	0	0	0	0.398069	TRUE	9.24133	FALSE	0	FALSE	5.28429	Nitab4.5_0008292g0020.1 Glutathione S-transferase, C-terminal-like, Glutathione S-transferase, C-terminal, Thioredoxin-like fold, Glutathione S-transferase, N-terminal
Nitab4.5_0001309g0110	23.3272	20.4793	7.94466	5.67855	7.34836	5.49179	3.94699	8.69028	6.25977	8.39948	7.28808	7.70803	TRUE	1.65846	FALSE	0.0793547	FALSE	0.391255	Nitab4.5_0001309g0110.1 Proton-dependent oligopeptide transporter family, Major facilitator superfamily domain, general substrate transporter
Nitab4.5_0007193g0030	10.7818	11.1584	2.94654	1.65743	1.14565	1.60353	2.21243	2.84053	1.32326	2.34	3.26636	2.30672	TRUE	2.11427	FALSE	-0.468876	FALSE	0.365129	Nitab4.5_0007193g0030.1 Glycoside hydrolase, family 81
Nitab4.5_0004837g0020	7.4657	3.99942	2.30565	0.344908	0.549704	0.403238	0.220593	0.51459	0.207643	0.574386	0.546917	0.746618	TRUE	3.99465	FALSE	0.524802	FALSE	1.01497	#N/A
Nitab4.5_0000953g0010	6.0983	7.07202	5.08954	3.28636	5.96611	3.47663	3.17798	2.87538	3.39114	4.7862	3.51073	3.48082	TRUE	1.26858	FALSE	0.555284	FALSE	0.413614	Nitab4.5_0000953g0010.1 Per1-like
Nitab4.5_0003338g0040	2.95246	2.55872	2.53556	3.08252	1.8506	2.04706	1.85127	1.09289	1.49809	2.3841	3.94863	2.75397	TRUE	1.18249	FALSE	0.760383	TRUE	1.11364	Nitab4.5_0003338g0040.1 GTP binding domain, GTP-binding protein, ribosome biogenesis, YsxC, P-loop containing nucleoside triphosphate hydrolase
Nitab4.5_0001184g0040	57.6988	43.0287	40.6634	15.646	22.4944	18.3403	29.6381	16.3253	22.3749	28.9852	20.9593	20.7547	TRUE	1.37095	FALSE	-0.165594	FALSE	0.139867	Nitab4.5_0001184g0040.1 AP2/ERF domain, DNA-binding domain
Nitab4.5_0000214g0080	1.98105	3.36425	1.17894	0.287417	0.072332	0.327516	0.156236	0.378376	0.137464	0.098859	0.617935	0.202112	TRUE	3.47309	FALSE	0.0822665	FALSE	0.495732	Nitab4.5_0000214g0080.1 Cupredoxin, L-ascorbate oxidase, plants, Multicopper oxidase, type 2, Multicopper oxidase, copper-binding site, Multicopper oxidase, type 3, Multicopper oxidase, type 1
Nitab4.5_0000971g0110	25.0464	39.4719	48.6194	43.6677	36.7962	18.5266	9.73386	17.8016	11.7138	27.9322	25.1957	22.3929	TRUE	1.95008	TRUE	1.45425	FALSE	1.02078	Nitab4.5_0000971g0110.1 Protein-tyrosine phosphatase, active site, Protein-tyrosine phosphatase, dual specificity phosphatase, eukaryotic, Protein-tyrosine phosphatase, SIW14-like
Nitab4.5_0000680g0050	2.0208	0.843245	0.578863	2.56062	4.32012	4.12771	10.4273	12.8666	29.6012	2.26593	6.65234	4.77851	TRUE	-3.66461	FALSE	-2.11034	FALSE	-1.81936	Nitab4.5_0000680g0050.1
Nitab4.5_0002826g0060	8.36812	7.77083	1.72732	7.17564	7.13696	12.707	18.8693	14.869	24.2161	12.554	11.5863	10.696	TRUE	-1.50788	FALSE	-1.00541	FALSE	-0.626532	Nitab4.5_0002826g0060.1 Protein of unknown function DUF3537
Nitab4.5_0000058g0200	31.2456	31.35	16.2666	15.2421	9.5611	10.682	13.8116	12.989	15.0453	14.7588	13.8881	14.7321	TRUE	1.17534	FALSE	-0.126593	FALSE	0.14433	Nitab4.5_0000058g0200.1 Protein kinase domain, Protein kinase-like domain, Concanavalin A-like lectin/glucanase, subgroup, Serine-threonine/tyrosine-protein kinase catalytic domain, Leucine-rich repeat-containing N-terminal, type 2
Nitab4.5_0000361g0100	44.2784	38.2875	36.2003	20.424	14.0056	17.4344	12.4539	22.3793	15.1849	25.5546	22.437	23.3119	TRUE	1.57278	FALSE	0.142287	FALSE	0.589358	Nitab4.5_0000361g0100.1 Protein dehydration-induced 19, C-terminal, Drought induced 19 protein-like, zinc-binding domain
Nitab4.5_0001646g0060	2.55363	0.858379	1.33088	2.61478	3.56886	7.96544	4.67497	6.78814	20.1242	4.93131	4.17084	3.28444	TRUE	-2.35506	FALSE	-1.03202	FALSE	-1.19273	Nitab4.5_0001646g0060.1 Aminotransferase, class IV, Branched-chain amino acid aminotransferase II
Nitab4.5_0003534g0090	25.4872	27.6565	24.0742	30.0943	23.737	17.4711	12.959	15.2269	13.6742	23.4131	22.8782	20.7492	TRUE	1.22294	FALSE	0.885053	FALSE	0.763669	Nitab4.5_0003534g0090.1 DNA photolyase, class 2, DNA photolyase, N-terminal, DNA photolyase, FAD-binding/Cryptochrome, C-terminal, Rossmann-like alpha/beta/alpha sandwich fold
Nitab4.5_0004261g0030	4.90122	3.59252	0.625786	0.186905	0.17242	0.085694	0.246508	0.3085	0.565237	0.20711	0.095148	0.582916	TRUE	3.18178	FALSE	-1.15364	FALSE	-0.213148	Nitab4.5_0004261g0030.1 Leucine-rich repeat-containing N-terminal, type 2, Leucine-rich repeat, typical subtype, Leucine-rich repeat
Nitab4.5_0008326g0020	1.48885	1.93129	1.404	0.56733	0.430758	0.37673	0	0.136723	0	1.26953	0.947124	0.903091	TRUE	5.27038	FALSE	3.32857	TRUE	4.40669	#N/A
Nitab4.5_0002757g0100	6.45401	8.14953	2.17138	5.36496	4.67164	2.65641	2.21958	1.64045	2.60301	3.20616	3.64342	3.08693	TRUE	1.58389	FALSE	1.11608	FALSE	0.720943	Nitab4.5_0002757g0100.1 Leucine-rich repeat, Leucine-rich repeat, typical subtype
Nitab4.5_0005102g0090	5.75252	6.35154	2.26921	8.64823	6.95114	14.536	15.33	13.9563	12.3179	9.04604	10.1193	10.889	TRUE	-1.3217	FALSE	-0.40179	FALSE	-0.391249	Nitab4.5_0005102g0090.1 Protein kinase domain, Leucine-rich repeat, Protein kinase-like domain, Leucine-rich repeat-containing N-terminal, type 2, Protein kinase, ATP binding site
Nitab4.5_0000766g0080	6.50405	5.69617	7.48176	0	0	0	0	0	0	0	0.131617	0	TRUE	10.8058	FALSE	0	FALSE	3.66063	Nitab4.5_0000766g0080.1 Zinc finger, C2H2-like, Zinc finger C2H2-type/integrase DNA-binding domain, Zinc finger, C2H2
Nitab4.5_0000119g0420	3.67184	4.38618	1.54287	3.86248	3.60039	7.42158	8.60588	7.17187	9.6039	4.87986	5.29259	5.04002	TRUE	-1.16309	FALSE	-0.688883	FALSE	-0.642474	Nitab4.5_0000119g0420.1 Immunoglobulin-like fold, Immunoglobulin E-set, Galactose oxidase/kelch, beta-propeller, Glyoxal oxidase, N-terminal, Galactose oxidase, beta-propeller, Domain of unknown function DUF1929
Nitab4.5_0000657g0010	44.9362	26.6816	24.7068	3.3589	8.58043	6.75898	13.6573	4.11591	4.15076	11.7631	8.3424	6.15525	TRUE	2.40334	FALSE	-0.150045	FALSE	0.325269	Nitab4.5_0000657g0010.1 Ribonuclease CAF1, Ribonuclease H-like domain
Nitab4.5_0001316g0010	2.37109	2.92331	3.19626	4.65207	2.96013	1.20278	0.372939	1.37188	0.636074	2.91168	1.83759	1.61677	TRUE	2.20229	TRUE	2.00342	FALSE	1.486	Nitab4.5_0001316g0010.1 Pentatricopeptide repeat, Tetratricopeptide-like helical
Nitab4.5_0001424g0080	13.4084	12.9734	3.33898	14.2446	13.4513	23.5915	27.1602	26.2238	32.7204	17.6255	18.9197	18.681	TRUE	-1.3466	FALSE	-0.660159	FALSE	-0.544541	Nitab4.5_0001424g0080.1 Putative S-adenosyl-L-methionine-dependent methyltransferase
Nitab4.5_0009785g0010	1.49594	1.06694	0.508633	0.472938	0.058242	0.07926	0.135793	0	0.197755	0.102325	0.14348	0.290758	TRUE	3.39108	FALSE	1.05611	FALSE	0.779575	Nitab4.5_0009785g0010.1 F-box domain, F-box associated interaction domain
Nitab4.5_0006454g0010	8.55273	6.58497	8.71853	3.54811	9.6716	4.31593	1.28981	2.20442	4.22694	9.98005	8.35169	6.47724	TRUE	2.04344	FALSE	1.35113	TRUE	1.80931	#N/A
Nitab4.5_0003343g0050	25.6588	22.3878	21.425	8.24581	8.12123	10.8747	8.53554	11.8037	7.45305	13.7639	10.0757	7.65723	TRUE	1.64262	FALSE	0.044958	FALSE	0.253846	Nitab4.5_0003343g0050.1 Vacuolar protein sorting-associated, VPS28, Vacuolar protein sorting-associated, VPS28, N-terminal, Vacuolar protein sorting-associated, VPS28, C-terminal
Nitab4.5_0005734g0020	52.6476	60.6375	82.8396	45.7314	60.7812	28.1174	15.4763	31.7737	28.178	54.6286	43.6745	42.425	TRUE	1.81221	FALSE	0.972581	FALSE	0.993707	Nitab4.5_0005734g0020.1 Ammonium transporter AmtB-like domain, Ammonium transporter, Ammonium transporter, conserved site
Nitab4.5_0003914g0130	13.089	8.12905	6.18557	9.98363	16.4881	49.4672	20.0086	26.6729	42.74	18.9275	19.2191	20.2635	TRUE	-1.40174	FALSE	-0.164811	FALSE	-0.496881	Nitab4.5_0003914g0130.1 Heavy metal-associated domain, HMA
Nitab4.5_0001125g0070	5.05905	4.1982	4.63279	1.45247	3.01684	2.13255	2.29123	1.32835	2.98303	3.06292	2.78085	3.55485	TRUE	1.44748	FALSE	0.136296	FALSE	0.618431	Nitab4.5_0001125g0070.1
Nitab4.5_0001208g0070	1.90054	1.44621	0.481249	1.29705	1.65601	3.16503	3.19716	3.59545	4.58443	2.39	2.40843	1.94998	TRUE	-1.34836	FALSE	-0.809618	FALSE	-0.64974	Nitab4.5_0001208g0070.1 Galactose oxidase, beta-propeller, F-box domain, Kelch repeat type 1
Nitab4.5_0005722g0050	10.9333	10.7257	27.4421	16.5174	16.5883	11.2275	5.01045	8.60883	7.84594	11.9239	12.7651	10.2437	TRUE	1.71886	FALSE	1.16942	FALSE	0.792514	Nitab4.5_0005722g0050.1
Nitab4.5_0000008g0580	6.94306	6.7052	3.43354	8.57867	7.25924	14.1346	12.4921	15.7753	16.94	7.85656	11.7864	10.1237	TRUE	-1.14	FALSE	-0.509176	FALSE	-0.511491	Nitab4.5_0000008g0580.1 Reticulon
Nitab4.5_0000110g0040	25.6765	30.0563	33.3467	1.20951	6.08305	2.28061	2.1635	2.80463	2.08447	7.08975	8.47174	10.3048	TRUE	4.03438	FALSE	0.566427	FALSE	1.94564	Nitab4.5_0000110g0040.1 Uncharacterised protein family UPF0114
Nitab4.5_0003312g0050	5.05319	4.81285	1.98407	5.00242	6.47625	10.0085	10.3403	10.2451	18.348	6.59643	7.92956	7.09435	TRUE	-1.45976	FALSE	-0.748291	FALSE	-0.733079	Nitab4.5_0003312g0050.1 BTB/POZ-like, BTB/POZ fold, BTB/POZ, NPH3 domain
Nitab4.5_0001051g0110	353.632	334.587	573.105	273.146	338.914	195.203	127.301	224.484	163.656	288.126	226.215	253.233	TRUE	1.73634	FALSE	0.764705	FALSE	0.656847	Nitab4.5_0001051g0110.1
Nitab4.5_0000359g0010	12.0074	12.8183	12.8795	9.77177	10.3264	6.17171	5.47025	7.98909	8.72669	7.67283	8.56059	7.62343	TRUE	1.13851	FALSE	0.377835	FALSE	0.201481	Nitab4.5_0000359g0010.1 Serine hydroxymethyltransferase, pyridoxal phosphate binding site, Pyridoxal phosphate-dependent transferase, Serine hydroxymethyltransferase, Pyridoxal phosphate-dependent transferase, major region, subdomain 1, Pyridoxal phosphate-dependent transferase, major region, subdomain 2
Nitab4.5_0005173g0020	0.544089	0.335141	0.192449	0.31979	0.171737	0.144653	0.061877	0.114659	0	0.087264	0.146755	0.086505	TRUE	2.70754	FALSE	1.83701	FALSE	0.806096	Nitab4.5_0005173g0020.1 Ureide permease
Nitab4.5_0003265g0130	2.37452	2.14218	0.587498	2.02792	1.98944	4.2876	4.97507	4.04181	5.93364	2.37305	3.01804	3.15532	TRUE	-1.34933	FALSE	-0.766745	FALSE	-0.707276	Nitab4.5_0003265g0130.1 DnaJ domain
Nitab4.5_0002450g0130	6.41949	8.09057	4.32055	10.5563	9.23085	14.0487	18.9982	13.1602	18.3227	10.3766	11.7941	11.5991	TRUE	-1.13802	FALSE	-0.483633	FALSE	-0.486261	Nitab4.5_0002450g0130.1 Protein kinase, ATP binding site, Protein kinase domain, Protein kinase-like domain, Leucine-rich repeat, Leucine-rich repeat-containing N-terminal, type 2
Nitab4.5_0002171g0110	3.48266	3.72429	0.85241	2.76452	2.61551	3.95459	7.68173	4.21991	9.39189	3.25235	3.3849	3.79508	TRUE	-1.20235	TRUE	-1.07868	FALSE	-0.916737	Nitab4.5_0002171g0110.1 Armadillo-type fold, Cell morphogenesis protein N-terminal, Cell morphogenesis protein C-terminal
Nitab4.5_0000600g0120	6.08123	6.92174	0.041583	0	0	0	0	0	0	0	0	0	TRUE	9.93775	FALSE	0	FALSE	0	Nitab4.5_0000600g0120.1 Transferase, Chloramphenicol acetyltransferase-like domain
Nitab4.5_0002815g0140	17.0609	19.1103	3.69392	0.839656	1.03901	0.596903	3.81092	0.76758	2.37311	1.11126	1.10357	2.00177	TRUE	2.67961	FALSE	-1.35789	FALSE	-0.621124	Nitab4.5_0002815g0140.1 UDP-glucuronosyl/UDP-glucosyltransferase
Nitab4.5_0004488g0040	0.906378	0.771332	0.985858	1.39781	1.27816	1.71752	4.31553	2.79579	1.90932	1.62199	1.11431	1.3994	TRUE	-1.4239	FALSE	-0.969807	FALSE	-1.05815	Nitab4.5_0004488g0040.1 Protein phosphatase 2C (PP2C)-like domain, Protein phosphatase 2C
Nitab4.5_0008066g0020	13.8068	14.1925	8.90067	12.2848	8.94539	7.02508	6.61973	6.23977	9.17669	7.0082	7.27296	7.59946	TRUE	1.04645	FALSE	0.494773	FALSE	0.0946312	Nitab4.5_0008066g0020.1 Mechanosensitive ion channel MscS-like, plants/fungi, EF-hand domain pair, Like-Sm (LSM) domain, Mechanosensitive ion channel MscS
Nitab4.5_0002267g0050	2.18611	2.16853	0.513079	0.151821	0.304339	0.381055	0.368262	0.191749	0.42871	0.471616	0.213067	0.349466	TRUE	2.46284	FALSE	-0.13573	FALSE	0.18345	#N/A
Nitab4.5_0000013g0370	4.78099	5.5458	4.08238	3.45758	3.67625	2.40618	2.11787	2.23394	0.990021	1.44092	2.76504	2.4037	TRUE	1.67855	FALSE	0.89619	FALSE	0.340522	#N/A
Nitab4.5_0003254g0070	3.04395	1.79929	4.57256	1.83743	2.01874	1.79614	0.719829	1.11404	0.745973	2.14863	1.05364	1.56687	TRUE	2.27282	FALSE	1.20017	FALSE	0.949774	Nitab4.5_0003254g0070.1 Alpha crystallin/Hsp20 domain, HSP20-like chaperone
Nitab4.5_0001171g0090	0.581634	0.136706	0	0	0.140747	0	0	0	0	0	0	0	TRUE	5.80277	FALSE	3.55234	FALSE	0	Nitab4.5_0001171g0090.1 Protein of unknown function DUF1313
Nitab4.5_0001815g0050	15.6234	18.9975	4.14624	16.6816	15.3699	22.8861	40.2879	33.0747	42.9918	17.792	19.8614	19.9783	TRUE	-1.40373	FALSE	-0.988247	FALSE	-0.919302	Nitab4.5_0001815g0050.1 Domain of unknown function DUF23
Nitab4.5_0000366g0080	16.5377	15.8346	17.3819	19.5432	17.8177	10.6611	8.26244	8.9835	10.0296	12.3498	11.3714	10.2675	TRUE	1.24405	FALSE	0.947556	FALSE	0.412105	Nitab4.5_0000366g0080.1 UbiB domain
Nitab4.5_0008985g0010	9.99553	10.2327	16.2317	10.8592	8.86219	6.33244	5.82821	7.66652	7.63877	10.9866	10.8709	11.3843	TRUE	1.23184	FALSE	0.425563	FALSE	0.743949	Nitab4.5_0008985g0010.1 GTP cyclohydrolase II, RibA, 3,4-dihydroxy-2-butanone 4-phosphate synthase, RibB, Riboflavin biosynthesis protein RibBA, DHBP synthase RibB-like alpha/beta domain
Nitab4.5_0000787g0100	2.21983	2.90512	0.912274	2.05059	1.32791	7.40758	9.13076	10.2693	10.2213	5.28412	5.54887	3.88089	TRUE	-2.06385	FALSE	-1.4229	FALSE	-0.920143	#N/A
Nitab4.5_0003328g0040	3.22068	2.7564	1.54086	2.74899	3.5725	4.62124	8.39854	4.95668	12.1018	5.12296	2.76967	5.18873	TRUE	-1.46398	TRUE	-1.09451	FALSE	-0.83482	Nitab4.5_0003328g0040.1 NUDIX hydrolase domain, NUDIX hydrolase domain-like, NUDIX hydrolase, conserved site, Nudix hydrolase 6-like, NUDIX hydrolase
Nitab4.5_0006712g0010	5.70521	4.67518	1.07914	5.74047	3.7834	6.10033	10.9057	7.29739	12.4106	7.46229	5.9739	7.42516	TRUE	-1.22545	FALSE	-0.86228	FALSE	-0.446001	Nitab4.5_0006712g0010.1 CYC/TB1, R domain, Transcription factor, TCP, Transcription factor TCP subgroup
Nitab4.5_0001928g0020	3.79224	3.46462	3.20006	2.74307	1.97852	2.37015	1.07201	1.57373	1.05025	1.93978	1.31863	1.44108	TRUE	1.81253	FALSE	1.02233	FALSE	0.420893	Nitab4.5_0001928g0020.1 Lipase, class 3
Nitab4.5_0003574g0140	9.2867	8.16932	3.53858	2.75319	4.26016	5.28644	1.42672	3.25932	1.99552	4.72142	5.96802	4.08219	TRUE	1.86399	FALSE	0.956436	FALSE	1.21624	Nitab4.5_0003574g0140.1 Domain of unknown function DUF4408, Protein of unknown function DUF761, plant
Nitab4.5_0000152g0030	1.20314	1.54365	0.343353	2.04516	1.19198	1.79789	4.34835	2.63873	3.13036	1.50401	2.02728	2.2982	TRUE	-1.50696	FALSE	-0.912097	FALSE	-0.710618	Nitab4.5_0000152g0030.1
Nitab4.5_0006741g0010	0.598365	0.583128	0.073765	0.772083	0.997949	0.980669	2.52575	1.40239	1.80811	1.04669	1.1171	1.28705	TRUE	-1.96245	FALSE	-0.964364	FALSE	-0.653118	Nitab4.5_0006741g0010.1 WRC, Glutamine-Leucine-Glutamine, QLQ
Nitab4.5_0002329g0140	8.25284	8.05505	7.28017	6.02153	6.76115	3.21208	1.1341	3.1009	2.43998	7.21271	3.16984	3.16478	TRUE	2.15715	FALSE	1.38946	FALSE	1.11393	Nitab4.5_0002329g0140.1 Leucine-rich repeat, cysteine-containing subtype
Nitab4.5_0025339g0010	34.4554	28.6596	42.1444	22.6667	35.5221	35.3113	13.3355	18.4792	25.0356	27.7729	29.1864	19.672	TRUE	1.31649	FALSE	0.836461	FALSE	0.538267	Nitab4.5_0025339g0010.1
Nitab4.5_0001422g0130	2.8237	6.40991	0.955688	0.485179	0.959815	0.590463	0.915955	1.08814	0.934077	1.09378	1.16386	1.26758	TRUE	1.94994	FALSE	-0.41221	FALSE	0.342359	Nitab4.5_0001422g0130.1 Calmodulin binding protein-like
Nitab4.5_0005915g0010	20.7978	18.2313	22.3519	16.0752	17.3206	14.1654	12.8028	12.6457	9.51727	12.9372	15.9518	18.6537	TRUE	1.17829	FALSE	0.540953	FALSE	0.514157	Nitab4.5_0005915g0010.1 Lecithin:cholesterol/phospholipid:diacylglycerol acyltransferase
Nitab4.5_0002248g0070	11.0103	9.19176	4.42871	0.86185	0.987347	1.13775	0.986796	1.61115	0.39642	1.41307	1.37919	2.2033	TRUE	3.19907	FALSE	0.0765831	FALSE	0.775912	#N/A
Nitab4.5_0004166g0060	43.7345	53.6334	21.6864	32.7437	25.5179	24.0677	15.8858	24.5829	22.1552	32.3544	28.7602	31.1906	TRUE	1.1663	FALSE	0.505747	FALSE	0.648993	Nitab4.5_0004166g0060.1 Uncharacterised protein family UPF0497, trans-membrane plant, Uncharacterised protein family UPF0497, trans-membrane plant subgroup
Nitab4.5_0002169g0060	6.90154	6.5262	3.30293	4.39457	3.04564	3.70663	3.04481	3.24792	2.41014	4.16788	3.74256	4.13872	TRUE	1.17927	FALSE	0.44353	FALSE	0.542912	Nitab4.5_0002169g0060.1 Thymidylate synthase/dCMP hydroxymethylase domain, Thymidylate synthase, Dihydrofolate reductase domain, Dihydrofolate reductase conserved site, Thymidylate synthase, active site, Dihydrofolate reductase-like domain, Bifunctional dihydrofolate reductase/thymidylate synthase
Nitab4.5_0008011g0010	13.4538	11.6863	17.6051	14.5283	15.2232	12.9922	6.98268	7.95751	8.95415	11.1647	10.2144	13.2346	TRUE	1.26231	FALSE	0.956375	FALSE	0.630241	Nitab4.5_0008011g0010.1 Thaumatin, Thaumatin, conserved site
Nitab4.5_0000080g0250	5.86059	5.77716	3.48248	4.87324	8.40472	3.67768	36.7899	22.7246	53.9266	6.61726	4.9097	14.1928	TRUE	-2.59687	TRUE	-2.57381	FALSE	-2.01749	Nitab4.5_0000080g0250.1 Protein kinase domain, Concanavalin A-like lectin/glucanase, subgroup, Protein kinase-like domain
Nitab4.5_0002730g0050	23.2579	25.1913	21.4005	27.3562	29.1341	18.024	15.1297	12.665	14.4949	24.6571	16.1787	19.0235	TRUE	1.06279	FALSE	0.941562	FALSE	0.593869	Nitab4.5_0002730g0050.1 Lycopene cyclase-type, FAD-binding, Aromatic-ring hydroxylase-like
Nitab4.5_0004847g0060	7.42985	7.77825	8.13822	4.01338	4.69734	3.08731	2.89332	2.82103	4.53722	3.78819	2.92609	1.78444	TRUE	1.55756	FALSE	0.349292	FALSE	-0.147455	#N/A
Nitab4.5_0000067g0130	1.84552	3.66733	1.23275	2.69179	3.18622	3.1142	7.8391	3.76803	5.47213	2.87968	2.68191	3.03259	TRUE	-1.08451	FALSE	-0.822691	FALSE	-0.902753	Nitab4.5_0000067g0130.1 Transcription factor, SBP-box
Nitab4.5_0009025g0030	5.28618	4.16053	2.72197	7.65922	12.0153	14.652	35.1214	19.6271	30.2645	16.9298	22.3193	26.1869	TRUE	-2.52663	FALSE	-1.21341	FALSE	-0.285691	Nitab4.5_0009025g0030.1 Major facilitator superfamily domain, general substrate transporter, Major facilitator superfamily, SPX, N-terminal
Nitab4.5_0005883g0030	61.9639	52.1841	17.1549	53.2922	78.0833	156.483	103.682	100.116	195.162	132.033	134.521	127.874	TRUE	-1.37818	FALSE	-0.374055	FALSE	0.104488	Nitab4.5_0005883g0030.1 Nicotianamine synthase
Nitab4.5_0002552g0010	41.5467	42.1958	27.3553	37.5189	31.4836	25.6515	16.4738	22.8907	24.9796	26.9841	25.037	22.7168	TRUE	1.08773	FALSE	0.681925	FALSE	0.313845	Nitab4.5_0002552g0010.1
Nitab4.5_0009492g0010	1.37617	1.75971	0.399839	0.442072	0.396655	0.224483	0.459065	0.27701	0.502117	0.319804	0.25067	0.196347	TRUE	1.70542	FALSE	-0.0780579	FALSE	-0.582016	Nitab4.5_0009492g0010.1 Serine/threonine-protein kinase, active site, Protein kinase domain, Epidermal growth factor-like domain, Bulb-type lectin domain, Concanavalin A-like lectin/glucanase, subgroup, Protein kinase-like domain, PAN-2 domain, Serine-threonine/tyrosine-protein kinase catalytic domain, Apple-like, S-locus glycoprotein, Protein kinase, ATP binding site, Serine/threonine- / dual sp…
Nitab4.5_0000203g0290	7.11265	5.86055	14.7862	5.37015	6.9297	3.88894	0.470303	1.87261	0.260124	6.064	5.03787	5.02797	TRUE	3.81021	FALSE	2.65967	FALSE	2.61697	Nitab4.5_0000203g0290.1 Conserved hypothetical protein CHP01589, plant
Nitab4.5_0007089g0010	1.05532	0.941445	0.162218	0.579828	0.83042	0.645021	3.16916	1.42709	2.71649	0.809669	0.727569	1.22183	TRUE	-1.54568	TRUE	-1.70355	TRUE	-1.30904	Nitab4.5_0007089g0010.1 PMR5 N-terminal domain, PC-Esterase
Nitab4.5_0001666g0010	8.04121	8.64528	3.39747	2.71604	1.43179	2.8548	1.4139	1.75968	0.351393	3.92963	4.48475	3.5889	TRUE	2.66385	FALSE	1.01587	FALSE	1.78202	Nitab4.5_0001666g0010.1
Nitab4.5_0015580g0010	2.97484	2.11327	1.29612	3.35944	4.81716	4.82253	8.17878	6.33146	14.1009	5.43161	4.90672	4.64158	TRUE	-1.86502	FALSE	-0.998986	FALSE	-0.809948	Nitab4.5_0015580g0010.1 Mitochondrial substrate/solute carrier, Mitochondrial carrier domain
Nitab4.5_0007234g0020	8.55343	5.69427	4.21666	4.58112	3.26867	5.98382	1.29577	1.95321	2.19214	3.45146	3.31314	3.39224	TRUE	2.02917	FALSE	1.42218	FALSE	0.989704	#N/A
Nitab4.5_0000972g0070	30.3355	31.131	21.1608	26.7459	32.9915	17.1711	12.7894	16.895	16.9614	26.6761	21.7313	19.8354	TRUE	1.1262	FALSE	0.853049	FALSE	0.642305	Nitab4.5_0000972g0070.1
Nitab4.5_0001036g0110	0.834755	0.403728	0.117213	0	0	0	0	0	0	0	0	0.13159	TRUE	8.11831	FALSE	0	FALSE	4.71013	Nitab4.5_0001036g0110.1 Cytochrome P450, conserved site, Cytochrome P450, Cytochrome P450, E-class, group II
Nitab4.5_0004055g0070	0	0	0	0	0	1.1732	1.70757	1.43664	0.618857	0.307163	0	0.516299	TRUE	-7.16679	FALSE	-1.69446	FALSE	-2.04041	Nitab4.5_0004055g0070.1 Conserved hypothetical protein CHP01589, plant
Nitab4.5_0000033g0230	7.79024	5.5734	2.49508	0.521765	0.183388	0.69837	1.75105	0.684555	0.259581	0.735797	1.54564	0.747326	TRUE	2.70798	FALSE	-0.911612	FALSE	0.19301	Nitab4.5_0000033g0230.1 Zinc finger, RING/FYVE/PHD-type, C1-like
Nitab4.5_0003091g0040	1.22152	1.37397	0	1.45226	0.995036	4.21057	4.31937	4.17385	7.1569	1.78599	2.98393	2.04749	TRUE	-2.45932	FALSE	-1.16346	FALSE	-1.08655	Nitab4.5_0003091g0040.1 Protein kinase, C-terminal, Serine/threonine- / dual specificity protein kinase, catalytic domain, Serine/threonine-protein kinase, active site, AGC-kinase, C-terminal, Protein kinase domain, Protein kinase, ATP binding site, Protein kinase-like domain
Nitab4.5_0004953g0020	2.55364	2.09183	0.704207	2.47204	2.71757	5.60093	5.05549	4.65207	10.2032	2.40699	3.15921	3.72855	TRUE	-1.65382	FALSE	-0.776488	FALSE	-0.972707	Nitab4.5_0004953g0020.1 Like-Sm (LSM) domain, Mechanosensitive ion channel MscS, Mechanosensitive ion channel MscS-like, plants/fungi
Nitab4.5_0000365g0130	7.17298	6.33201	3.68913	0.50138	1.12945	2.05917	0.235394	0.977273	0.840014	1.36417	1.57181	1.41506	TRUE	3.33411	FALSE	0.917366	FALSE	1.18007	Nitab4.5_0000365g0130.1 Protein kinase-like domain, Regulator of chromosome condensation 1/beta-lactamase-inhibitor protein II, Protein kinase domain, Serine/threonine- / dual specificity protein kinase, catalytic domain, Concanavalin A-like lectin/glucanase, subgroup, Protein kinase, ATP binding site, Serine/threonine-protein kinase, active site
Nitab4.5_0001340g0060	1.65672	0.882345	0.087606	1.951	1.0387	1.69446	2.49837	2.87965	5.5719	1.62185	2.07199	1.62507	TRUE	-1.85392	FALSE	-1.09186	FALSE	-0.917839	Nitab4.5_0001340g0060.1 Protein phosphatase 2C, manganese/magnesium aspartate binding site, Protein phosphatase 2C (PP2C)-like domain, Protein phosphatase 2C
Nitab4.5_0007287g0040	59.0538	49.4932	19.9383	54.4572	54.7973	97.5742	104.48	89.8066	117.852	59.5384	81.9628	71.8836	TRUE	-1.05796	FALSE	-0.508593	FALSE	-0.454867	Nitab4.5_0007287g0040.1 Allene oxide cyclase
Nitab4.5_0002184g0010	7.08922	6.23106	1.54228	4.13563	4.01212	8.46248	12.8778	9.34495	18.9636	6.16331	6.17507	5.66115	TRUE	-1.26359	TRUE	-1.21138	TRUE	-1.07748	Nitab4.5_0002184g0010.1
Nitab4.5_0013685g0010	143.662	97.3511	75.4824	147.321	246.299	561.896	368.27	370.343	626.664	406.509	436.892	389.432	TRUE	-1.80026	FALSE	-0.433947	FALSE	-0.0337359	Nitab4.5_0013685g0010.1 RNA recognition motif domain, Nucleotide-binding, alpha-beta plait
Nitab4.5_0000151g0350	6.67687	10.1349	3.94288	16.6141	10.2648	23.0539	16.9965	31.7441	21.9375	12.5316	15.6755	17.0733	TRUE	-1.52557	FALSE	-0.435057	FALSE	-0.565339	Nitab4.5_0000151g0350.1 Cupredoxin, Plastocyanin-like
Nitab4.5_0009934g0010	79.3192	67.0113	40.7672	17.0673	20.9581	23.319	31.4596	12.2598	15.5409	24.9184	21.2633	19.4311	TRUE	1.91151	FALSE	0.134616	FALSE	0.22352	Nitab4.5_0009934g0010.1 AP2/ERF domain, DNA-binding domain
Nitab4.5_0006059g0060	2.69487	4.05187	0.138812	0	0.118773	0	0	0.119511	0	0.151204	0.055826	0.134405	TRUE	5.64787	FALSE	-0.0520591	FALSE	1.36167	Nitab4.5_0006059g0060.1 F-box domain, Galactose oxidase, beta-propeller, F-box associated interaction domain, F-box associated domain, type 1
Nitab4.5_0003137g0050	3.22116	6.85307	0.871126	0.446317	0.758901	0.634662	0.62005	0.71221	0.385878	0.869716	0.508851	0.558852	TRUE	2.78727	FALSE	0.183589	FALSE	0.237565	Nitab4.5_0003137g0050.1 SAP domain, Zinc finger, CCCH-type
Nitab4.5_0000741g0040	1.54767	2.36134	0.258141	0.417812	0.15157	0.162359	0.147027	0.2708	0.07507	0.292564	0.8882	0	TRUE	3.07845	FALSE	0.580454	FALSE	1.21537	#N/A
Nitab4.5_0002056g0070	13.5427	9.76428	1.5905	12.5209	18.5488	15.4096	18.3615	23.685	41.9972	16.005	11.5653	17.0408	TRUE	-1.58272	FALSE	-0.711106	FALSE	-0.787482	Nitab4.5_0002056g0070.1 Phloem protein 2-like
Nitab4.5_0003491g0050	12.4343	9.57799	16.2399	8.90294	7.91036	8.1076	4.97857	4.84931	6.37085	7.76582	7.39917	7.20528	TRUE	1.66687	FALSE	0.738508	FALSE	0.565316	Nitab4.5_0003491g0050.1 Trimeric LpxA-like, Hexapeptide transferase, conserved site, Bacterial transferase hexapeptide repeat
Nitab4.5_0000297g0140	72.1798	77.9326	115.867	88.9808	98.9216	45.5517	27.8887	45.7371	38.3674	71.7466	59.0767	62.3953	TRUE	1.68516	FALSE	1.19156	FALSE	0.874674	Nitab4.5_0000297g0140.1 Dynein light chain, type 1/2
Nitab4.5_0012044g0010	0.050192	0	0	0	0.051469	0	0.125454	0.058945	0.730595	0.09088	0.047887	0	TRUE	-3.75179	TRUE	-3.81298	FALSE	-2.50689	Nitab4.5_0012044g0010.1 Protein of unknown function DUF247, plant
Nitab4.5_0001200g0170	5.28867	6.84012	2.10452	7.94686	5.20181	5.6093	21.6669	11.4214	17.0065	4.63029	6.97712	7.97709	TRUE	-1.60237	TRUE	-1.30566	FALSE	-1.26715	Nitab4.5_0001200g0170.1 EEIG1/EHBP1 N-terminal domain
Nitab4.5_0008573g0020	1.65586	1.87273	0.996761	2.68868	3.21664	0.835958	12.4142	4.82343	5.44517	2.57421	1.58279	3.39886	TRUE	-2.06469	TRUE	-1.61646	FALSE	-1.50833	Nitab4.5_0008573g0020.1 NAD(P)-binding domain, Saccharopine dehydrogenase / Homospermidine synthase
Nitab4.5_0005979g0010	24.1184	22.9928	7.25549	10.963	8.40925	5.92493	6.24141	5.41459	8.20329	9.99301	7.48545	6.50866	TRUE	1.66356	FALSE	0.487903	FALSE	0.379535	Nitab4.5_0005979g0010.1 Protein of unknown function DUF3133
Nitab4.5_0002170g0090	5.61275	7.37026	1.89912	0.179892	0.374156	0.143456	0.139099	0.353544	0.182785	1.25058	0.17846	0.272697	TRUE	4.60181	FALSE	0.189229	FALSE	1.39874	Nitab4.5_0002170g0090.1 Protein of unknown function DUF3475, Protein of unknown function DUF668
Nitab4.5_0006516g0010	0.045995	0.446158	0.083345	0.812035	0.966048	1.45058	2.44978	4.34046	3.07867	0.791393	1.98751	1.12649	TRUE	-3.80107	FALSE	-1.53206	FALSE	-1.2619	Nitab4.5_0006516g0010.1 Cytochrome P450, Cytochrome P450, E-class, group I, Cytochrome P450, conserved site
Nitab4.5_0006889g0030	2.26467	1.52629	0.709364	2.23478	4.22829	4.47503	5.09025	2.56062	6.36334	3.38635	4.3106	3.69412	TRUE	-1.3763	FALSE	-0.235094	FALSE	-0.18745	Nitab4.5_0006889g0030.1 Glycoside hydrolase, family 37, Six-hairpin glycosidase-like
Nitab4.5_0008882g0010	2.61486	2.48052	1.5016	3.49214	4.47009	3.64398	6.73784	4.46638	5.41694	3.44156	4.03047	4.05973	TRUE	-1.06011	FALSE	-0.409463	FALSE	-0.442241	Nitab4.5_0008882g0010.1 Mechanosensitive ion channel MscS, Mechanosensitive ion channel MscS-like, plants/fungi, Like-Sm (LSM) domain
Nitab4.5_0001200g0080	2.31507	1.67797	0.747061	1.43437	8.71618	22.6375	8.69621	8.79183	41.7186	19.3634	16.6	18.9786	TRUE	-3.33724	FALSE	-0.733734	FALSE	0.0642586	Nitab4.5_0001200g0080.1 SPX, N-terminal, Major facilitator superfamily, Major facilitator superfamily domain, general substrate transporter
Nitab4.5_0001039g0020	0.926624	0.914829	0	1.34598	0.655898	1.36383	3.00772	2.2722	3.71575	0.581049	1.31862	1.51483	TRUE	-2.14153	FALSE	-1.30969	FALSE	-1.29604	Nitab4.5_0001039g0020.1 Protein of unknown function DUF247, plant
Nitab4.5_0007081g0010	4.23377	6.38393	2.85018	2.79832	14.4229	27.8361	163.145	23.9634	55.239	24.1094	48.0666	66.2573	TRUE	-3.92114	FALSE	-2.39106	FALSE	-0.740663	Nitab4.5_0007081g0010.1 Protein kinase domain, Serine/threonine- / dual specificity protein kinase, catalytic domain, Plastid lipid-associated protein/fibrillin conserved domain, Protein kinase-like domain
Nitab4.5_0007509g0020	34.2265	43.026	22.8022	39.8008	36.4163	22.1115	13.3137	18.3575	16.3097	32.6183	29.1745	24.5603	TRUE	1.33478	TRUE	1.15895	FALSE	0.934623	Nitab4.5_0007509g0020.1 Pyridoxal phosphate-dependent transferase, Aminotransferases, class-I, pyridoxal-phosphate-binding site, Aminotransferase, class I/classII, Pyridoxal phosphate-dependent transferase, major region, subdomain 1, Pyridoxal phosphate-dependent transferase, major region, subdomain 2
Nitab4.5_0002865g0100	22.956	17.949	5.29596	18.0113	23.0174	21.6355	34.5358	30.9605	61.3115	26.6696	24.8151	24.5133	TRUE	-1.24607	FALSE	-0.880254	FALSE	-0.617832	Nitab4.5_0002865g0100.1
Nitab4.5_0002029g0050	12.9816	12.915	6.1644	5.73065	3.90149	2.05223	4.4398	3.45168	2.85528	5.23182	6.39854	5.62703	TRUE	1.80519	FALSE	0.238071	FALSE	0.752181	Nitab4.5_0002029g0050.1 Myc-type, basic helix-loop-helix (bHLH) domain
Nitab4.5_0001109g0090	3.39644	4.44071	0.990451	4.31174	4.18813	8.30496	8.69748	9.28835	10.1565	5.1802	6.71696	5.87383	TRUE	-1.46806	FALSE	-0.66461	FALSE	-0.57122	Nitab4.5_0001109g0090.1 Armadillo-type fold, Armadillo-like helical, Armadillo
Nitab4.5_0000017g0150	79.5966	81.0676	90.6716	50.8418	63.3789	51.6662	35.8493	49.6212	49.3936	63.0713	41.7902	46.6222	TRUE	1.28252	FALSE	0.414112	FALSE	0.263926	Nitab4.5_0000017g0150.1 Zinc finger, RING-type, Zinc finger, RING/FYVE/PHD-type
Nitab4.5_0001200g0100	3.80444	0.132189	1.6919	0	0.026337	0	0	0	0	1.02812	0	0.223363	TRUE	9.51801	FALSE	2.68051	TRUE	7.16072	Nitab4.5_0001200g0100.1 AP2/ERF domain, DNA-binding domain
Nitab4.5_0001589g0010	10.1472	1.23463	4.96698	0.189343	0.711125	0.167055	0.499	0	0	3.47328	0.337288	0.314928	TRUE	5.23426	FALSE	1.19053	FALSE	3.04863	#N/A
Nitab4.5_0000007g0040	28.4791	34.327	27.9696	32.0745	30.0662	21.4064	19.4062	19.7743	16.0296	25.4686	24.3415	26.3258	TRUE	1.04666	FALSE	0.705772	FALSE	0.540519	Nitab4.5_0000007g0040.1 Phosphate transporter
Nitab4.5_0006232g0010	27.4219	19.6899	14.9974	14.4566	15.2284	9.93293	9.42129	11.6085	9.61876	13.1854	13.2067	14.7899	TRUE	1.29641	FALSE	0.485338	FALSE	0.507183	#N/A
Nitab4.5_0000476g0080	3.05591	10.6444	0.752783	1.40577	1.10369	0.987855	0.85648	1.19228	0.323014	1.05154	2.57638	2.35783	TRUE	2.68312	FALSE	0.622851	FALSE	1.36548	Nitab4.5_0000476g0080.1 DNA-binding pseudobarrel domain
Nitab4.5_0000737g0100	0.730854	0.546851	0	1.57976	1.68676	2.60501	3.05947	0.651169	3.92195	1.83289	1.51039	1.5784	TRUE	-2.25506	FALSE	-0.253374	FALSE	-0.499895	Nitab4.5_0000737g0100.1 FAS1 domain
Nitab4.5_0000201g0200	8.34874	9.63606	8.34764	5.59291	5.14326	6.96933	0.70615	2.03033	3.23186	6.59712	2.25898	1.93086	TRUE	2.51383	FALSE	1.6904	FALSE	0.982497	Nitab4.5_0000201g0200.1 Linker histone H1/H5, domain H15, AT hook, DNA-binding motif, Winged helix-turn-helix DNA-binding domain, AT hook-like
Nitab4.5_0007980g0010	1.17708	0.655218	0	0	0	0	0	0	0	0	0	0	TRUE	6.33509	FALSE	0	FALSE	0	#N/A
Nitab4.5_0006598g0020	25.7881	36.3848	57.7786	38.7481	52.7462	24.4386	7.0257	13.5235	14.3725	34.2125	21.6479	20.3966	TRUE	2.26029	TRUE	1.87183	FALSE	1.22833	Nitab4.5_0006598g0020.1 Auxin-induced protein, ARG7
Nitab4.5_0006995g0010	2.79866	4.18654	2.48843	0.313406	0.213483	0	0.059627	0.181222	0.06995	0.425817	0.057311	0.24932	TRUE	5.1705	FALSE	0.877882	FALSE	1.32311	Nitab4.5_0006995g0010.1 Protein of unknown function DUF620
Nitab4.5_0001320g0080	54.5894	56.7231	32.2593	20.2798	14.9402	9.26551	27.0859	10.6072	26.3508	5.95143	4.76178	5.61525	TRUE	1.45652	FALSE	-0.378904	TRUE	-1.86099	Nitab4.5_0001320g0080.1 RmlC-like jelly roll fold, Cyclic nucleotide-binding domain, Cyclic nucleotide-binding-like
Nitab4.5_0002006g0020	1.02243	1.3264	1.66787	0.206585	0	0.753932	0	0	0.180755	0.377824	0.232339	0.612049	TRUE	4.46127	FALSE	2.05518	FALSE	2.48305	Nitab4.5_0002006g0020.1 Glutaredoxin, Thioredoxin-like fold, Glutaredoxin-like, plant II
Nitab4.5_0002520g0070	141.084	163.084	132.837	163.824	125.65	114.677	95.2878	97.3404	77.6076	131.753	102.929	104.268	TRUE	1.01942	FALSE	0.6811	FALSE	0.405094	Nitab4.5_0002520g0070.1 START domain, START-like domain
Nitab4.5_0000029g0210	19.2812	13.1705	3.07241	17.266	32.6866	95.5004	41.2428	49.1553	111.045	79.1222	98.3293	81.7709	TRUE	-2.30476	FALSE	-0.382752	FALSE	0.49624	Nitab4.5_0000029g0210.1 Zinc/iron permease, Zinc/iron permease, fungal/plant
Nitab4.5_0001381g0100	8.07652	8.77984	2.23181	2.93924	1.38162	2.61656	1.94938	2.71215	1.12438	3.97327	3.39251	3.51222	TRUE	1.86931	FALSE	0.320244	FALSE	0.966766	Nitab4.5_0001381g0100.1
Nitab4.5_0024070g0010	3.45938	3.5628	2.09712	5.36255	4.48898	4.72453	8.63846	6.72438	7.0356	5.30683	4.87112	5.79328	TRUE	-1.02196	FALSE	-0.518853	FALSE	-0.403617	Nitab4.5_0024070g0010.1
Nitab4.5_0012947g0010	2.41243	1.83543	3.63004	2.63991	1.8747	1.25851	0.548953	0.604378	0.752003	1.62215	0.869911	0.835049	TRUE	2.47057	FALSE	1.7066	FALSE	0.886191	Nitab4.5_0012947g0010.1 Putative lysophospholipase
Nitab4.5_0007944g0010	10.9559	7.35785	1.35677	1.27502	1.40297	1.40246	2.16712	1.13546	1.68649	2.90491	1.75647	2.07985	TRUE	2.10909	FALSE	-0.189528	FALSE	0.522485	Nitab4.5_0007944g0010.1 Ankyrin repeat-containing domain, Ankyrin repeat, PGG domain
Nitab4.5_0003379g0100	3.89033	4.99918	3.57703	1.23001	0.710932	0.914169	1.11167	0.780417	1.31587	1.464	1.08324	1.52336	TRUE	2.29553	FALSE	-0.0443277	FALSE	0.454067	Nitab4.5_0003379g0100.1 Ankyrin repeat-containing domain, PGG domain
Nitab4.5_0002240g0060	1.9432	0.966399	0.858409	2.19184	1.72411	3.19639	4.18805	3.21917	4.24189	1.57643	1.4653	2.61759	TRUE	-1.34446	FALSE	-0.624054	FALSE	-0.94297	Nitab4.5_0002240g0060.1 Protein of unknown function DUF707
Nitab4.5_0000045g0120	10.8238	9.96247	2.31237	9.17438	8.88435	16.5252	19.7052	13.8046	23.0687	11.4835	14.6302	14.3091	TRUE	-1.10769	FALSE	-0.61868	FALSE	-0.382937	Nitab4.5_0000045g0120.1 LisH dimerisation motif, LisH dimerisation motif, subgroup, WD40-repeat-containing domain, WD40 repeat, WD40 repeat, conserved site, WD40/YVTN repeat-like-containing domain
Nitab4.5_0001548g0010	3.65541	3.33567	2.17357	5.7275	7.56191	12.4245	10.4242	8.09415	12.3221	5.96636	7.80813	7.66697	TRUE	-1.45029	FALSE	-0.171167	FALSE	-0.42465	Nitab4.5_0001548g0010.1 Phosphate-induced protein 1
Nitab4.5_0000287g0280	8.73252	7.97174	3.39252	7.59624	6.27452	11.1144	17.5588	13.3385	18.8083	10.5358	10.2054	10.8392	TRUE	-1.06776	FALSE	-0.901282	FALSE	-0.556228	Nitab4.5_0000287g0280.1 AGC-kinase, C-terminal, Protein kinase domain, Serine/threonine-protein kinase, active site, Protein kinase, C-terminal, Protein kinase, ATP binding site, Protein kinase-like domain, Serine/threonine- / dual specificity protein kinase, catalytic domain
[truncated: 3,299 more rows]

## Sheet: DEGs at 25 DAT
Gene id																			Nitab4.5_ID
[truncated: 11,269 more rows]
