# Supplementary material for: Integrative transcriptomic analysis reveals the molecular responses of tobacco to magnesium deficiency
Source: Front Plant Sci. 2024 Nov 25;15:1483217. doi: 10.3389/fpls.2024.1483217 (PMC11625586; doi:10.3389/fpls.2024.1483217)
Supplement: Supplementary Table 4 — Significant KEGG pathways of DEGs in Mg0, Mg1/4, and Mg4 in comparison to Mg1. [file Table4.xlsx]

## Sheet: 5 DAT
Comparison	Regulated pattern	KEGG_A_class	KEGG_B_class	Pathway	out (4)	All (15805)	Pvalue	Qvalue	Pathway ID	Genes	K_IDs
Mg0_vs_Mg1	up	Metabolism	Metabolism of cofactors and vitamins	Vitamin B6 metabolism	1	38	0.00958349	0.0670844	ko00750	Nitab4.5_0009182g0010	K13248
		Metabolism	Energy metabolism	Nitrogen metabolism	1	114	0.0285437	0.0715816	ko00910	Nitab4.5_0002857g0010	K10534
		Metabolism	Amino acid metabolism	Lysine degradation	1	154	0.0384126	0.0715816	ko00310	Nitab4.5_0004394g0050	K00306
		Metabolism	Global and overview maps	Metabolic pathways	4	7416	0.0484523	0.0715816	ko01100	Nitab4.5_0000497g0130;Nitab4.5_0002857g0010;Nitab4.5_0004394g0050;Nitab4.5_0009182g0010	K03937+K10534+K00306+K13248
	down	Metabolism	Glycan biosynthesis and metabolism	Glycosphingolipid biosynthesis - lacto and neolacto series	1	13	0.00492579	0.0344805	ko00601	Nitab4.5_0003040g0170	K07971
		Genetic Information Processing	Folding, sorting and degradation	SNARE interactions in vesicular transport	1	102	0.0381085	0.13338	ko04130	Nitab4.5_0000326g0040	K08504
Mg1/4_vs_Mg1	up	Metabolism	Energy metabolism	Nitrogen metabolism	2	114	0.00105771	0.0137503	ko00910	Nitab4.5_0002857g0010;Nitab4.5_0023821g0010	K10534+K10534
		Metabolism	Glycan biosynthesis and metabolism	Glycosphingolipid biosynthesis - ganglio series	1	15	0.00662584	0.0430679	ko00604	Nitab4.5_0005184g0020	K12373
		Metabolism	Glycan biosynthesis and metabolism	Glycosphingolipid biosynthesis - globo and isoglobo series	1	33	0.0145271	0.0626888	ko00603	Nitab4.5_0005184g0020	K12373
		Metabolism	Glycan biosynthesis and metabolism	Glycosaminoglycan degradation	1	51	0.0223745	0.0626888	ko00531	Nitab4.5_0005184g0020	K12373
		Metabolism	Glycan biosynthesis and metabolism	Other glycan degradation	1	55	0.0241111	0.0626888	ko00511	Nitab4.5_0005184g0020	K12373
		Metabolism	Metabolism of terpenoids and polyketides	Carotenoid biosynthesis	1	68	0.0297367	0.0644294	ko00906	Nitab4.5_0002269g0030	K15746
		Metabolism	Glycan biosynthesis and metabolism	Various types of N-glycan biosynthesis	1	95	0.0413318	0.0725148	ko00513	Nitab4.5_0005184g0020	K12373
		Metabolism	Global and overview maps	Metabolic pathways	6	7416	0.0446245	0.0725148	ko01100	Nitab4.5_0000359g0190;Nitab4.5_0000373g0270;Nitab4.5_0002269g0030;Nitab4.5_0002857g0010;Nitab4.5_0005184g0020;Nitab4.5_0023821g0010	K01573+K09753+K15746+K10534+K12373+K10534
Mg4_vs_Mg1	up	Metabolism	Glycan biosynthesis and metabolism	Glycosphingolipid biosynthesis - ganglio series	1	15	0.00379123	0.0376213	ko00604	Nitab4.5_0005184g0020	K12373
		Metabolism	Glycan biosynthesis and metabolism	Glycosphingolipid biosynthesis - globo and isoglobo series	1	33	0.00832645	0.0376213	ko00603	Nitab4.5_0005184g0020	K12373
		Metabolism	Glycan biosynthesis and metabolism	Glycosaminoglycan degradation	1	51	0.0128462	0.0376213	ko00531	Nitab4.5_0005184g0020	K12373
		Metabolism	Glycan biosynthesis and metabolism	Other glycan degradation	1	55	0.0138485	0.0376213	ko00511	Nitab4.5_0005184g0020	K12373
		Metabolism	Metabolism of terpenoids and polyketides	Carotenoid biosynthesis	1	68	0.0171006	0.0376213	ko00906	Nitab4.5_0002269g0030	K15746
		Metabolism	Glycan biosynthesis and metabolism	Various types of N-glycan biosynthesis	1	95	0.0238294	0.0436872	ko00513	Nitab4.5_0005184g0020	K12373
		Metabolism	Energy metabolism	Nitrogen metabolism	1	114	0.0285437	0.0448543	ko00910	Nitab4.5_0002857g0010	K10534
		Metabolism	Global and overview maps	Metabolic pathways	4	7416	0.0484523	0.0666219	ko01100	Nitab4.5_0000359g0190;Nitab4.5_0002269g0030;Nitab4.5_0002857g0010;Nitab4.5_0005184g0020	K01573+K15746+K10534+K12373

## Sheet: 15 DAT
Comparison	Regulated pattern	KEGG_A_class	KEGG_B_class	Pathway	out (4)	All (15805)	Pvalue	Qvalue	Pathway ID	Genes	K_IDs
Mg0_vs_Mg1	up	Genetic Information Processing	Translation	Ribosome	100	849	2.49701e-20	3.0963e-18	ko03010	Nitab4.5_0000010g0250;Nitab4.5_0000013g0110;Nitab4.5_0000087g0210;Nitab4.5_0000092g0390;Nitab4.5_0000105g0390;Nitab4.5_0000110g0090;Nitab4.5_0000117g0150;Nitab4.5_0000185g0260;Nitab4.5_0000266g0150;Nitab4.5_0000271g0120;Nitab4.5_0000296g0060;Nitab4.5_0000303g0130;Nitab4.5_0000326g0280;Nitab4.5_0000358g0030;Nitab4.5_0000425g0050;Nitab4.5_0000430g0130;Nitab4.5_0000540g0120;Nitab4.5_0000540g0140;Nit…	K02941+K02940+K02983+K02871+K02879+K02996+K02914+K02921+K02906+K02908+K02995+K02888+K02894+K02889+K02908+K02904+K02983+K02910+K02899+K02921+K02921+K02877+K02864+K02923+K02876+K02971+K02971+K02881+K02916+K02908+K02961+K02902+K02952+K02881+K02920+K02968+K02974+K02990+K02879+K02891+K02947+K02888+K02931+K02976+K02879+K02949+K02893+K02968+K02903+K02969+K02935+K02943+K02962+K02881+K02871+K02943+K02935+…
		Metabolism	Energy metabolism	Photosynthesis	32	203	2.28356e-10	1.41581e-08	ko00195	Nitab4.5_0000040g0080;Nitab4.5_0000220g0160;Nitab4.5_0000258g0330;Nitab4.5_0000385g0230;Nitab4.5_0000435g0090;Nitab4.5_0000559g0040;Nitab4.5_0000667g0190;Nitab4.5_0000845g0140;Nitab4.5_0001090g0130;Nitab4.5_0001439g0110;Nitab4.5_0001476g0060;Nitab4.5_0001557g0070;Nitab4.5_0001723g0030;Nitab4.5_0001797g0060;Nitab4.5_0001936g0030;Nitab4.5_0002005g0010;Nitab4.5_0002373g0030;Nitab4.5_0002435g0010;Nit…	K08901+K02706+K02113+K02693+K02109+K02639+K02639+K08903+K08902+K02703+K02638+K02693+K02717+K02717+K02638+K02690+K02639+K08903+K02698+K02111+K08906+K02703+K02639+K08901+K02638+K02638+K02689+K02694+K02639+K02112+K02690+K02689
		Environmental Information Processing	Signal transduction	MAPK signaling pathway - plant	40	489	9.51531e-05	0.00322599	ko04016	Nitab4.5_0000022g0300;Nitab4.5_0000046g0020;Nitab4.5_0000153g0190;Nitab4.5_0000328g0110;Nitab4.5_0000446g0160;Nitab4.5_0000489g0090;Nitab4.5_0000655g0030;Nitab4.5_0000684g0170;Nitab4.5_0000838g0060;Nitab4.5_0000915g0150;Nitab4.5_0000931g0030;Nitab4.5_0001088g0170;Nitab4.5_0001128g0060;Nitab4.5_0001226g0020;Nitab4.5_0001265g0050;Nitab4.5_0001274g0010;Nitab4.5_0001288g0100;Nitab4.5_0001519g0160;Nit…	K20536+K13424+K14497+K20716+K17686+K20725+K02183+K13424+K14496+K20772+K02183+K14516+K02183+K13424+K13420+K20547+K13420+K14497+K20547+K20725+K20772+K13422+K13426+K02183+K20547+K13420+K20772+K20725+K13449+K14497+K20725+K13420+K13420+K13420+K20772+K20716+K14497+K20536+K20772+K13426
		Organismal Systems	Environmental adaptation	Plant-pathogen interaction	56	769	0.000104064	0.00322599	ko04626	Nitab4.5_0000003g0270;Nitab4.5_0000022g0300;Nitab4.5_0000036g0500;Nitab4.5_0000046g0020;Nitab4.5_0000082g0370;Nitab4.5_0000182g0110;Nitab4.5_0000258g0120;Nitab4.5_0000295g0060;Nitab4.5_0000382g0130;Nitab4.5_0000482g0050;Nitab4.5_0000586g0010;Nitab4.5_0000608g0140;Nitab4.5_0000655g0030;Nitab4.5_0000684g0170;Nitab4.5_0000838g0140;Nitab4.5_0000864g0060;Nitab4.5_0000875g0030;Nitab4.5_0000931g0030;Nit…	K18875+K20536+K13448+K13424+K13448+K18873+K05391+K13457+K13448+K13429+K13434+K13412+K02183+K13424+K05391+K13412+K13448+K02183+K02183+K09487+K13424+K13420+K13420+K13448+K15397+K13457+K13412+K13448+K13448+K13448+K13412+K13448+K13426+K02183+K13448+K13412+K13448+K13420+K13448+K13448+K13448+K13449+K13448+K13457+K13420+K13420+K13448+K13448+K13420+K13448+K13448+K13433+K13412+K13448+K20536+K13426
		Metabolism	Biosynthesis of other secondary metabolites	Biosynthesis of various plant secondary metabolites	16	167	0.00255114	0.0539601	ko00999	Nitab4.5_0000040g0310;Nitab4.5_0001006g0040;Nitab4.5_0001006g0050;Nitab4.5_0002161g0050;Nitab4.5_0002740g0110;Nitab4.5_0002757g0050;Nitab4.5_0002815g0140;Nitab4.5_0003893g0050;Nitab4.5_0003950g0010;Nitab4.5_0004150g0030;Nitab4.5_0004367g0040;Nitab4.5_0006411g0010;Nitab4.5_0008080g0020;Nitab4.5_0009558g0030;Nitab4.5_0013596g0010;Nitab4.5_0017675g0010	K22374+K01188+K01188+K06892+K23260+K23136+K23260+K05350+K22374+K13832+K01188+K23260+K01188+K01188+K23260+K01188
		Metabolism	Metabolism of terpenoids and polyketides	Carotenoid biosynthesis	9	68	0.00261097	0.0539601	ko00906	Nitab4.5_0000091g0360;Nitab4.5_0000132g0440;Nitab4.5_0000344g0030;Nitab4.5_0001924g0060;Nitab4.5_0004854g0020;Nitab4.5_0005208g0020;Nitab4.5_0005249g0030;Nitab4.5_0006449g0010;Nitab4.5_0012098g0010	K02291+K09837+K09839+K09840+K15746+K09837+K09843+K02291+K09839
		Metabolism	Metabolism of terpenoids and polyketides	Monoterpenoid biosynthesis	5	27	0.00556892	0.0871103	ko00902	Nitab4.5_0000386g0200;Nitab4.5_0000402g0170;Nitab4.5_0001251g0060;Nitab4.5_0002418g0010;Nitab4.5_0009984g0020	K15095+K23232+K15095+K07385+K15095
		Organismal Systems	Environmental adaptation	Circadian rhythm - plant	10	90	0.00562002	0.0871103	ko04712	Nitab4.5_0000143g0520;Nitab4.5_0000319g0050;Nitab4.5_0000872g0040;Nitab4.5_0001198g0320;Nitab4.5_0002007g0060;Nitab4.5_0002656g0030;Nitab4.5_0004377g0010;Nitab4.5_0009676g0030;Nitab4.5_0010809g0020;Nitab4.5_0028943g0010	K10143+K12130+K12124+K10143+K16241+K12125+K10143+K16241+K12130+K10143
		Metabolism	Metabolism of cofactors and vitamins	Nicotinate and nicotinamide metabolism	10	100	0.0115787	0.159529	ko00760	Nitab4.5_0000106g0230;Nitab4.5_0000203g0290;Nitab4.5_0001064g0060;Nitab4.5_0001747g0010;Nitab4.5_0002029g0060;Nitab4.5_0003408g0030;Nitab4.5_0004105g0030;Nitab4.5_0006116g0040;Nitab4.5_0006698g0010;Nitab4.5_0012747g0020	K03426+K01513+K00763+K00858+K00763+K03743+K11414+K00858+K03426+K01950
		Metabolism	Lipid metabolism	Biosynthesis of unsaturated fatty acids	7	59	0.0136414	0.169154	ko01040	Nitab4.5_0000138g0140;Nitab4.5_0000610g0300;Nitab4.5_0001989g0070;Nitab4.5_0002640g0050;Nitab4.5_0003179g0020;Nitab4.5_0004700g0040;Nitab4.5_0007474g0020	K12405+K10703+K10258+K10258+K10703+K03921+K03921
		Metabolism	Metabolism of cofactors and vitamins	Ubiquinone and other terpenoid-quinone biosynthesis	11	126	0.0213862	0.241081	ko00130	Nitab4.5_0000021g0560;Nitab4.5_0001208g0140;Nitab4.5_0001225g0090;Nitab4.5_0002878g0050;Nitab4.5_0003076g0090;Nitab4.5_0004066g0060;Nitab4.5_0004959g0050;Nitab4.5_0005232g0070;Nitab4.5_0005901g0010;Nitab4.5_0007877g0010;Nitab4.5_0011186g0020	K01904+K00815+K14760+K03182+K00815+K01661+K00815+K00815+K00487+K01904+K01904
		Metabolism	Metabolism of cofactors and vitamins	Porphyrin metabolism	15	199	0.0272966	0.275894	ko00860	Nitab4.5_0000054g0220;Nitab4.5_0000207g0190;Nitab4.5_0000321g0220;Nitab4.5_0000718g0060;Nitab4.5_0001080g0030;Nitab4.5_0001179g0080;Nitab4.5_0001506g0110;Nitab4.5_0001584g0010;Nitab4.5_0003463g0010;Nitab4.5_0004456g0030;Nitab4.5_0005264g0010;Nitab4.5_0006237g0030;Nitab4.5_0007401g0010;Nitab4.5_0009020g0010;Nitab4.5_0009172g0020	K13606+K00218+K08099+K08101+K01749+K01772+K02495+K01772+K02189+K00699+K01599+K03405+K13606+K02492+K08101
		Metabolism	Carbohydrate metabolism	Glyoxylate and dicarboxylate metabolism	18	254	0.0289244	0.275894	ko00630	Nitab4.5_0000007g0300;Nitab4.5_0000359g0010;Nitab4.5_0000841g0020;Nitab4.5_0001076g0020;Nitab4.5_0001457g0010;Nitab4.5_0001842g0060;Nitab4.5_0001968g0050;Nitab4.5_0002169g0130;Nitab4.5_0002183g0050;Nitab4.5_0002394g0060;Nitab4.5_0002755g0110;Nitab4.5_0002859g0150;Nitab4.5_0003100g0060;Nitab4.5_0004658g0050;Nitab4.5_0006398g0040;Nitab4.5_0006476g0030;Nitab4.5_0007026g0030;Nitab4.5_0008312g0030	K01601+K00600+K01601+K01433+K01913+K22133+K15919+K01915+K01601+K22133+K01601+K15919+K02437+K02437+K02437+K00123+K02437+K00382
		Metabolism	Biosynthesis of other secondary metabolites	Isoflavonoid biosynthesis	3	17	0.0352782	0.29176	ko00943	Nitab4.5_0000934g0220;Nitab4.5_0001439g0050;Nitab4.5_0003035g0030	K13260+K13260+K13260
		Metabolism	Global and overview maps	Metabolic pathways	346	7416	0.0352936	0.29176	ko01100	Nitab4.5_0000003g0280;Nitab4.5_0000005g0310;Nitab4.5_0000007g0300;Nitab4.5_0000008g0060;Nitab4.5_0000008g0070;Nitab4.5_0000008g0130;Nitab4.5_0000008g0150;Nitab4.5_0000008g0180;Nitab4.5_0000008g0190;Nitab4.5_0000009g0480;Nitab4.5_0000013g0370;Nitab4.5_0000021g0560;Nitab4.5_0000027g0490;Nitab4.5_0000032g0010;Nitab4.5_0000036g0190;Nitab4.5_0000040g0080;Nitab4.5_0000040g0310;Nitab4.5_0000054g0220;Nit…	K00130+K05907+K01601+K00799+K00799+K00799+K00799+K00799+K00799+K00696+K01897+K01904+K22450+K03841+K00511+K08901+K22374+K13606+K01937+K02291+K00901+K03147+K03426+K00051+K01106+K09754+K09837+K12405+K23735+K00857+K10047+K03955+K00547+K02265+K00876+K11262+K19355+K01177+K01051+K01513+K00218+K02706+K00029+K02563+K02113+K03639+K08914+K13998+K01586+K16904+K16904+K15634+K02435+K00640+K08099+K01897+K07424+…
		Metabolism	Energy metabolism	Sulfur metabolism	9	105	0.0390947	0.302984	ko00920	Nitab4.5_0000005g0310;Nitab4.5_0000319g0100;Nitab4.5_0000461g0140;Nitab4.5_0002827g0080;Nitab4.5_0003536g0050;Nitab4.5_0004144g0020;Nitab4.5_0004810g0010;Nitab4.5_0006396g0020;Nitab4.5_0009088g0010	K05907+K00640+K00640+K05907+K13811+K17218+K05907+K05907+K00640
		Metabolism	Global and overview maps	Biosynthesis of secondary metabolites	182	3750	0.0461523	0.307166	ko01110	Nitab4.5_0000007g0300;Nitab4.5_0000009g0480;Nitab4.5_0000021g0560;Nitab4.5_0000027g0490;Nitab4.5_0000032g0010;Nitab4.5_0000036g0190;Nitab4.5_0000040g0310;Nitab4.5_0000054g0220;Nitab4.5_0000084g0150;Nitab4.5_0000091g0360;Nitab4.5_0000092g0310;Nitab4.5_0000123g0370;Nitab4.5_0000132g0440;Nitab4.5_0000143g0120;Nitab4.5_0000145g0180;Nitab4.5_0000178g0280;Nitab4.5_0000185g0250;Nitab4.5_0000203g0290;Nit…	K01601+K00696+K01904+K22450+K03841+K00511+K22374+K13606+K13496+K02291+K00901+K09754+K09837+K10047+K00547+K11262+K01177+K01513+K00218+K01586+K15634+K00640+K08099+K09839+K00600+K15095+K23232+K01807+K00826+K01177+K00640+K01609+K18532+K13495+K00703+K13065+K13065+K10703+K13495+K00430+K00430+K01696+K18693+K08101+K01177+K01803+K00939+K01601+K00021+K20772+K13260+K01188+K01188+K12930+K01749+K01772+K06013+…
		Metabolism	Energy metabolism	Carbon fixation in photosynthetic organisms	15	214	0.0469928	0.307166	ko00710	Nitab4.5_0000007g0300;Nitab4.5_0000032g0010;Nitab4.5_0000107g0180;Nitab4.5_0000239g0100;Nitab4.5_0000414g0100;Nitab4.5_0000788g0070;Nitab4.5_0000841g0020;Nitab4.5_0001770g0170;Nitab4.5_0002183g0050;Nitab4.5_0002755g0110;Nitab4.5_0003152g0030;Nitab4.5_0004615g0090;Nitab4.5_0005926g0020;Nitab4.5_0010415g0020;Nitab4.5_0017898g0010	K01601+K03841+K00051+K00029+K01807+K01803+K01601+K00855+K01601+K01601+K00855+K01595+K03841+K01807+K03841
		Metabolism	Amino acid metabolism	Arginine and proline metabolism	13	178	0.0470658	0.307166	ko00330	Nitab4.5_0001196g0090;Nitab4.5_0001302g0030;Nitab4.5_0001317g0070;Nitab4.5_0001965g0070;Nitab4.5_0002015g0070;Nitab4.5_0003481g0110;Nitab4.5_0003878g0090;Nitab4.5_0004220g0010;Nitab4.5_0004862g0070;Nitab4.5_0005266g0020;Nitab4.5_0005932g0030;Nitab4.5_0009936g0050;Nitab4.5_0010630g0010	K01611+K01474+K01583+K01611+K17839+K01470+K00472+K01426+K17839+K01583+K01583+K00472+K01583
	down	Environmental Information Processing	Signal transduction	Plant hormone signal transduction	50	630	1.56889e-21	1.60027e-19	ko04075	Nitab4.5_0000044g0100;Nitab4.5_0000119g0210;Nitab4.5_0000245g0250;Nitab4.5_0000256g0380;Nitab4.5_0000295g0090;Nitab4.5_0000302g0110;Nitab4.5_0000305g0060;Nitab4.5_0000355g0060;Nitab4.5_0000404g0110;Nitab4.5_0000428g0210;Nitab4.5_0000522g0170;Nitab4.5_0000571g0010;Nitab4.5_0000578g0190;Nitab4.5_0000616g0080;Nitab4.5_0000629g0030;Nitab4.5_0000687g0110;Nitab4.5_0000718g0350;Nitab4.5_0000747g0050;Nit…	K14516+K13946+K14493+K14496+K14493+K14509+K14506+K14484+K14504+K14514+K14506+K14508+K14488+K14491+K14491+K14509+K14431+K14488+K13946+K14504+K14491+K14491+K14491+K14489+K14489+K13946+K14490+K14488+K14498+K14514+K14514+K14491+K14504+K14496+K14491+K14431+K14431+K14491+K14509+K14484+K14486+K14431+K14431+K14498+K14496+K13946+K13946+K14484+K14431+K14496
		Metabolism	Energy metabolism	Nitrogen metabolism	10	114	1.36587e-05	0.000696593	ko00910	Nitab4.5_0000088g0040;Nitab4.5_0000651g0100;Nitab4.5_0000876g0100;Nitab4.5_0002236g0060;Nitab4.5_0002529g0080;Nitab4.5_0006069g0040;Nitab4.5_0007312g0030;Nitab4.5_0007542g0020;Nitab4.5_0007727g0010;Nitab4.5_0013168g0010	K01673+K01455+K00366+K00261+K02575+K01455+K01673+K00261+K01915+K01673
		Environmental Information Processing	Signal transduction	MAPK signaling pathway - plant	20	489	0.000110164	0.00374558	ko04016	Nitab4.5_0000009g0510;Nitab4.5_0000044g0100;Nitab4.5_0000256g0380;Nitab4.5_0000302g0110;Nitab4.5_0000428g0210;Nitab4.5_0000443g0130;Nitab4.5_0000687g0110;Nitab4.5_0000723g0190;Nitab4.5_0002157g0030;Nitab4.5_0002184g0010;Nitab4.5_0002184g0030;Nitab4.5_0002903g0010;Nitab4.5_0003627g0030;Nitab4.5_0005860g0020;Nitab4.5_0006096g0020;Nitab4.5_0007024g0030;Nitab4.5_0007288g0010;Nitab4.5_0007579g0020;Nit…	K20547+K14516+K14496+K14509+K14514+K17686+K14509+K20537+K14498+K14514+K14514+K14496+K20726+K20726+K14509+K14498+K14496+K02183+K17686+K14496
		Metabolism	Metabolism of terpenoids and polyketides	Brassinosteroid biosynthesis	5	39	0.000359528	0.00916796	ko00905	Nitab4.5_0000027g0190;Nitab4.5_0000107g0130;Nitab4.5_0000723g0080;Nitab4.5_0003460g0020;Nitab4.5_0005120g0020	K15639+K20623+K12637+K12637+K09590
		Metabolism	Carbohydrate metabolism	Glycolysis / Gluconeogenesis	15	351	0.000508332	0.01037	ko00010	Nitab4.5_0000195g0220;Nitab4.5_0000270g0270;Nitab4.5_0000376g0160;Nitab4.5_0000445g0060;Nitab4.5_0000464g0120;Nitab4.5_0000570g0360;Nitab4.5_0001054g0040;Nitab4.5_0001122g0150;Nitab4.5_0001645g0050;Nitab4.5_0001821g0060;Nitab4.5_0002726g0090;Nitab4.5_0003484g0080;Nitab4.5_0003514g0040;Nitab4.5_0006878g0050;Nitab4.5_0011163g0020	K01568+K18857+K01568+K18857+K00895+K01913+K18857+K00850+K01568+K18857+K00844+K01913+K01568+K00844+K00873
		Metabolism	Metabolism of other amino acids	beta-Alanine metabolism	8	122	0.000734494	0.0124864	ko00410	Nitab4.5_0000007g0210;Nitab4.5_0000866g0040;Nitab4.5_0001374g0220;Nitab4.5_0002631g0030;Nitab4.5_0004978g0010;Nitab4.5_0006822g0040;Nitab4.5_0008919g0030;Nitab4.5_0016456g0010	K00276+K01918+K17839+K00276+K12259+K00276+K01580+K12259
		Metabolism	Amino acid metabolism	Tyrosine metabolism	8	146	0.00232334	0.0338544	ko00350	Nitab4.5_0000007g0210;Nitab4.5_0000270g0270;Nitab4.5_0000445g0060;Nitab4.5_0001054g0040;Nitab4.5_0001821g0060;Nitab4.5_0002631g0030;Nitab4.5_0004756g0030;Nitab4.5_0006822g0040	K00276+K18857+K18857+K18857+K18857+K00276+K23492+K00276
		Metabolism	Carbohydrate metabolism	Starch and sucrose metabolism	14	393	0.00418398	0.0533458	ko00500	Nitab4.5_0000073g0400;Nitab4.5_0000116g0360;Nitab4.5_0000170g0060;Nitab4.5_0000675g0030;Nitab4.5_0000916g0090;Nitab4.5_0001383g0040;Nitab4.5_0002439g0130;Nitab4.5_0002726g0090;Nitab4.5_0004055g0070;Nitab4.5_0004090g0110;Nitab4.5_0006878g0050;Nitab4.5_0006889g0030;Nitab4.5_0008008g0010;Nitab4.5_0009173g0010	K00695+K00695+K00695+K01087+K19891+K01087+K01194+K00844+K01513+K01179+K00844+K01194+K01087+K16055
		Metabolism	Lipid metabolism	alpha-Linolenic acid metabolism	6	102	0.00572238	0.0629886	ko00592	Nitab4.5_0000270g0270;Nitab4.5_0000445g0060;Nitab4.5_0001054g0040;Nitab4.5_0001821g0060;Nitab4.5_0004391g0080;Nitab4.5_0007287g0040	K18857+K18857+K18857+K18857+K10527+K10525
		Metabolism	Global and overview maps	Biosynthesis of secondary metabolites	77	3750	0.00666069	0.0629886	ko01110	Nitab4.5_0000007g0210;Nitab4.5_0000027g0190;Nitab4.5_0000068g0130;Nitab4.5_0000073g0400;Nitab4.5_0000078g0210;Nitab4.5_0000107g0130;Nitab4.5_0000116g0360;Nitab4.5_0000124g0040;Nitab4.5_0000155g0090;Nitab4.5_0000170g0060;Nitab4.5_0000195g0220;Nitab4.5_0000244g0140;Nitab4.5_0000270g0270;Nitab4.5_0000368g0080;Nitab4.5_0000376g0160;Nitab4.5_0000391g0350;Nitab4.5_0000445g0060;Nitab4.5_0000464g0120;Nit…	K00276+K15639+K04122+K00695+K00430+K20623+K00695+K05282+K05953+K00695+K01568+K13065+K18857+K05953+K01568+K15397+K18857+K00895+K09840+K00615+K01913+K00430+K01087+K01114+K12637+K01918+K18857+K00850+K02492+K00430+K04124+K01087+K00059+K05282+K01568+K00826+K15889+K09832+K04125+K18857+K00025+K00279+K09841+K01194+K00616+K00276+K00844+K01823+K05917+K12637+K01913+K01568+K01513+K00616+K10527+K15397+K20884+…
		Metabolism	Metabolism of terpenoids and polyketides	Diterpenoid biosynthesis	5	75	0.00679289	0.0629886	ko00904	Nitab4.5_0000068g0130;Nitab4.5_0000124g0040;Nitab4.5_0001371g0100;Nitab4.5_0001573g0060;Nitab4.5_0001814g0040	K04122+K05282+K04124+K05282+K04125
		Metabolism	Biosynthesis of other secondary metabolites	Neomycin, kanamycin and gentamicin biosynthesis	2	12	0.014928	0.126888	ko00524	Nitab4.5_0002726g0090;Nitab4.5_0006878g0050	K00844+K00844
		Metabolism	Lipid metabolism	Fatty acid degradation	6	159	0.0415204	0.325776	ko00071	Nitab4.5_0000073g0040;Nitab4.5_0000270g0270;Nitab4.5_0000445g0060;Nitab4.5_0001054g0040;Nitab4.5_0001821g0060;Nitab4.5_0004391g0080	K01897+K18857+K18857+K18857+K18857+K10527
		Metabolism	Glycan biosynthesis and metabolism	Glycosaminoglycan degradation	3	51	0.0471859	0.339675	ko00531	Nitab4.5_0001688g0030;Nitab4.5_0005236g0050;Nitab4.5_0006673g0030	K07964+K10532+K07964
Mg1/4_vs_Mg1	up	Metabolism	Energy metabolism	Sulfur metabolism	5	105	0.000226343	0.00877073	ko00920	Nitab4.5_0000005g0310;Nitab4.5_0002827g0080;Nitab4.5_0004810g0010;Nitab4.5_0006396g0020;Nitab4.5_0007864g0060	K05907+K05907+K05907+K05907+K05907
		Environmental Information Processing	Signal transduction	Plant hormone signal transduction	11	630	0.000439637	0.00877073	ko04075	Nitab4.5_0000287g0240;Nitab4.5_0000980g0400;Nitab4.5_0002096g0100;Nitab4.5_0003159g0010;Nitab4.5_0007284g0070;Nitab4.5_0009641g0040;Nitab4.5_0009759g0010;Nitab4.5_0011271g0050;Nitab4.5_0011271g0060;Nitab4.5_0011271g0070;Nitab4.5_0028615g0010	K14432+K14488+K14488+K14484+K14488+K14497+K14505+K14488+K14488+K14488+K14488
		Metabolism	Metabolism of terpenoids and polyketides	Carotenoid biosynthesis	4	68	0.000445969	0.00877073	ko00906	Nitab4.5_0000091g0360;Nitab4.5_0005249g0030;Nitab4.5_0006449g0010;Nitab4.5_0012098g0010	K02291+K09843+K02291+K09839
		Organismal Systems	Environmental adaptation	Circadian rhythm - plant	4	90	0.00128219	0.0189124	ko04712	Nitab4.5_0000143g0520;Nitab4.5_0001198g0320;Nitab4.5_0002007g0060;Nitab4.5_0009676g0030	K10143+K10143+K16241+K16241
		Metabolism	Metabolism of cofactors and vitamins	Folate biosynthesis	3	92	0.0125408	0.147982	ko00790	Nitab4.5_0003305g0020;Nitab4.5_0004657g0010;Nitab4.5_0009651g0030	K01077+K13950+K09007
		Metabolism	Carbohydrate metabolism	Starch and sucrose metabolism	6	393	0.0172452	0.169578	ko00500	Nitab4.5_0000185g0250;Nitab4.5_0000451g0050;Nitab4.5_0000784g0030;Nitab4.5_0002723g0040;Nitab4.5_0004367g0040;Nitab4.5_0007348g0010	K01177+K01177+K01177+K01179+K01188+K01177
		Metabolism	Carbohydrate metabolism	Inositol phosphate metabolism	4	210	0.0246484	0.20775	ko00562	Nitab4.5_0000110g0080;Nitab4.5_0000143g0120;Nitab4.5_0001614g0070;Nitab4.5_0002415g0060	K01106+K10047+K00913+K00913
		Environmental Information Processing	Signal transduction	Phosphatidylinositol signaling system	4	222	0.0294247	0.217007	ko04070	Nitab4.5_0000110g0080;Nitab4.5_0000143g0120;Nitab4.5_0001614g0070;Nitab4.5_0002415g0060	K01106+K10047+K00913+K00913
	down	Environmental Information Processing	Signal transduction	Plant hormone signal transduction	16	630	2.29776e-06	0.000167736	ko04075	Nitab4.5_0000041g0320;Nitab4.5_0000295g0090;Nitab4.5_0000305g0060;Nitab4.5_0000404g0110;Nitab4.5_0000428g0210;Nitab4.5_0000629g0030;Nitab4.5_0001552g0090;Nitab4.5_0001701g0010;Nitab4.5_0001774g0030;Nitab4.5_0001871g0030;Nitab4.5_0002184g0010;Nitab4.5_0002315g0010;Nitab4.5_0002630g0010;Nitab4.5_0005162g0010;Nitab4.5_0006740g0010;Nitab4.5_0006745g0020	K14491+K14493+K14506+K14504+K14514+K14491+K14508+K14489+K14489+K14487+K14514+K14491+K14504+K14431+K14486+K14431
		Metabolism	Biosynthesis of other secondary metabolites	Neomycin, kanamycin and gentamicin biosynthesis	2	12	0.00255957	0.0669972	ko00524	Nitab4.5_0002726g0090;Nitab4.5_0006878g0050	K00844+K00844
		Metabolism	Carbohydrate metabolism	Amino sugar and nucleotide sugar metabolism	8	386	0.00330105	0.0669972	ko00520	Nitab4.5_0000009g0510;Nitab4.5_0000062g0330;Nitab4.5_0000676g0010;Nitab4.5_0001942g0140;Nitab4.5_0002726g0090;Nitab4.5_0003089g0010;Nitab4.5_0006342g0030;Nitab4.5_0006878g0050	K20547+K01209+K08679+K12446+K00844+K15920+K08678+K00844
		Metabolism	Lipid metabolism	alpha-Linolenic acid metabolism	4	102	0.00413645	0.0669972	ko00592	Nitab4.5_0001054g0040;Nitab4.5_0001821g0060;Nitab4.5_0004391g0080;Nitab4.5_0007254g0040	K18857+K18857+K10527+K10529
		Metabolism	Global and overview maps	Biosynthesis of secondary metabolites	36	3750	0.00458885	0.0669972	ko01110	Nitab4.5_0000008g0920;Nitab4.5_0000027g0190;Nitab4.5_0000030g0420;Nitab4.5_0000076g0100;Nitab4.5_0000107g0090;Nitab4.5_0000140g0110;Nitab4.5_0000180g0070;Nitab4.5_0000195g0220;Nitab4.5_0000241g0260;Nitab4.5_0000376g0160;Nitab4.5_0000484g0060;Nitab4.5_0000706g0160;Nitab4.5_0000717g0040;Nitab4.5_0001054g0040;Nitab4.5_0001383g0040;Nitab4.5_0001473g0020;Nitab4.5_0001739g0030;Nitab4.5_0001794g0030;Nit…	K13508+K15639+K09840+K22395+K16040+K22013+K13258+K01568+K00430+K01568+K09840+K00025+K01593+K18857+K01087+K15397+K15889+K03809+K18857+K00025+K09841+K00695+K00844+K00430+K21071+K10527+K05933+K09590+K13034+K23452+K00844+K10529+K13066+K16055+K01114+K13832
		Metabolism	Carbohydrate metabolism	Glycolysis / Gluconeogenesis	7	351	0.0072591	0.0883191	ko00010	Nitab4.5_0000195g0220;Nitab4.5_0000376g0160;Nitab4.5_0001054g0040;Nitab4.5_0001821g0060;Nitab4.5_0002726g0090;Nitab4.5_0003878g0060;Nitab4.5_0006878g0050	K01568+K01568+K18857+K18857+K00844+K21071+K00844
		Metabolism	Metabolism of terpenoids and polyketides	Carotenoid biosynthesis	3	68	0.0094007	0.0980359	ko00906	Nitab4.5_0000030g0420;Nitab4.5_0000484g0060;Nitab4.5_0002230g0020	K09840+K09840+K09841
		Environmental Information Processing	Signal transduction	MAPK signaling pathway - plant	8	489	0.0130356	0.115986	ko04016	Nitab4.5_0000009g0510;Nitab4.5_0000428g0210;Nitab4.5_0000430g0170;Nitab4.5_0000443g0130;Nitab4.5_0002184g0010;Nitab4.5_0002405g0040;Nitab4.5_0005860g0020;Nitab4.5_0007772g0010	K20547+K14514+K20604+K17686+K14514+K13420+K20726+K17686
		Metabolism	Amino acid metabolism	Tyrosine metabolism	4	146	0.0142996	0.115986	ko00350	Nitab4.5_0000717g0040;Nitab4.5_0001054g0040;Nitab4.5_0001821g0060;Nitab4.5_0004756g0030	K01593+K18857+K18857+K23492
		Metabolism	Carbohydrate metabolism	Galactose metabolism	4	156	0.017813	0.130035	ko00052	Nitab4.5_0002726g0090;Nitab4.5_0003878g0060;Nitab4.5_0005465g0030;Nitab4.5_0006878g0050	K00844+K21071+K06617+K00844
		Metabolism	Metabolism of terpenoids and polyketides	Brassinosteroid biosynthesis	2	39	0.0256988	0.170547	ko00905	Nitab4.5_0000027g0190;Nitab4.5_0005120g0020	K15639+K09590
		Metabolism	Carbohydrate metabolism	Starch and sucrose metabolism	6	393	0.0401533	0.244266	ko00500	Nitab4.5_0001383g0040;Nitab4.5_0002280g0010;Nitab4.5_0002726g0090;Nitab4.5_0004090g0110;Nitab4.5_0006878g0050;Nitab4.5_0009173g0010	K01087+K00695+K00844+K01179+K00844+K16055
		Metabolism	Biosynthesis of other secondary metabolites	Indole alkaloid biosynthesis	1	8	0.0500049	0.280797	ko00901	Nitab4.5_0000717g0040	K01593
Mg4_vs_Mg1	up	Organismal Systems	Environmental adaptation	Circadian rhythm - plant	5	90	2.64491e-06	7.8318e-05	ko04712	Nitab4.5_0000143g0520;Nitab4.5_0001066g0070;Nitab4.5_0001198g0320;Nitab4.5_0002007g0060;Nitab4.5_0009676g0030	K10143+K00660+K10143+K16241+K16241
		Metabolism	Biosynthesis of other secondary metabolites	Flavonoid biosynthesis	6	177	4.351e-06	7.8318e-05	ko00941	Nitab4.5_0000123g0370;Nitab4.5_0000864g0050;Nitab4.5_0001066g0070;Nitab4.5_0001485g0210;Nitab4.5_0002775g0010;Nitab4.5_0010531g0010	K09754+K00475+K00660+K05280+K13065+K09754
		Metabolism	Biosynthesis of other secondary metabolites	Flavone and flavonol biosynthesis	2	15	0.00061047	0.00732564	ko00944	Nitab4.5_0001485g0210;Nitab4.5_0012974g0030	K05280+K22772
		Metabolism	Global and overview maps	Biosynthesis of secondary metabolites	17	3750	0.00489309	0.0440379	ko01110	Nitab4.5_0000123g0370;Nitab4.5_0000185g0250;Nitab4.5_0000414g0100;Nitab4.5_0000451g0050;Nitab4.5_0000864g0050;Nitab4.5_0001043g0030;Nitab4.5_0001066g0070;Nitab4.5_0001485g0210;Nitab4.5_0002775g0010;Nitab4.5_0003542g0080;Nitab4.5_0004150g0030;Nitab4.5_0006449g0010;Nitab4.5_0007906g0020;Nitab4.5_0008829g0020;Nitab4.5_0010531g0010;Nitab4.5_0012974g0030;Nitab4.5_0016068g0010	K09754+K01177+K01807+K01177+K00475+K12930+K00660+K05280+K13065+K01609+K13832+K02291+K20772+K00806+K09754+K22772+K12356
		Metabolism	Biosynthesis of other secondary metabolites	Stilbenoid, diarylheptanoid and gingerol biosynthesis	3	160	0.00712491	0.0512994	ko00945	Nitab4.5_0000123g0370;Nitab4.5_0002775g0010;Nitab4.5_0010531g0010	K09754+K13065+K09754
		Metabolism	Biosynthesis of other secondary metabolites	Phenylpropanoid biosynthesis	4	417	0.0189706	0.0863971	ko00940	Nitab4.5_0000123g0370;Nitab4.5_0002775g0010;Nitab4.5_0010531g0010;Nitab4.5_0016068g0010	K09754+K13065+K09754+K12356
		Metabolism	Metabolism of cofactors and vitamins	Thiamine metabolism	2	87	0.0194525	0.0863971	ko00730	Nitab4.5_0003305g0020;Nitab4.5_0010236g0020	K01077+K00949
		Metabolism	Biosynthesis of other secondary metabolites	Anthocyanin biosynthesis	1	8	0.0195752	0.0863971	ko00942	Nitab4.5_0001043g0030	K12930
		Metabolism	Metabolism of cofactors and vitamins	Folate biosynthesis	2	92	0.0215993	0.0863971	ko00790	Nitab4.5_0003305g0020;Nitab4.5_0004657g0010	K01077+K13950
	down	Environmental Information Processing	Signal transduction	Plant hormone signal transduction	13	630	1.09652e-07	4.60538e-06	ko04075	Nitab4.5_0000295g0090;Nitab4.5_0000305g0060;Nitab4.5_0000404g0110;Nitab4.5_0000629g0030;Nitab4.5_0000833g0010;Nitab4.5_0001098g0070;Nitab4.5_0001774g0030;Nitab4.5_0001871g0030;Nitab4.5_0002184g0010;Nitab4.5_0002630g0010;Nitab4.5_0005162g0010;Nitab4.5_0005180g0030;Nitab4.5_0006745g0020	K14493+K14506+K14504+K14491+K14504+K14496+K14489+K14487+K14514+K14504+K14431+K14491+K14431
		Metabolism	Biosynthesis of other secondary metabolites	Neomycin, kanamycin and gentamicin biosynthesis	2	12	0.000712717	0.0149671	ko00524	Nitab4.5_0002726g0090;Nitab4.5_0006878g0050	K00844+K00844
		Metabolism	Metabolism of terpenoids and polyketides	Carotenoid biosynthesis	3	68	0.00153	0.02142	ko00906	Nitab4.5_0000030g0420;Nitab4.5_0000484g0060;Nitab4.5_0002230g0020	K09840+K09840+K09841
		Metabolism	Carbohydrate metabolism	Glycolysis / Gluconeogenesis	5	351	0.00629449	0.0660922	ko00010	Nitab4.5_0000376g0160;Nitab4.5_0001054g0040;Nitab4.5_0001821g0060;Nitab4.5_0002726g0090;Nitab4.5_0006878g0050	K01568+K18857+K18857+K00844+K00844
		Metabolism	Carbohydrate metabolism	Amino sugar and nucleotide sugar metabolism	5	386	0.0092974	0.0780981	ko00520	Nitab4.5_0000062g0330;Nitab4.5_0000676g0010;Nitab4.5_0002726g0090;Nitab4.5_0003089g0010;Nitab4.5_0006878g0050	K01209+K08679+K00844+K15920+K00844
		Metabolism	Amino acid metabolism	Tyrosine metabolism	3	146	0.0129157	0.0904097	ko00350	Nitab4.5_0001054g0040;Nitab4.5_0001821g0060;Nitab4.5_0004756g0030	K18857+K18857+K23492
		Metabolism	Carbohydrate metabolism	Starch and sucrose metabolism	4	393	0.0424515	0.203206	ko00500	Nitab4.5_0001383g0040;Nitab4.5_0002726g0090;Nitab4.5_0006878g0050;Nitab4.5_0009173g0010	K01087+K00844+K00844+K16055
		Metabolism	Nucleotide metabolism	Pyrimidine metabolism	3	234	0.0436833	0.203206	ko00240	Nitab4.5_0000646g0130;Nitab4.5_0002805g0090;Nitab4.5_0006935g0010	K00876+K00876+K01489
		Metabolism	Lipid metabolism	alpha-Linolenic acid metabolism	2	102	0.0459331	0.203206	ko00592	Nitab4.5_0001054g0040;Nitab4.5_0001821g0060	K18857+K18857
		Metabolism	Energy metabolism	Sulfur metabolism	2	105	0.0483823	0.203206	ko00920	Nitab4.5_0000702g0070;Nitab4.5_0006018g0120	K00640+K13034

## Sheet: 25 DAT
Comparison	Regulated pattern	KEGG_A_class	KEGG_B_class	Pathway	out (4)	All (15805)	Pvalue	Qvalue	Pathway ID	Genes	K_IDs
Mg0_vs_Mg1	up	Genetic Information Processing	Translation	Ribosome	340	849	1.08668e-163	1.36922e-161	ko03010	Nitab4.5_0000003g0650;Nitab4.5_0000003g0780;Nitab4.5_0000004g0170;Nitab4.5_0000009g0100;Nitab4.5_0000009g0420;Nitab4.5_0000010g0250;Nitab4.5_0000012g0360;Nitab4.5_0000013g0110;Nitab4.5_0000022g0240;Nitab4.5_0000025g0530;Nitab4.5_0000028g0390;Nitab4.5_0000030g0200;Nitab4.5_0000034g0210;Nitab4.5_0000036g0020;Nitab4.5_0000046g0060;Nitab4.5_0000052g0040;Nitab4.5_0000069g0500;Nitab4.5_0000072g0470;Nit…	K02929+K02900+K02964+K02889+K02936+K02941+K02983+K02940+K02973+K02929+K02937+K02873+K02960+K02898+K02987+K02922+K02978+K02953+K02985+K02925+K02920+K02938+K02912+K02866+K02895+K02885+K02883+K02896+K02934+K02949+K02901+K02883+K02870+K02921+K02930+K02993+K02865+K02868+K02908+K02995+K02940+K02901+K02866+K02957+K02894+K02882+K02893+K02922+K02889+K02989+K02989+K02977+K02937+K02896+K02877+K02908+K02918+…
		Genetic Information Processing	Translation	Ribosome biogenesis in eukaryotes	79	277	6.65499e-25	4.19264e-23	ko03008	Nitab4.5_0000005g0240;Nitab4.5_0000021g0710;Nitab4.5_0000022g0330;Nitab4.5_0000084g0290;Nitab4.5_0000119g0410;Nitab4.5_0000155g0130;Nitab4.5_0000178g0060;Nitab4.5_0000184g0230;Nitab4.5_0000208g0070;Nitab4.5_0000321g0240;Nitab4.5_0000326g0120;Nitab4.5_0000467g0130;Nitab4.5_0000497g0070;Nitab4.5_0000511g0130;Nitab4.5_0000514g0060;Nitab4.5_0000592g0070;Nitab4.5_0000866g0120;Nitab4.5_0001338g0160;Nit…	K14557+K14555+K03539+K14563+K12845+K14564+K14544+K14521+K11129+K01164+K11130+K03264+K14548+K18532+K14559+K06943+K14538+K14564+K14544+K12845+K14565+K14521+K14549+K14563+K14552+K07562+K14538+K14546+K07562+K14556+K11128+K07179+K14553+K14572+K14550+K14573+K14556+K11131+K14548+K14537+K11131+K14554+K14555+K03264+K14557+K14566+K11883+K11128+K14538+K14550+K11130+K07178+K14569+K11108+K11130+K14545+K14565+…
		Metabolism	Metabolism of other amino acids	Glutathione metabolism	40	236	2.95954e-06	0.000107039	ko00480	Nitab4.5_0000008g0060;Nitab4.5_0000008g0070;Nitab4.5_0000008g0080;Nitab4.5_0000008g0130;Nitab4.5_0000008g0140;Nitab4.5_0000008g0150;Nitab4.5_0000008g0170;Nitab4.5_0000008g0180;Nitab4.5_0000008g0190;Nitab4.5_0000008g0200;Nitab4.5_0000022g0310;Nitab4.5_0000034g0230;Nitab4.5_0000356g0010;Nitab4.5_0000483g0160;Nitab4.5_0000641g0050;Nitab4.5_0000652g0050;Nitab4.5_0000892g0010;Nitab4.5_0001863g0080;Nit…	K00799+K00799+K00799+K00799+K00799+K00799+K00799+K00799+K00799+K00799+K00434+K00797+K00799+K00799+K00799+K00799+K00799+K00036+K00799+K00799+K00799+K00799+K22596+K01581+K21888+K00799+K00033+K00799+K00799+K00799+K00799+K00799+K00799+K00799+K00799+K10808+K00799+K00799+K00799+K00799
		Organismal Systems	Environmental adaptation	Plant-pathogen interaction	96	769	3.39805e-06	0.000107039	ko04626	Nitab4.5_0000003g0270;Nitab4.5_0000022g0300;Nitab4.5_0000045g0460;Nitab4.5_0000046g0020;Nitab4.5_0000057g0040;Nitab4.5_0000082g0370;Nitab4.5_0000258g0120;Nitab4.5_0000295g0150;Nitab4.5_0000321g0270;Nitab4.5_0000382g0130;Nitab4.5_0000430g0020;Nitab4.5_0000462g0170;Nitab4.5_0000482g0050;Nitab4.5_0000525g0060;Nitab4.5_0000586g0010;Nitab4.5_0000608g0140;Nitab4.5_0000617g0210;Nitab4.5_0000655g0030;Nit…	K18875+K20536+K13456+K13424+K13420+K13448+K05391+K02358+K13448+K13448+K02183+K13420+K13429+K13429+K13434+K13412+K13466+K02183+K13424+K20600+K13448+K05391+K13448+K13420+K02183+K13447+K15397+K13457+K02183+K09487+K13426+K13424+K18834+K13420+K02358+K13448+K15397+K13413+K13412+K13412+K13448+K13420+K13448+K13420+K13412+K13416+K13448+K13434+K13426+K02183+K13448+K05391+K05391+K13412+K13448+K13420+K13448+…
		Metabolism	Lipid metabolism	Sphingolipid metabolism	14	94	0.0149013	0.375512	ko00600	Nitab4.5_0000141g0140;Nitab4.5_0000318g0090;Nitab4.5_0000646g0090;Nitab4.5_0000703g0110;Nitab4.5_0002021g0050;Nitab4.5_0002158g0010;Nitab4.5_0002635g0010;Nitab4.5_0002805g0100;Nitab4.5_0003066g0060;Nitab4.5_0003465g0060;Nitab4.5_0003574g0080;Nitab4.5_0007109g0030;Nitab4.5_0013609g0010;Nitab4.5_0021410g0010	K04713+K00654+K23727+K04713+K00654+K04712+K04713+K23727+K00654+K04718+K04718+K04718+K04713+K04718
		Metabolism	Amino acid metabolism	Arginine and proline metabolism	22	178	0.0229485	0.417082	ko00330	Nitab4.5_0000034g0230;Nitab4.5_0000052g0220;Nitab4.5_0000059g0270;Nitab4.5_0000091g0280;Nitab4.5_0000483g0140;Nitab4.5_0001317g0070;Nitab4.5_0001727g0170;Nitab4.5_0003280g0010;Nitab4.5_0003412g0030;Nitab4.5_0003431g0060;Nitab4.5_0003481g0110;Nitab4.5_0003878g0090;Nitab4.5_0005266g0020;Nitab4.5_0005932g0030;Nitab4.5_0006224g0010;Nitab4.5_0006224g0020;Nitab4.5_0006224g0030;Nitab4.5_0006892g0020;Nit…	K00797+K14454+K00472+K17839+K17839+K01583+K00472+K01581+K17839+K00472+K01470+K00472+K01583+K01583+K00318+K00318+K01611+K00472+K14454+K00128+K01583+K01476
		Environmental Information Processing	Signal transduction	MAPK signaling pathway - plant	51	489	0.0231712	0.417082	ko04016	Nitab4.5_0000022g0300;Nitab4.5_0000040g0370;Nitab4.5_0000044g0100;Nitab4.5_0000046g0020;Nitab4.5_0000057g0040;Nitab4.5_0000299g0270;Nitab4.5_0000430g0020;Nitab4.5_0000444g0270;Nitab4.5_0000462g0170;Nitab4.5_0000489g0090;Nitab4.5_0000655g0030;Nitab4.5_0000684g0170;Nitab4.5_0000769g0220;Nitab4.5_0000915g0150;Nitab4.5_0000923g0040;Nitab4.5_0000931g0030;Nitab4.5_0000976g0320;Nitab4.5_0001128g0060;Nit…	K20536+K20714+K14516+K13424+K13420+K20725+K02183+K14496+K13420+K20725+K02183+K13424+K20600+K20772+K13420+K02183+K13447+K02183+K13426+K13424+K13420+K20714+K20547+K13413+K13420+K13420+K20603+K13416+K13426+K02183+K20547+K14496+K13420+K20772+K13425+K13449+K13449+K13420+K20557+K13416+K20772+K20725+K13420+K14516+K13447+K14497+K13420+K20600+K20536+K13426+K13420
		Genetic Information Processing	Folding, sorting and degradation	RNA degradation	33	300	0.0313145	0.493203	ko03018	Nitab4.5_0000073g0020;Nitab4.5_0000132g0250;Nitab4.5_0000272g0050;Nitab4.5_0000287g0060;Nitab4.5_0000305g0180;Nitab4.5_0000318g0110;Nitab4.5_0000404g0240;Nitab4.5_0000428g0170;Nitab4.5_0000451g0170;Nitab4.5_0001265g0080;Nitab4.5_0001769g0100;Nitab4.5_0001816g0140;Nitab4.5_0002451g0010;Nitab4.5_0002642g0040;Nitab4.5_0002736g0010;Nitab4.5_0003136g0020;Nitab4.5_0004008g0070;Nitab4.5_0004342g0060;Nit…	K12602+K01689+K12593+K13126+K11600+K00850+K12598+K12627+K04077+K12589+K04077+K12589+K03678+K12602+K01148+K04077+K04043+K01689+K12598+K12617+K01689+K03678+K12581+K04077+K12608+K11600+K12590+K12590+K13126+K01689+K00962+K13126+K04077
	down	Metabolism	Global and overview maps	Biosynthesis of secondary metabolites	147	3750	1.58286e-12	1.80446e-10	ko01110	Nitab4.5_0000005g0070;Nitab4.5_0000008g0920;Nitab4.5_0000010g0130;Nitab4.5_0000027g0190;Nitab4.5_0000027g0490;Nitab4.5_0000030g0420;Nitab4.5_0000053g0170;Nitab4.5_0000068g0130;Nitab4.5_0000091g0360;Nitab4.5_0000107g0130;Nitab4.5_0000110g0240;Nitab4.5_0000119g0310;Nitab4.5_0000124g0040;Nitab4.5_0000154g0300;Nitab4.5_0000170g0160;Nitab4.5_0000195g0220;Nitab4.5_0000231g0050;Nitab4.5_0000241g0260;Nit…	K05933+K13508+K05349+K15639+K22450+K09840+K01214+K04122+K02291+K20623+K13789+K03841+K05282+K00688+K00703+K01568+K01057+K00430+K18857+K00975+K08730+K05953+K00430+K18857+K09840+K04093+K13508+K00700+K12356+K12356+K13495+K01602+K15728+K00121+K01593+K01114+K23136+K01590+K00227+K01602+K01602+K22772+K05356+K00454+K16342+K06013+K09828+K01114+K09840+K00281+K04124+K00588+K05349+K01792+K14641+K00133+K04125+…
		Metabolism	Carbohydrate metabolism	Starch and sucrose metabolism	31	393	2.96345e-09	1.68917e-07	ko00500	Nitab4.5_0000010g0130;Nitab4.5_0000053g0170;Nitab4.5_0000154g0300;Nitab4.5_0000170g0160;Nitab4.5_0000201g0180;Nitab4.5_0000308g0330;Nitab4.5_0000588g0040;Nitab4.5_0001505g0020;Nitab4.5_0001633g0030;Nitab4.5_0002362g0010;Nitab4.5_0002520g0080;Nitab4.5_0002868g0010;Nitab4.5_0002949g0030;Nitab4.5_0002980g0050;Nitab4.5_0003419g0070;Nitab4.5_0003541g0040;Nitab4.5_0004036g0040;Nitab4.5_0004055g0070;Nit…	K05349+K01214+K00688+K00703+K19891+K00975+K00700+K05349+K01179+K00688+K13679+K16055+K01177+K00703+K13679+K00700+K01177+K01513+K00688+K00700+K00688+K01179+K00696+K01194+K00975+K01214+K00688+K01179+K00975+K01176+K00696
		Metabolism	Metabolism of terpenoids and polyketides	Carotenoid biosynthesis	11	68	4.27105e-07	1.623e-05	ko00906	Nitab4.5_0000030g0420;Nitab4.5_0000091g0360;Nitab4.5_0000484g0060;Nitab4.5_0001333g0020;Nitab4.5_0002230g0020;Nitab4.5_0002267g0080;Nitab4.5_0002812g0020;Nitab4.5_0003412g0060;Nitab4.5_0004547g0010;Nitab4.5_0005208g0020;Nitab4.5_0005249g0030	K09840+K02291+K09840+K09840+K09841+K06443+K09841+K02291+K09843+K09837+K09843
		Environmental Information Processing	Signal transduction	Plant hormone signal transduction	36	630	6.16894e-07	1.75815e-05	ko04075	Nitab4.5_0000059g0300;Nitab4.5_0000109g0360;Nitab4.5_0000245g0250;Nitab4.5_0000245g0270;Nitab4.5_0000271g0090;Nitab4.5_0000319g0260;Nitab4.5_0000425g0220;Nitab4.5_0000571g0010;Nitab4.5_0000578g0190;Nitab4.5_0000635g0100;Nitab4.5_0000664g0130;Nitab4.5_0000768g0030;Nitab4.5_0000980g0430;Nitab4.5_0001088g0170;Nitab4.5_0001088g0180;Nitab4.5_0001098g0070;Nitab4.5_0001117g0060;Nitab4.5_0001154g0010;Nit…	K14490+K14484+K14493+K14490+K14514+K14488+K14431+K14508+K14488+K14487+K14490+K13422+K14488+K14516+K14516+K14496+K13422+K14488+K14499+K14432+K16189+K14487+K14490+K14500+K14487+K13422+K14431+K14431+K14490+K14498+K14516+K14488+K14488+K14497+K14516+K14487
		Metabolism	Global and overview maps	Metabolic pathways	217	7416	1.38129e-06	3.14934e-05	ko01100	Nitab4.5_0000005g0070;Nitab4.5_0000008g0880;Nitab4.5_0000008g0920;Nitab4.5_0000010g0130;Nitab4.5_0000021g1000;Nitab4.5_0000027g0490;Nitab4.5_0000030g0420;Nitab4.5_0000040g0080;Nitab4.5_0000053g0170;Nitab4.5_0000058g0250;Nitab4.5_0000068g0130;Nitab4.5_0000072g0510;Nitab4.5_0000091g0360;Nitab4.5_0000095g0080;Nitab4.5_0000107g0130;Nitab4.5_0000108g0110;Nitab4.5_0000109g0380;Nitab4.5_0000110g0240;Nit…	K05933+K06119+K13508+K05349+K00913+K22450+K09840+K08901+K01214+K22920+K04122+K08679+K02291+K12259+K20623+K02716+K02109+K13789+K05857+K03841+K05282+K00688+K00703+K01568+K19891+K01595+K01057+K00430+K18857+K03635+K01100+K00975+K08730+K05953+K00430+K09480+K05298+K18857+K09840+K01942+K04093+K13508+K00700+K19355+K01455+K01602+K15728+K00121+K03715+K13248+K01593+K01114+K00621+K01590+K00227+K01602+K01602+…
		Metabolism	Lipid metabolism	Glycerolipid metabolism	16	221	6.08548e-05	0.00115624	ko00561	Nitab4.5_0000008g0880;Nitab4.5_0000008g0920;Nitab4.5_0000058g0250;Nitab4.5_0000386g0240;Nitab4.5_0000583g0120;Nitab4.5_0000686g0080;Nitab4.5_0000704g0060;Nitab4.5_0000969g0030;Nitab4.5_0001225g0100;Nitab4.5_0002066g0030;Nitab4.5_0002329g0110;Nitab4.5_0002659g0030;Nitab4.5_0004912g0010;Nitab4.5_0005380g0010;Nitab4.5_0006009g0020;Nitab4.5_0006511g0010	K06119+K13508+K22920+K09480+K13508+K15728+K03715+K22920+K01054+K01054+K03715+K03715+K06119+K00901+K09480+K13508
		Metabolism	Biosynthesis of other secondary metabolites	Biosynthesis of various plant secondary metabolites	12	167	0.000534778	0.00870924	ko00999	Nitab4.5_0000010g0130;Nitab4.5_0000368g0080;Nitab4.5_0000851g0020;Nitab4.5_0001505g0020;Nitab4.5_0002093g0240;Nitab4.5_0002161g0060;Nitab4.5_0002740g0120;Nitab4.5_0002757g0050;Nitab4.5_0004150g0030;Nitab4.5_0005633g0010;Nitab4.5_0005883g0030;Nitab4.5_0015193g0010	K05349+K05953+K23136+K05349+K13832+K06892+K23260+K23136+K13832+K23279+K05953+K23136
		Metabolism	Metabolism of terpenoids and polyketides	Diterpenoid biosynthesis	7	75	0.00176015	0.0250323	ko00904	Nitab4.5_0000068g0130;Nitab4.5_0000124g0040;Nitab4.5_0001371g0100;Nitab4.5_0001814g0040;Nitab4.5_0002862g0030;Nitab4.5_0007026g0070;Nitab4.5_0008024g0010	K04122+K05282+K04124+K04125+K04121+K04123+K04121
		Metabolism	Metabolism of terpenoids and polyketides	Brassinosteroid biosynthesis	5	39	0.00197624	0.0250323	ko00905	Nitab4.5_0000027g0190;Nitab4.5_0000107g0130;Nitab4.5_0003235g0010;Nitab4.5_0003460g0020;Nitab4.5_0005120g0020	K15639+K20623+K15639+K12637+K09590
		Metabolism	Lipid metabolism	alpha-Linolenic acid metabolism	8	102	0.00257847	0.0293945	ko00592	Nitab4.5_0000270g0270;Nitab4.5_0000445g0060;Nitab4.5_0001146g0230;Nitab4.5_0001167g0090;Nitab4.5_0002008g0010;Nitab4.5_0003393g0050;Nitab4.5_0004126g0030;Nitab4.5_0019692g0010	K18857+K18857+K00454+K16342+K05894+K05894+K01723+K00454
		Metabolism	Energy metabolism	Carbon fixation in photosynthetic organisms	12	214	0.00436657	0.0452536	ko00710	Nitab4.5_0000119g0310;Nitab4.5_0000221g0050;Nitab4.5_0000278g0170;Nitab4.5_0000407g0110;Nitab4.5_0000659g0130;Nitab4.5_0000912g0260;Nitab4.5_0000912g0270;Nitab4.5_0001770g0170;Nitab4.5_0003669g0010;Nitab4.5_0005868g0010;Nitab4.5_0006358g0030;Nitab4.5_0007384g0010	K03841+K01595+K01100+K05298+K01602+K01602+K01602+K00855+K01595+K00615+K01623+K01807
		Organismal Systems	Environmental adaptation	Circadian rhythm - plant	7	90	0.00493364	0.0468696	ko04712	Nitab4.5_0000300g0090;Nitab4.5_0000664g0010;Nitab4.5_0002656g0030;Nitab4.5_0003380g0010;Nitab4.5_0003904g0060;Nitab4.5_0007768g0020;Nitab4.5_0009676g0030	K12125+K12125+K12125+K12118+K00660+K12129+K16241
		Metabolism	Metabolism of cofactors and vitamins	Vitamin B6 metabolism	4	38	0.0113306	0.0993606	ko00750	Nitab4.5_0000713g0050;Nitab4.5_0000938g0050;Nitab4.5_0006757g0010;Nitab4.5_0014046g0010	K13248+K13248+K08681+K13248
		Metabolism	Biosynthesis of other secondary metabolites	Indole alkaloid biosynthesis	2	8	0.0137247	0.111758	ko00901	Nitab4.5_0000717g0040;Nitab4.5_0002900g0010	K01593+K01593
		Metabolism	Metabolism of terpenoids and polyketides	Terpenoid backbone biosynthesis	9	167	0.0161497	0.122738	ko00900	Nitab4.5_0000110g0240;Nitab4.5_0001140g0030;Nitab4.5_0001192g0020;Nitab4.5_0001922g0120;Nitab4.5_0003024g0050;Nitab4.5_0003666g0010;Nitab4.5_0005314g0040;Nitab4.5_0007287g0020;Nitab4.5_0008829g0020	K13789+K05356+K06013+K13789+K11778+K11778+K13789+K13789+K00806
		Metabolism	Amino acid metabolism	Tyrosine metabolism	8	146	0.0207429	0.147793	ko00350	Nitab4.5_0000270g0270;Nitab4.5_0000445g0060;Nitab4.5_0000699g0180;Nitab4.5_0000717g0040;Nitab4.5_0002482g0070;Nitab4.5_0002900g0010;Nitab4.5_0004057g0050;Nitab4.5_0006822g0040	K18857+K18857+K00121+K01593+K00422+K01593+K07253+K00276
		Metabolism	Carbohydrate metabolism	Glyoxylate and dicarboxylate metabolism	11	254	0.0354673	0.23784	ko00630	Nitab4.5_0000651g0100;Nitab4.5_0000659g0130;Nitab4.5_0000912g0260;Nitab4.5_0000912g0270;Nitab4.5_0001367g0020;Nitab4.5_0001968g0050;Nitab4.5_0002436g0120;Nitab4.5_0003627g0010;Nitab4.5_0006069g0040;Nitab4.5_0007336g0010;Nitab4.5_0010547g0020	K01455+K01602+K01602+K01602+K00281+K15919+K15919+K00281+K01455+K01847+K15919
		Metabolism	Amino acid metabolism	Tryptophan metabolism	8	170	0.0451008	0.272373	ko00380	Nitab4.5_0000027g0490;Nitab4.5_0000717g0040;Nitab4.5_0002900g0010;Nitab4.5_0003239g0040;Nitab4.5_0003376g0080;Nitab4.5_0003956g0030;Nitab4.5_0005472g0090;Nitab4.5_0007239g0020	K22450+K01593+K01593+K11821+K07408+K11816+K07408+K16903
		Metabolism	Biosynthesis of other secondary metabolites	Flavone and flavonol biosynthesis	2	15	0.0462581	0.272373	ko00944	Nitab4.5_0000991g0130;Nitab4.5_0012974g0030	K22772+K22772
		Metabolism	Energy metabolism	Photosynthesis	9	203	0.0477846	0.272373	ko00195	Nitab4.5_0000040g0080;Nitab4.5_0000108g0110;Nitab4.5_0000109g0380;Nitab4.5_0001791g0030;Nitab4.5_0001968g0090;Nitab4.5_0002042g0090;Nitab4.5_0002946g0010;Nitab4.5_0004044g0020;Nitab4.5_0011986g0010	K08901+K02716+K02109+K03541+K02695+K02109+K02692+K03542+K02109
Mg1/4_vs_Mg1	up	Metabolism	Global and overview maps	Biosynthesis of secondary metabolites	33	3750	7.95153e-07	5.48655e-05	ko01110	Nitab4.5_0000099g0090;Nitab4.5_0000104g0310;Nitab4.5_0000446g0210;Nitab4.5_0000583g0180;Nitab4.5_0000588g0030;Nitab4.5_0000687g0100;Nitab4.5_0000802g0010;Nitab4.5_0000839g0060;Nitab4.5_0000925g0010;Nitab4.5_0001204g0040;Nitab4.5_0001400g0040;Nitab4.5_0001406g0010;Nitab4.5_0001701g0110;Nitab4.5_0001769g0010;Nitab4.5_0001821g0060;Nitab4.5_0001861g0120;Nitab4.5_0001867g0060;Nitab4.5_0002459g0050;Nit…	K00430+K00232+K00279+K13034+K03781+K01696+K09588+K01953+K16055+K05350+K05282+K16055+K00036+K01687+K18857+K00279+K00036+K09755+K01762+K05933+K00430+K13034+K00382+K00939+K00021+K09587+K01087+K01953+K22321+K00279+K16055+K09588+K08242
		Metabolism	Metabolism of terpenoids and polyketides	Brassinosteroid biosynthesis	3	39	0.000497947	0.0171792	ko00905	Nitab4.5_0000802g0010;Nitab4.5_0007569g0010;Nitab4.5_0010248g0010	K09588+K09587+K09588
		Metabolism	Global and overview maps	Metabolic pathways	41	7416	0.00276477	0.0635897	ko01100	Nitab4.5_0000062g0330;Nitab4.5_0000088g0040;Nitab4.5_0000091g0280;Nitab4.5_0000099g0090;Nitab4.5_0000104g0310;Nitab4.5_0000359g0190;Nitab4.5_0000583g0180;Nitab4.5_0000588g0030;Nitab4.5_0000687g0100;Nitab4.5_0000802g0010;Nitab4.5_0000839g0060;Nitab4.5_0000925g0010;Nitab4.5_0001204g0040;Nitab4.5_0001400g0040;Nitab4.5_0001406g0010;Nitab4.5_0001677g0100;Nitab4.5_0001701g0110;Nitab4.5_0001769g0010;Nit…	K01209+K01673+K17839+K00430+K00232+K01573+K13034+K03781+K01696+K09588+K01953+K16055+K05350+K05282+K16055+K12373+K00036+K01687+K18857+K00036+K04712+K09755+K15920+K01762+K01179+K05933+K00430+K13034+K00382+K00939+K00021+K01012+K09587+K01213+K01087+K01953+K16055+K09588+K01784+K08242+K14156
		Genetic Information Processing	Replication and repair	Base excision repair	4	162	0.00396117	0.0646351	ko03410	Nitab4.5_0000614g0060;Nitab4.5_0001299g0080;Nitab4.5_0001815g0060;Nitab4.5_0004786g0050	K01246+K01246+K01246+K01246
		Metabolism	Carbohydrate metabolism	Starch and sucrose metabolism	6	393	0.0046837	0.0646351	ko00500	Nitab4.5_0000925g0010;Nitab4.5_0001204g0040;Nitab4.5_0001406g0010;Nitab4.5_0004090g0110;Nitab4.5_0008008g0010;Nitab4.5_0009173g0010	K16055+K05350+K16055+K01179+K01087+K16055
		Metabolism	Metabolism of terpenoids and polyketides	Zeatin biosynthesis	3	135	0.0166721	0.17416	ko00908	Nitab4.5_0000446g0210;Nitab4.5_0001861g0120;Nitab4.5_0008523g0060	K00279+K00279+K00279
		Metabolism	Metabolism of other amino acids	Cyanoamino acid metabolism	3	138	0.0176685	0.17416	ko00460	Nitab4.5_0000583g0180;Nitab4.5_0001204g0040;Nitab4.5_0006018g0120	K13034+K05350+K13034
		Metabolism	Glycan biosynthesis and metabolism	Other glycan degradation	2	55	0.0202777	0.174895	ko00511	Nitab4.5_0001677g0100;Nitab4.5_0001841g0100	K12373+K01191
		Metabolism	Global and overview maps	Carbon metabolism	7	776	0.0341401	0.261741	ko01200	Nitab4.5_0000104g0310;Nitab4.5_0000583g0180;Nitab4.5_0000588g0030;Nitab4.5_0001701g0110;Nitab4.5_0001867g0060;Nitab4.5_0006018g0120;Nitab4.5_0006365g0040	K00232+K13034+K03781+K00036+K00036+K13034+K00382
		Metabolism	Amino acid metabolism	Cysteine and methionine metabolism	4	333	0.0436919	0.301474	ko00270	Nitab4.5_0000583g0180;Nitab4.5_0003478g0010;Nitab4.5_0004821g0040;Nitab4.5_0006018g0120	K13034+K01762+K05933+K13034
	down	Metabolism	Global and overview maps	Biosynthesis of amino acids	4	721	2.07023e-05	0.000289833	ko01230	Nitab4.5_0000461g0140;Nitab4.5_0001714g0130;Nitab4.5_0003865g0060;Nitab4.5_0004150g0030	K00640+K00133+K00891+K13832
		Metabolism	Biosynthesis of other secondary metabolites	Monobactam biosynthesis	2	34	4.47375e-05	0.000313162	ko00261	Nitab4.5_0000629g0050;Nitab4.5_0001714g0130	K13811+K00133
		Metabolism	Energy metabolism	Sulfur metabolism	2	105	0.00043151	0.00201371	ko00920	Nitab4.5_0000461g0140;Nitab4.5_0000629g0050	K00640+K13811
		Metabolism	Global and overview maps	Biosynthesis of secondary metabolites	5	3750	0.000750412	0.00262644	ko01110	Nitab4.5_0000461g0140;Nitab4.5_0000629g0050;Nitab4.5_0001714g0130;Nitab4.5_0003865g0060;Nitab4.5_0004150g0030	K00640+K13811+K00133+K00891+K13832
		Metabolism	Amino acid metabolism	Phenylalanine, tyrosine and tryptophan biosynthesis	2	158	0.000973642	0.0027262	ko00400	Nitab4.5_0003865g0060;Nitab4.5_0004150g0030	K00891+K13832
		Metabolism	Amino acid metabolism	Cysteine and methionine metabolism	2	333	0.00424357	0.00990167	ko00270	Nitab4.5_0000461g0140;Nitab4.5_0001714g0130	K00640+K00133
		Metabolism	Amino acid metabolism	Lysine biosynthesis	1	59	0.0185285	0.0370469	ko00300	Nitab4.5_0001714g0130	K00133
		Metabolism	Global and overview maps	Metabolic pathways	5	7416	0.0227282	0.0370469	ko01100	Nitab4.5_0000461g0140;Nitab4.5_0000629g0050;Nitab4.5_0001714g0130;Nitab4.5_0003865g0060;Nitab4.5_0004150g0030	K00640+K13811+K00133+K00891+K13832
		Metabolism	Metabolism of other amino acids	Selenocompound metabolism	1	76	0.0238159	0.0370469	ko00450	Nitab4.5_0000629g0050	K13811
Mg4_vs_Mg1	up	Organismal Systems	Environmental adaptation	Plant-pathogen interaction	24	769	1.61204e-05	0.000743173	ko04626	Nitab4.5_0000003g0270;Nitab4.5_0000022g0300;Nitab4.5_0000036g0500;Nitab4.5_0000046g0020;Nitab4.5_0000062g0390;Nitab4.5_0000430g0020;Nitab4.5_0000482g0050;Nitab4.5_0000838g0140;Nitab4.5_0000864g0060;Nitab4.5_0001456g0110;Nitab4.5_0002139g0010;Nitab4.5_0002649g0020;Nitab4.5_0002944g0110;Nitab4.5_0003290g0010;Nitab4.5_0003855g0020;Nitab4.5_0003968g0020;Nitab4.5_0004052g0010;Nitab4.5_0005702g0030;Nit…	K18875+K20536+K13448+K13424+K02183+K02183+K13429+K05391+K13412+K13448+K13448+K13412+K13426+K13412+K13448+K13448+K13448+K02183+K04079+K13448+K13448+K13466+K18878+K13420
		Cellular Processes	Transport and catabolism	Endocytosis	18	490	2.46633e-05	0.000743173	ko04144	Nitab4.5_0000012g0320;Nitab4.5_0000326g0180;Nitab4.5_0000381g0320;Nitab4.5_0000500g0010;Nitab4.5_0001163g0120;Nitab4.5_0001781g0200;Nitab4.5_0001866g0010;Nitab4.5_0001946g0020;Nitab4.5_0002700g0150;Nitab4.5_0003343g0050;Nitab4.5_0005178g0020;Nitab4.5_0005396g0010;Nitab4.5_0005593g0060;Nitab4.5_0008019g0010;Nitab4.5_0008326g0020;Nitab4.5_0009389g0010;Nitab4.5_0009955g0020;Nitab4.5_0013045g0020	K12194+K12192+K12183+K04645+K12193+K12198+K12191+K12194+K03283+K12184+K12486+K19366+K12192+K12190+K12483+K12184+K04645+K01115
		Metabolism	Metabolism of other amino acids	Glutathione metabolism	12	236	2.75249e-05	0.000743173	ko00480	Nitab4.5_0000008g0060;Nitab4.5_0000008g0180;Nitab4.5_0000008g0190;Nitab4.5_0000022g0310;Nitab4.5_0000356g0010;Nitab4.5_0000372g0040;Nitab4.5_0000580g0260;Nitab4.5_0003259g0080;Nitab4.5_0003441g0020;Nitab4.5_0011292g0010;Nitab4.5_0011583g0010;Nitab4.5_0012932g0010	K00799+K00799+K00799+K00434+K00799+K00434+K00432+K22596+K00432+K00434+K00799+K00799
		Metabolism	Energy metabolism	Photosynthesis	9	203	0.000762324	0.0154371	ko00195	Nitab4.5_0000611g0110;Nitab4.5_0000673g0170;Nitab4.5_0001936g0030;Nitab4.5_0002859g0140;Nitab4.5_0004333g0020;Nitab4.5_0005544g0070;Nitab4.5_0006806g0080;Nitab4.5_0007524g0020;Nitab4.5_0008761g0030	K08905+K02701+K02638+K02695+K02693+K02701+K02638+K02638+K02694
		Metabolism	Energy metabolism	Photosynthesis - antenna proteins	4	49	0.00275784	0.044677	ko00196	Nitab4.5_0000233g0050;Nitab4.5_0000505g0080;Nitab4.5_0001229g0120;Nitab4.5_0001448g0030	K08907+K08909+K08913+K08907
		Metabolism	Lipid metabolism	Glycerophospholipid metabolism	8	264	0.0142388	0.17326	ko00564	Nitab4.5_0000099g0230;Nitab4.5_0000694g0080;Nitab4.5_0000769g0110;Nitab4.5_0001019g0080;Nitab4.5_0002112g0160;Nitab4.5_0003658g0050;Nitab4.5_0013045g0020;Nitab4.5_0013157g0010	K14156+K18693+K00901+K00901+K18693+K13511+K01115+K14156
		Metabolism	Global and overview maps	Metabolic pathways	104	7416	0.0149731	0.17326	ko01100	Nitab4.5_0000008g0060;Nitab4.5_0000008g0180;Nitab4.5_0000008g0190;Nitab4.5_0000021g1020;Nitab4.5_0000022g0310;Nitab4.5_0000027g0500;Nitab4.5_0000066g0180;Nitab4.5_0000084g0070;Nitab4.5_0000099g0230;Nitab4.5_0000132g0500;Nitab4.5_0000145g0180;Nitab4.5_0000233g0050;Nitab4.5_0000259g0200;Nitab4.5_0000356g0010;Nitab4.5_0000359g0190;Nitab4.5_0000372g0040;Nitab4.5_0000451g0050;Nitab4.5_0000500g0160;Nit…	K00799+K00799+K00799+K16165+K00434+K11265+K00939+K00472+K14156+K01674+K00547+K08907+K03639+K00799+K01573+K00434+K01177+K11420+K08909+K06127+K00432+K03781+K00121+K08905+K00059+K16370+K02701+K00430+K01696+K04713+K01858+K04120+K00901+K00430+K16055+K01187+K13260+K00901+K07513+K01433+K01051+K01772+K12448+K08913+K16055+K08907+K00873+K01772+K00058+K00858+K01177+K01193+K02638+K01915+K22133+K07385+K09755+…
		Metabolism	Lipid metabolism	Sphingolipid metabolism	4	94	0.0262676	0.265959	ko00600	Nitab4.5_0000703g0110;Nitab4.5_0002805g0100;Nitab4.5_0003465g0060;Nitab4.5_0013609g0010	K04713+K23727+K04718+K04713
		Metabolism	Carbohydrate metabolism	Galactose metabolism	5	156	0.0395122	0.35561	ko00052	Nitab4.5_0000653g0010;Nitab4.5_0000925g0030;Nitab4.5_0001933g0080;Nitab4.5_0003404g0020;Nitab4.5_0010145g0040	K16370+K01187+K01193+K01193+K12317
		Metabolism	Lipid metabolism	Glycerolipid metabolism	6	221	0.0499034	0.374096	ko00561	Nitab4.5_0000694g0080;Nitab4.5_0000769g0110;Nitab4.5_0001019g0080;Nitab4.5_0002112g0160;Nitab4.5_0002824g0090;Nitab4.5_0003098g0080	K18693+K00901+K00901+K18693+K11155+K00002
	down	Genetic Information Processing	Folding, sorting and degradation	RNA degradation	17	300	5.53131e-05	0.00419114	ko03018	Nitab4.5_0000019g0310;Nitab4.5_0000077g0130;Nitab4.5_0000207g0150;Nitab4.5_0001303g0100;Nitab4.5_0001456g0030;Nitab4.5_0001988g0080;Nitab4.5_0002518g0030;Nitab4.5_0003364g0080;Nitab4.5_0003979g0020;Nitab4.5_0004809g0060;Nitab4.5_0005671g0040;Nitab4.5_0005692g0050;Nitab4.5_0006002g0030;Nitab4.5_0006272g0020;Nitab4.5_0006617g0020;Nitab4.5_0007415g0040;Nitab4.5_0020843g0010	K12617+K14442+K03514+K12616+K14442+K12619+K01148+K12600+K12617+K12598+K00962+K14442+K01148+K04077+K03678+K01148+K00850
		Environmental Information Processing	Signal transduction	Phosphatidylinositol signaling system	14	222	8.13813e-05	0.00419114	ko04070	Nitab4.5_0000002g0490;Nitab4.5_0000193g0030;Nitab4.5_0000336g0120;Nitab4.5_0000494g0010;Nitab4.5_0000564g0370;Nitab4.5_0002665g0030;Nitab4.5_0002667g0010;Nitab4.5_0002667g0030;Nitab4.5_0004610g0020;Nitab4.5_0005292g0020;Nitab4.5_0005674g0010;Nitab4.5_0007425g0010;Nitab4.5_0007964g0020;Nitab4.5_0018268g0010	K13024+K00889+K00888+K00889+K13024+K00921+K19801+K19801+K00901+K00921+K19801+K00921+K00921+K05857
		Genetic Information Processing	Translation	Nucleocytoplasmic transport	17	355	0.000412394	0.0140175	ko03013	Nitab4.5_0000079g0220;Nitab4.5_0000214g0200;Nitab4.5_0001444g0010;Nitab4.5_0001526g0120;Nitab4.5_0001730g0030;Nitab4.5_0001981g0060;Nitab4.5_0002529g0040;Nitab4.5_0002559g0030;Nitab4.5_0003886g0070;Nitab4.5_0004090g0140;Nitab4.5_0004168g0080;Nitab4.5_0004735g0040;Nitab4.5_0006590g0020;Nitab4.5_0006636g0020;Nitab4.5_0008410g0020;Nitab4.5_0010336g0020;Nitab4.5_0011117g0010	K18752+K12875+K14326+K20223+K20222+K15042+K15042+K15042+K14318+K14303+K12878+K12879+K14311+K12875+K20222+K20221+K14297
		Metabolism	Carbohydrate metabolism	Inositol phosphate metabolism	12	210	0.000635239	0.0140175	ko00562	Nitab4.5_0000193g0030;Nitab4.5_0000336g0120;Nitab4.5_0000494g0010;Nitab4.5_0002665g0030;Nitab4.5_0002667g0010;Nitab4.5_0002667g0030;Nitab4.5_0005292g0020;Nitab4.5_0005674g0010;Nitab4.5_0007425g0010;Nitab4.5_0007964g0020;Nitab4.5_0010102g0020;Nitab4.5_0018268g0010	K00889+K00888+K00889+K00921+K19801+K19801+K00921+K19801+K00921+K00921+K13712+K05857
		Genetic Information Processing	Translation	mRNA surveillance pathway	15	305	0.000680459	0.0140175	ko03015	Nitab4.5_0000072g0400;Nitab4.5_0000189g0270;Nitab4.5_0000214g0200;Nitab4.5_0000318g0150;Nitab4.5_0000377g0150;Nitab4.5_0000441g0200;Nitab4.5_0000490g0060;Nitab4.5_0001444g0010;Nitab4.5_0002150g0130;Nitab4.5_0003965g0080;Nitab4.5_0004946g0030;Nitab4.5_0006636g0020;Nitab4.5_0008166g0010;Nitab4.5_0008718g0010;Nitab4.5_0009404g0010	K14401+K13917+K12875+K14376+K06100+K14411+K06100+K14326+K14405+K11583+K08873+K12875+K14411+K11584+K14401
		Genetic Information Processing	Transcription	Spliceosome	18	474	0.00382209	0.0656125	ko03040	Nitab4.5_0000148g0010;Nitab4.5_0000214g0200;Nitab4.5_0000316g0110;Nitab4.5_0000316g0240;Nitab4.5_0000914g0160;Nitab4.5_0001002g0060;Nitab4.5_0003863g0030;Nitab4.5_0003968g0050;Nitab4.5_0004168g0080;Nitab4.5_0004735g0040;Nitab4.5_0005401g0050;Nitab4.5_0006636g0020;Nitab4.5_0011131g0020;Nitab4.5_0012104g0020;Nitab4.5_0012668g0010;Nitab4.5_0012668g0020;Nitab4.5_0016571g0010;Nitab4.5_0024998g0010	K12818+K12875+K12874+K12821+K12843+K12741+K12865+K12831+K12878+K12879+K12818+K12875+K12820+K12843+K12852+K12852+K12858+K12837
		Metabolism	Biosynthesis of other secondary metabolites	Neomycin, kanamycin and gentamicin biosynthesis	2	12	0.0205127	0.298948	ko00524	Nitab4.5_0002726g0090;Nitab4.5_0006878g0050	K00844+K00844
		Cellular Processes	Transport and catabolism	Endocytosis	16	490	0.0232193	0.298948	ko04144	Nitab4.5_0000049g0130;Nitab4.5_0000193g0030;Nitab4.5_0000306g0350;Nitab4.5_0000467g0080;Nitab4.5_0000487g0030;Nitab4.5_0000494g0010;Nitab4.5_0000663g0210;Nitab4.5_0001220g0140;Nitab4.5_0001944g0040;Nitab4.5_0002584g0040;Nitab4.5_0002701g0040;Nitab4.5_0002908g0030;Nitab4.5_0005933g0020;Nitab4.5_0008892g0010;Nitab4.5_0010102g0020;Nitab4.5_0010283g0030	K12489+K00889+K01115+K12472+K04646+K00889+K12489+K18442+K18468+K12489+K04646+K12471+K18584+K12489+K13712+K18443
		Organismal Systems	Environmental adaptation	Circadian rhythm - plant	5	90	0.0272893	0.312311	ko04712	Nitab4.5_0000055g0160;Nitab4.5_0000754g0020;Nitab4.5_0001701g0200;Nitab4.5_0001867g0100;Nitab4.5_0005900g0090	K12115+K12129+K12120+K12120+K12127
		Cellular Processes	Transport and catabolism	Autophagy - other	5	93	0.0308597	0.317855	ko04136	Nitab4.5_0000772g0070;Nitab4.5_0001419g0010;Nitab4.5_0002009g0040;Nitab4.5_0003080g0090;Nitab4.5_0003503g0010	K07203+K17907+K07204+K17906+K17906
		Environmental Information Processing	Membrane transport	ABC transporters	10	277	0.036991	0.34637	ko02010	Nitab4.5_0000484g0040;Nitab4.5_0000548g0180;Nitab4.5_0000717g0020;Nitab4.5_0002864g0020;Nitab4.5_0004078g0010;Nitab4.5_0006248g0060;Nitab4.5_0007909g0020;Nitab4.5_0009812g0030;Nitab4.5_0016989g0010;Nitab4.5_0023464g0010	K05656+K05665+K05656+K05665+K05642+K05815+K02193+K05665+K05666+K05664
		Genetic Information Processing	Replication and repair	Nucleotide excision repair	12	369	0.0467125	0.380197	ko03420	Nitab4.5_0000214g0090;Nitab4.5_0000295g0200;Nitab4.5_0000570g0170;Nitab4.5_0000622g0240;Nitab4.5_0003034g0060;Nitab4.5_0004097g0030;Nitab4.5_0004114g0040;Nitab4.5_0004240g0030;Nitab4.5_0004386g0010;Nitab4.5_0005427g0050;Nitab4.5_0005973g0040;Nitab4.5_0013103g0010	K03142+K10844+K07466+K02335+K10756+K10755+K02202+K02324+K03142+K02335+K02325+K07466
		Metabolism	Energy metabolism	Sulfur metabolism	5	105	0.0479861	0.380197	ko00920	Nitab4.5_0000702g0070;Nitab4.5_0001610g0010;Nitab4.5_0002967g0050;Nitab4.5_0010958g0010;Nitab4.5_0028970g0010	K00640+K01082+K00640+K00640+K00640
